# Supplementary material for: Model-based analysis of competing-endogenous pathways (MACPath) in human cancers
Source: PLoS Comput Biol. 2018 Mar 22;14(3):e1006074. doi: 10.1371/journal.pcbi.1006074 (PMC5882149; doi:10.1371/journal.pcbi.1006074)
Supplement: S2 Table — (XLSX) [file pcbi.1006074.s005.xlsx]

## Sheet: ReadMe
List of gained and lost indirect cePathways in breast tumor vs. normal (2nd and 3rd tab)
P is canonical pathway for which κ values are calculated for
Q is pathway enriched in the ranked list of genes
ES is enrichment score
P value is nominal P value from permutation test
len(list) is the length of the ranked list
# mediating RNAs is the number of the whole mediating RNAs covering both the pathways
len(solution) is the size of minimal solution (mediating RNAs covering all of the genes in both pathways)
Connectivity of gained/lost cePathways (4th and 5th tab)
Degree is the number of times the pathway occurrs in significantly gained/lost cePathways in tumors.
Norm_degree is the normalized degree for comparison (divided by the maximum possible degree in a simple graph n-1 where n is the number of nodes in G)

## Sheet: Gained indirect cePathways
P	Q	ES	P value	len(list)	# mediating RNAs	len(solution)
REACTOME_ASSOCIATION_OF_TRIC_CCT_WITH_TARGET_PROTEINS_DURING_BIOSYNTHESIS	REACTOME_TCA_CYCLE_AND_RESPIRATORY_ELECTRON_TRANSPORT	1	0	3	2185	3
REACTOME_FORMATION_OF_ATP_BY_CHEMIOSMOTIC_COUPLING	KEGG_UBIQUITIN_MEDIATED_PROTEOLYSIS	0.776748	0	451	744	3
REACTOME_FORMATION_OF_ATP_BY_CHEMIOSMOTIC_COUPLING	REACTOME_ADAPTIVE_IMMUNE_SYSTEM	0.634945	0	451	720	4
REACTOME_FORMATION_OF_ATP_BY_CHEMIOSMOTIC_COUPLING	REACTOME_ANTIGEN_PROCESSING_UBIQUITINATION_PROTEASOME_DEGRADATION	0.711831	0	451	749	3
REACTOME_FORMATION_OF_ATP_BY_CHEMIOSMOTIC_COUPLING	REACTOME_IMMUNE_SYSTEM	0.540359	0	451	701	5
SA_B_CELL_RECEPTOR_COMPLEXES	KEGG_ALZHEIMERS_DISEASE	1	0	4	2400	3
BIOCARTA_KREB_PATHWAY	REACTOME_ADAPTIVE_IMMUNE_SYSTEM	0.624775	0.0005	118	1079	4
BIOCARTA_KREB_PATHWAY	REACTOME_IMMUNE_SYSTEM	0.615436	0.0005	118	1045	5
REACTOME_FORMATION_OF_ATP_BY_CHEMIOSMOTIC_COUPLING	REACTOME_CLASS_I_MHC_MEDIATED_ANTIGEN_PROCESSING_PRESENTATION	0.6417	0.0005	451	745	4
REACTOME_P75NTR_RECRUITS_SIGNALLING_COMPLEXES	REACTOME_ADAPTIVE_IMMUNE_SYSTEM	0.855152	0.0005	101	696	4
REACTOME_PROLACTIN_RECEPTOR_SIGNALING	REACTOME_SIGNALLING_BY_NGF	0.683946	0.001	167	764	3
REACTOME_FORMATION_OF_ATP_BY_CHEMIOSMOTIC_COUPLING	REACTOME_PLATELET_ACTIVATION_SIGNALING_AND_AGGREGATION	0.542185	0.0015	451	744	3
REACTOME_FORMATION_OF_ATP_BY_CHEMIOSMOTIC_COUPLING	REACTOME_SIGNALING_BY_EGFR_IN_CANCER	0.693888	0.002	451	746	3
REACTOME_MITOCHONDRIAL_FATTY_ACID_BETA_OXIDATION	BIOCARTA_RAB_PATHWAY	0.967914	0.002	189	516	2
REACTOME_FORMATION_OF_ATP_BY_CHEMIOSMOTIC_COUPLING	REACTOME_NGF_SIGNALLING_VIA_TRKA_FROM_THE_PLASMA_MEMBRANE	0.650965	0.0025	451	746	3
REACTOME_FORMATION_OF_ATP_BY_CHEMIOSMOTIC_COUPLING	REACTOME_SIGNALING_BY_FGFR	0.765525	0.0025	451	749	2
REACTOME_PROLACTIN_RECEPTOR_SIGNALING	REACTOME_SPHINGOLIPID_DE_NOVO_BIOSYNTHESIS	0.963127	0.0025	167	748	1
KEGG_NON_HOMOLOGOUS_END_JOINING	PID_IL8CXCR2_PATHWAY	1	0.0035	189	345	2
KEGG_NON_HOMOLOGOUS_END_JOINING	REACTOME_SIGNAL_AMPLIFICATION	1	0.0035	189	306	2
REACTOME_FORMATION_OF_ATP_BY_CHEMIOSMOTIC_COUPLING	KEGG_T_CELL_RECEPTOR_SIGNALING_PATHWAY	0.644706	0.0035	451	751	3
REACTOME_PURINE_CATABOLISM	REACTOME_MYOGENESIS	0.997253	0.0035	365	376	2
REACTOME_FORMATION_OF_ATP_BY_CHEMIOSMOTIC_COUPLING	REACTOME_SIGNALLING_BY_NGF	0.593787	0.004	451	740	3
KEGG_GALACTOSE_METABOLISM	KEGG_ENDOCYTOSIS	0.702605	0.0045	182	1316	3
KEGG_NON_HOMOLOGOUS_END_JOINING	REACTOME_G_PROTEIN_ACTIVATION	1	0.0045	189	274	2
REACTOME_FORMATION_OF_ATP_BY_CHEMIOSMOTIC_COUPLING	PID_PDGFRBPATHWAY	0.595958	0.0045	451	740	3
REACTOME_FORMATION_OF_ATP_BY_CHEMIOSMOTIC_COUPLING	REACTOME_DEVELOPMENTAL_BIOLOGY	0.508131	0.0045	451	724	4
REACTOME_P75NTR_RECRUITS_SIGNALLING_COMPLEXES	REACTOME_CLASS_I_MHC_MEDIATED_ANTIGEN_PROCESSING_PRESENTATION	0.949495	0.0045	101	715	3
KEGG_NON_HOMOLOGOUS_END_JOINING	PID_IL8CXCR1_PATHWAY	1	0.005	189	300	2
REACTOME_FORMATION_OF_ATP_BY_CHEMIOSMOTIC_COUPLING	KEGG_NEUROTROPHIN_SIGNALING_PATHWAY	0.602812	0.0055	451	741	3
REACTOME_FORMATION_OF_ATP_BY_CHEMIOSMOTIC_COUPLING	PID_TRKRPATHWAY	0.566627	0.0055	451	747	2
PID_DNAPK_PATHWAY	KEGG_LONG_TERM_DEPRESSION	0.955185	0.006	136	483	2
REACTOME_FORMATION_OF_ATP_BY_CHEMIOSMOTIC_COUPLING	KEGG_GLIOMA	0.852083	0.006	451	750	2
REACTOME_P75NTR_RECRUITS_SIGNALLING_COMPLEXES	KEGG_UBIQUITIN_MEDIATED_PROTEOLYSIS	0.949495	0.006	101	716	3
REACTOME_FORMATION_OF_ATP_BY_CHEMIOSMOTIC_COUPLING	BIOCARTA_RHO_PATHWAY	0.695545	0.0065	451	712	2
KEGG_NON_HOMOLOGOUS_END_JOINING	KEGG_LONG_TERM_DEPRESSION	0.951833	0.0075	189	354	2
REACTOME_FORMATION_OF_ATP_BY_CHEMIOSMOTIC_COUPLING	KEGG_TGF_BETA_SIGNALING_PATHWAY	0.662215	0.0075	451	746	1
REACTOME_MITOCHONDRIAL_FATTY_ACID_BETA_OXIDATION	KEGG_LONG_TERM_POTENTIATION	0.928558	0.0075	189	590	2
REACTOME_FORMATION_OF_ATP_BY_CHEMIOSMOTIC_COUPLING	REACTOME_AXON_GUIDANCE	0.53257	0.008	451	737	3
REACTOME_FORMATION_OF_ATP_BY_CHEMIOSMOTIC_COUPLING	REACTOME_TRANSMISSION_ACROSS_CHEMICAL_SYNAPSES	0.633857	0.008	451	751	2
KEGG_NON_HOMOLOGOUS_END_JOINING	REACTOME_ADP_SIGNALLING_THROUGH_P2RY12	1	0.0085	189	274	2
PID_RXR_VDR_PATHWAY	KEGG_PARKINSONS_DISEASE	0.846625	0.0095	16	2235	3
PID_RXR_VDR_PATHWAY	REACTOME_TCA_CYCLE_AND_RESPIRATORY_ELECTRON_TRANSPORT	0.846625	0.01	16	2236	3
REACTOME_FORMATION_OF_ATP_BY_CHEMIOSMOTIC_COUPLING	BIOCARTA_AT1R_PATHWAY	0.995556	0.01	451	747	2
REACTOME_FORMATION_OF_ATP_BY_CHEMIOSMOTIC_COUPLING	PID_MET_PATHWAY	0.539471	0.01	451	746	3
REACTOME_FORMATION_OF_ATP_BY_CHEMIOSMOTIC_COUPLING	KEGG_OOCYTE_MEIOSIS	0.780526	0.0105	451	745	3
REACTOME_FORMATION_OF_ATP_BY_CHEMIOSMOTIC_COUPLING	REACTOME_SIGNALING_BY_ERBB2	0.705124	0.0105	451	749	2
REACTOME_P75NTR_RECRUITS_SIGNALLING_COMPLEXES	KEGG_OOCYTE_MEIOSIS	0.901276	0.0105	101	725	2
PID_IL8CXCR1_PATHWAY	REACTOME_RESPIRATORY_ELECTRON_TRANSPORT	0.941854	0.011	12	1490	2
REACTOME_FORMATION_OF_ATP_BY_CHEMIOSMOTIC_COUPLING	KEGG_FOCAL_ADHESION	0.563129	0.011	451	746	3
REACTOME_FORMATION_OF_ATP_BY_CHEMIOSMOTIC_COUPLING	PID_S1P_S1P4_PATHWAY	0.746169	0.011	451	679	2
PID_IL8CXCR1_PATHWAY	KEGG_PARKINSONS_DISEASE	0.8758	0.0115	12	2032	2
PID_RXR_VDR_PATHWAY	KEGG_OXIDATIVE_PHOSPHORYLATION	0.846625	0.0115	16	2188	3
PID_IL8CXCR1_PATHWAY	KEGG_HUNTINGTONS_DISEASE	0.8758	0.012	12	1997	3
REACTOME_GLYCOPROTEIN_HORMONES	REACTOME_IMMUNE_SYSTEM	0.808511	0.0125	50	921	4
REACTOME_GLYCOPROTEIN_HORMONES	REACTOME_ADAPTIVE_IMMUNE_SYSTEM	0.808511	0.0135	50	948	4
BIOCARTA_RAB_PATHWAY	KEGG_PARKINSONS_DISEASE	0.857143	0.0145	12	2238	3
REACTOME_FORMATION_OF_ATP_BY_CHEMIOSMOTIC_COUPLING	PID_FAK_PATHWAY	0.53043	0.0145	451	750	2
PID_IL8CXCR1_PATHWAY	REACTOME_TCA_CYCLE_AND_RESPIRATORY_ELECTRON_TRANSPORT	0.8758	0.015	12	2024	3
PID_RXR_VDR_PATHWAY	REACTOME_RESPIRATORY_ELECTRON_TRANSPORT_ATP_SYNTHESIS_BY_CHEMIOSMOTIC_COUPLING_AND_HEAT_PRODUCTION_BY_UNCOUPLING_PROTEINS_	0.846625	0.015	16	1787	1
PID_IL8CXCR1_PATHWAY	KEGG_ALZHEIMERS_DISEASE	0.8758	0.0155	12	2001	3
PID_IL8CXCR1_PATHWAY	REACTOME_RESPIRATORY_ELECTRON_TRANSPORT_ATP_SYNTHESIS_BY_CHEMIOSMOTIC_COUPLING_AND_HEAT_PRODUCTION_BY_UNCOUPLING_PROTEINS_	0.8758	0.0155	12	1595	2
REACTOME_FORMATION_OF_ATP_BY_CHEMIOSMOTIC_COUPLING	KEGG_HEDGEHOG_SIGNALING_PATHWAY	0.879733	0.0155	451	515	2
REACTOME_FORMATION_OF_ATP_BY_CHEMIOSMOTIC_COUPLING	KEGG_MELANOGENESIS	0.738599	0.0155	451	748	3
REACTOME_PURINE_CATABOLISM	KEGG_INSULIN_SIGNALING_PATHWAY	0.610579	0.0155	365	399	3
PID_IL8CXCR1_PATHWAY	KEGG_OXIDATIVE_PHOSPHORYLATION	0.8758	0.016	12	1986	3
REACTOME_FORMATION_OF_ATP_BY_CHEMIOSMOTIC_COUPLING	KEGG_RENAL_CELL_CARCINOMA	0.567377	0.0175	451	751	2
REACTOME_MITOCHONDRIAL_FATTY_ACID_BETA_OXIDATION	PID_FAK_PATHWAY	0.795699	0.0175	189	589	3
REACTOME_PURINE_CATABOLISM	PID_FOXOPATHWAY	0.553127	0.0175	365	401	2
BIOCARTA_IL17_PATHWAY	KEGG_DILATED_CARDIOMYOPATHY	0.800289	0.018	68	643	2
REACTOME_LIPOPROTEIN_METABOLISM	REACTOME_HIV_LIFE_CYCLE	0.836869	0.018	31	2172	2
REACTOME_MITOCHONDRIAL_FATTY_ACID_BETA_OXIDATION	KEGG_GLIOMA	0.882353	0.0185	189	594	2
REACTOME_MITOCHONDRIAL_FATTY_ACID_BETA_OXIDATION	PID_PDGFRBPATHWAY	0.77957	0.019	189	585	3
KEGG_NON_HOMOLOGOUS_END_JOINING	KEGG_TIGHT_JUNCTION	0.600094	0.0195	189	358	2
REACTOME_FORMATION_OF_ATP_BY_CHEMIOSMOTIC_COUPLING	PID_CD8TCRPATHWAY	0.663217	0.0195	451	717	2
PID_RXR_VDR_PATHWAY	REACTOME_RESPIRATORY_ELECTRON_TRANSPORT	0.867017	0.0205	16	1684	2
REACTOME_MITOCHONDRIAL_FATTY_ACID_BETA_OXIDATION	KEGG_OOCYTE_MEIOSIS	0.887701	0.0215	189	590	3
REACTOME_FORMATION_OF_ATP_BY_CHEMIOSMOTIC_COUPLING	REACTOME_SIGNALING_BY_FGFR_IN_DISEASE	0.617864	0.022	451	749	2
REACTOME_GLOBAL_GENOMIC_NER_GG_NER	PID_AR_PATHWAY	1	0.0225	50	1607	2
REACTOME_GLOBAL_GENOMIC_NER_GG_NER	REACTOME_DEVELOPMENTAL_BIOLOGY	0.875	0.0225	50	1625	3
BIOCARTA_KREB_PATHWAY	REACTOME_RECYCLING_PATHWAY_OF_L1	0.864845	0.0235	118	993	2
REACTOME_ENDOSOMAL_VACUOLAR_PATHWAY	PID_IGF1_PATHWAY	0.982609	0.0235	116	1109	2
REACTOME_METABOLISM_OF_NUCLEOTIDES	REACTOME_RESPIRATORY_ELECTRON_TRANSPORT_ATP_SYNTHESIS_BY_CHEMIOSMOTIC_COUPLING_AND_HEAT_PRODUCTION_BY_UNCOUPLING_PROTEINS_	0.988234	0.0235	7	1683	3
REACTOME_METABOLISM_OF_NUCLEOTIDES	REACTOME_TCA_CYCLE_AND_RESPIRATORY_ELECTRON_TRANSPORT	0.988234	0.0235	7	2125	3

## Sheet: Lost indirect cePathways
P	Q	ES	P value	len(list)	# mediating RNAs	len(solution)
KEGG_BETA_ALANINE_METABOLISM	KEGG_REGULATION_OF_ACTIN_CYTOSKELETON	0.582853	0	1083	342	3
KEGG_BETA_ALANINE_METABOLISM	PID_MET_PATHWAY	0.547332	0	1083	339	2
KEGG_BETA_ALANINE_METABOLISM	REACTOME_HEMOSTASIS	0.577987	0	1083	332	4
KEGG_BETA_ALANINE_METABOLISM	REACTOME_PLATELET_ACTIVATION_SIGNALING_AND_AGGREGATION	0.700244	0	1083	341	3
KEGG_DNA_REPLICATION	KEGG_CHEMOKINE_SIGNALING_PATHWAY	0.513169	0	752	1138	2
KEGG_DNA_REPLICATION	PID_AVB3_INTEGRIN_PATHWAY	0.615574	0	752	1141	2
KEGG_DNA_REPLICATION	REACTOME_GASTRIN_CREB_SIGNALLING_PATHWAY_VIA_PKC_AND_MAPK	0.628822	0	752	1135	1
KEGG_DNA_REPLICATION	REACTOME_INSULIN_RECEPTOR_SIGNALLING_CASCADE	0.612385	0	752	1139	2
KEGG_DNA_REPLICATION	REACTOME_SIGNALING_BY_INSULIN_RECEPTOR	0.557696	0	752	1140	2
KEGG_GLYCOSPHINGOLIPID_BIOSYNTHESIS_LACTO_AND_NEOLACTO_SERIES	BIOCARTA_MAPK_PATHWAY	0.536731	0	1302	247	3
KEGG_HOMOLOGOUS_RECOMBINATION	REACTOME_INSULIN_RECEPTOR_SIGNALLING_CASCADE	0.650866	0	862	1117	2
KEGG_HOMOLOGOUS_RECOMBINATION	REACTOME_PI3K_CASCADE	0.71799	0	862	1119	2
KEGG_INTESTINAL_IMMUNE_NETWORK_FOR_IGA_PRODUCTION	REACTOME_MRNA_SPLICING	0.566043	0	591	1095	2
KEGG_MATURITY_ONSET_DIABETES_OF_THE_YOUNG	REACTOME_MRNA_SPLICING	0.53616	0	807	959	2
KEGG_NICOTINATE_AND_NICOTINAMIDE_METABOLISM	KEGG_ENDOCYTOSIS	0.645359	0	708	914	2
KEGG_PRIMARY_IMMUNODEFICIENCY	KEGG_PATHWAYS_IN_CANCER	0.562535	0	763	532	3
KEGG_PRIMARY_IMMUNODEFICIENCY	REACTOME_PI3K_CASCADE	0.76965	0	763	545	2
KEGG_PRIMARY_IMMUNODEFICIENCY	REACTOME_SIGNALING_BY_INSULIN_RECEPTOR	0.718242	0	763	545	2
KEGG_RETINOL_METABOLISM	REACTOME_MRNA_PROCESSING	0.502878	0	879	1006	2
KEGG_RETINOL_METABOLISM	REACTOME_MRNA_SPLICING	0.554828	0	879	1011	1
KEGG_RETINOL_METABOLISM	REACTOME_PROCESSING_OF_CAPPED_INTRON_CONTAINING_PRE_MRNA	0.522039	0	879	1008	2
KEGG_STEROID_BIOSYNTHESIS	PID_CMYB_PATHWAY	0.689307	0	901	727	3
REACTOME_ACTIVATION_OF_ATR_IN_RESPONSE_TO_REPLICATION_STRESS	REACTOME_MRNA_SPLICING	0.507014	0	860	666	2
REACTOME_ACTIVATION_OF_THE_PRE_REPLICATIVE_COMPLEX	REACTOME_MRNA_SPLICING	0.507014	0	860	666	2
REACTOME_COMPLEMENT_CASCADE	KEGG_WNT_SIGNALING_PATHWAY	0.578649	0	479	1640	2
REACTOME_DNA_STRAND_ELONGATION	REACTOME_MRNA_SPLICING	0.507014	0	860	666	2
REACTOME_EXTENSION_OF_TELOMERES	REACTOME_MRNA_SPLICING	0.507014	0	860	666	2
REACTOME_EXTRINSIC_PATHWAY_FOR_APOPTOSIS	PID_NCADHERINPATHWAY	0.806458	0	397	1812	2
REACTOME_EXTRINSIC_PATHWAY_FOR_APOPTOSIS	REACTOME_AXON_GUIDANCE	0.601839	0	397	1794	3
REACTOME_EXTRINSIC_PATHWAY_FOR_APOPTOSIS	REACTOME_DEVELOPMENTAL_BIOLOGY	0.535997	0	397	1771	3
REACTOME_FORMATION_OF_FIBRIN_CLOT_CLOTTING_CASCADE	KEGG_ADHERENS_JUNCTION	0.708456	0	632	907	2
REACTOME_FORMATION_OF_FIBRIN_CLOT_CLOTTING_CASCADE	PID_MET_PATHWAY	0.630044	0	632	898	2
REACTOME_HYALURONAN_METABOLISM	PID_RB_1PATHWAY	0.596877	0	925	935	2
REACTOME_LAGGING_STRAND_SYNTHESIS	REACTOME_MRNA_SPLICING	0.507014	0	860	666	2
REACTOME_METABOLISM_OF_STEROID_HORMONES_AND_VITAMINS_A_AND_D	REACTOME_MRNA_PROCESSING	0.502878	0	879	1006	2
REACTOME_METABOLISM_OF_STEROID_HORMONES_AND_VITAMINS_A_AND_D	REACTOME_MRNA_SPLICING	0.554828	0	879	1011	1
REACTOME_METABOLISM_OF_STEROID_HORMONES_AND_VITAMINS_A_AND_D	REACTOME_PROCESSING_OF_CAPPED_INTRON_CONTAINING_PRE_MRNA	0.522039	0	879	1008	2
REACTOME_MITOCHONDRIAL_TRNA_AMINOACYLATION	KEGG_FC_GAMMA_R_MEDIATED_PHAGOCYTOSIS	0.539134	0	1113	575	2
REACTOME_PROCESSIVE_SYNTHESIS_ON_THE_LAGGING_STRAND	REACTOME_MRNA_SPLICING	0.507014	0	860	666	2
REACTOME_REGULATION_OF_COMPLEMENT_CASCADE	KEGG_WNT_SIGNALING_PATHWAY	0.578649	0	479	1640	2
REACTOME_REPAIR_SYNTHESIS_FOR_GAP_FILLING_BY_DNA_POL_IN_TC_NER	REACTOME_MRNA_SPLICING	0.507014	0	860	666	2
BIOCARTA_AHSP_PATHWAY	KEGG_TGF_BETA_SIGNALING_PATHWAY	0.566182	0.0005	916	587	1
BIOCARTA_EXTRINSIC_PATHWAY	KEGG_ADHERENS_JUNCTION	0.708456	0.0005	632	907	2
BIOCARTA_EXTRINSIC_PATHWAY	PID_VEGFR1_2_PATHWAY	0.800099	0.0005	632	903	2
BIOCARTA_EXTRINSIC_PATHWAY	REACTOME_SIGNALLING_BY_NGF	0.552549	0.0005	632	887	3
KEGG_DNA_REPLICATION	KEGG_WNT_SIGNALING_PATHWAY	0.534163	0.0005	752	1132	3
KEGG_DNA_REPLICATION	PID_AR_PATHWAY	0.603877	0.0005	752	1139	2
KEGG_DNA_REPLICATION	REACTOME_G_ALPHA1213_SIGNALLING_EVENTS	0.614337	0.0005	752	1138	2
KEGG_DNA_REPLICATION	REACTOME_PI3K_CASCADE	0.699493	0.0005	752	1137	2
KEGG_GLYCOSPHINGOLIPID_BIOSYNTHESIS_LACTO_AND_NEOLACTO_SERIES	PID_SMAD2_3NUCLEARPATHWAY	0.515312	0.0005	1302	243	3
KEGG_NON_HOMOLOGOUS_END_JOINING	BIOCARTA_INTEGRIN_PATHWAY	0.767753	0.0005	1203	679	2
KEGG_NON_HOMOLOGOUS_END_JOINING	PID_PDGFRAPATHWAY	0.752508	0.0005	1203	667	2
KEGG_PRIMARY_IMMUNODEFICIENCY	REACTOME_INSULIN_RECEPTOR_SIGNALLING_CASCADE	0.76965	0.0005	763	544	2
KEGG_PRIMARY_IMMUNODEFICIENCY	REACTOME_SIGNALING_BY_EGFR_IN_CANCER	0.622923	0.0005	763	538	2
REACTOME_ELEVATION_OF_CYTOSOLIC_CA2_LEVELS	REACTOME_SIGNALING_BY_RHO_GTPASES	0.604324	0.0005	983	781	3
REACTOME_EXTRINSIC_PATHWAY_FOR_APOPTOSIS	KEGG_ADHERENS_JUNCTION	0.582689	0.0005	397	1824	2
REACTOME_EXTRINSIC_PATHWAY_FOR_APOPTOSIS	PID_ERBB1_RECEPTOR_PROXIMAL_PATHWAY	0.72987	0.0005	397	1820	2
REACTOME_HYALURONAN_METABOLISM	PID_E2F_PATHWAY	0.51501	0.0005	925	933	2
REACTOME_METABOLISM_OF_PORPHYRINS	KEGG_WNT_SIGNALING_PATHWAY	0.508151	0.0005	916	587	3
REACTOME_NFKB_ACTIVATION_THROUGH_FADD_RIP1_PATHWAY_MEDIATED_BY_CASPASE_8_AND10	KEGG_PATHWAYS_IN_CANCER	0.527508	0.0005	580	284	3
REACTOME_REMOVAL_OF_THE_FLAP_INTERMEDIATE_FROM_THE_C_STRAND	REACTOME_MRNA_SPLICING	0.507014	0.0005	860	666	2
REACTOME_RNA_POL_I_TRANSCRIPTION_INITIATION	PID_VEGFR1_2_PATHWAY	0.55414	0.0005	1108	873	2
ST_TYPE_I_INTERFERON_PATHWAY	PID_INSULIN_PATHWAY	0.656214	0.0005	899	1112	2
ST_TYPE_I_INTERFERON_PATHWAY	PID_VEGFR1_PATHWAY	0.705702	0.0005	899	1110	1
BIOCARTA_AHSP_PATHWAY	PID_RB_1PATHWAY	0.694706	0.001	916	592	2
BIOCARTA_EXTRINSIC_PATHWAY	KEGG_NEUROTROPHIN_SIGNALING_PATHWAY	0.58884	0.001	632	898	3
BIOCARTA_EXTRINSIC_PATHWAY	PID_NFAT_3PATHWAY	0.618292	0.001	632	904	2
BIOCARTA_EXTRINSIC_PATHWAY	REACTOME_CTNNB1_PHOSPHORYLATION_CASCADE	0.872875	0.001	632	877	2
KEGG_ARACHIDONIC_ACID_METABOLISM	KEGG_AXON_GUIDANCE	0.659007	0.001	595	846	3
KEGG_BETA_ALANINE_METABOLISM	REACTOME_GPVI_MEDIATED_ACTIVATION_CASCADE	0.851666	0.001	1083	341	2
KEGG_PRIMARY_IMMUNODEFICIENCY	KEGG_ERBB_SIGNALING_PATHWAY	0.697867	0.001	763	542	2
KEGG_RETINOL_METABOLISM	PID_AR_PATHWAY	0.521109	0.001	879	1014	2
KEGG_STEROID_BIOSYNTHESIS	REACTOME_G_ALPHA1213_SIGNALLING_EVENTS	0.619723	0.001	901	728	2
KEGG_TYPE_I_DIABETES_MELLITUS	REACTOME_AXON_GUIDANCE	0.532321	0.001	701	538	3
REACTOME_DNA_STRAND_ELONGATION	PID_AR_PATHWAY	0.518913	0.001	860	669	1
REACTOME_EXTENSION_OF_TELOMERES	PID_AR_PATHWAY	0.518913	0.001	860	669	1
REACTOME_FORMATION_OF_FIBRIN_CLOT_CLOTTING_CASCADE	PID_ERBB1_DOWNSTREAM_PATHWAY	0.572276	0.001	632	899	2
REACTOME_HYALURONAN_METABOLISM	REACTOME_G1_PHASE	0.675057	0.001	925	937	2
REACTOME_METABOLISM_OF_PORPHYRINS	KEGG_AXON_GUIDANCE	0.540014	0.001	916	587	3
REACTOME_METABOLISM_OF_PORPHYRINS	PID_RB_1PATHWAY	0.694706	0.001	916	592	2
REACTOME_METABOLISM_OF_STEROID_HORMONES_AND_VITAMINS_A_AND_D	PID_AR_PATHWAY	0.521109	0.001	879	1014	2
REACTOME_RNA_POL_I_TRANSCRIPTION_TERMINATION	KEGG_AXON_GUIDANCE	0.551713	0.001	1102	424	3
ST_IL_13_PATHWAY	KEGG_REGULATION_OF_ACTIN_CYTOSKELETON	0.516059	0.001	495	408	4
BIOCARTA_EXTRINSIC_PATHWAY	PID_MET_PATHWAY	0.630044	0.0015	632	898	2
BIOCARTA_EXTRINSIC_PATHWAY	PID_P53REGULATIONPATHWAY	0.571198	0.0015	632	904	2
BIOCARTA_EXTRINSIC_PATHWAY	REACTOME_COSTIMULATION_BY_THE_CD28_FAMILY	0.659941	0.0015	632	910	2
BIOCARTA_EXTRINSIC_PATHWAY	REACTOME_PLATELET_ACTIVATION_SIGNALING_AND_AGGREGATION	0.629015	0.0015	632	897	3
KEGG_ARACHIDONIC_ACID_METABOLISM	KEGG_PATHWAYS_IN_CANCER	0.534807	0.0015	595	829	3
KEGG_BETA_ALANINE_METABOLISM	PID_PDGFRBPATHWAY	0.505753	0.0015	1083	336	3
KEGG_NON_HOMOLOGOUS_END_JOINING	KEGG_MELANOGENESIS	0.634631	0.0015	1203	689	2
KEGG_PRIMARY_IMMUNODEFICIENCY	KEGG_CHRONIC_MYELOID_LEUKEMIA	0.660435	0.0015	763	543	2
KEGG_STEROID_BIOSYNTHESIS	PID_AR_PATHWAY	0.577781	0.0015	901	725	2
KEGG_STEROID_BIOSYNTHESIS	PID_RB_1PATHWAY	0.546459	0.0015	901	729	2
REACTOME_ACTIVATION_OF_THE_PRE_REPLICATIVE_COMPLEX	PID_AR_PATHWAY	0.518913	0.0015	860	669	1
REACTOME_ELEVATION_OF_CYTOSOLIC_CA2_LEVELS	SIG_INSULIN_RECEPTOR_PATHWAY_IN_CARDIAC_MYOCYTES	0.718794	0.0015	983	781	2
REACTOME_EXTRINSIC_PATHWAY_FOR_APOPTOSIS	PID_MET_PATHWAY	0.562199	0.0015	397	1815	2
REACTOME_FORMATION_OF_FIBRIN_CLOT_CLOTTING_CASCADE	KEGG_NEUROTROPHIN_SIGNALING_PATHWAY	0.58884	0.0015	632	898	3
REACTOME_FORMATION_OF_FIBRIN_CLOT_CLOTTING_CASCADE	KEGG_WNT_SIGNALING_PATHWAY	0.532648	0.0015	632	901	2
REACTOME_FORMATION_OF_FIBRIN_CLOT_CLOTTING_CASCADE	PID_NCADHERINPATHWAY	0.672239	0.0015	632	897	2
REACTOME_FORMATION_OF_FIBRIN_CLOT_CLOTTING_CASCADE	PID_VEGFR1_2_PATHWAY	0.800099	0.0015	632	903	2
REACTOME_REMOVAL_OF_THE_FLAP_INTERMEDIATE_FROM_THE_C_STRAND	PID_AR_PATHWAY	0.518913	0.0015	860	669	1
REACTOME_RNA_POL_I_TRANSCRIPTION_TERMINATION	REACTOME_DOWNSTREAM_SIGNALING_OF_ACTIVATED_FGFR	0.582418	0.0015	1102	427	2
REACTOME_SYNTHESIS_OF_GLYCOSYLPHOSPHATIDYLINOSITOL_GPI	PID_RHOA_PATHWAY	0.583887	0.0015	835	935	2
ST_INTERLEUKIN_13_PATHWAY	PID_E2F_PATHWAY	0.895268	0.0015	495	408	2
BIOCARTA_AHSP_PATHWAY	KEGG_AXON_GUIDANCE	0.540014	0.002	916	587	3
BIOCARTA_AHSP_PATHWAY	KEGG_WNT_SIGNALING_PATHWAY	0.508151	0.002	916	587	3
BIOCARTA_EXTRINSIC_PATHWAY	PID_NCADHERINPATHWAY	0.672239	0.002	632	897	2
BIOCARTA_EXTRINSIC_PATHWAY	PID_PDGFRBPATHWAY	0.570911	0.002	632	898	1
BIOCARTA_EXTRINSIC_PATHWAY	REACTOME_AXON_GUIDANCE	0.502641	0.002	632	892	3
KEGG_BETA_ALANINE_METABOLISM	BIOCARTA_HER2_PATHWAY	0.678896	0.002	1083	339	1
KEGG_BETA_ALANINE_METABOLISM	PID_RHOA_PATHWAY	0.602455	0.002	1083	343	2
KEGG_PRIMARY_IMMUNODEFICIENCY	PID_ERBB1_INTERNALIZATION_PATHWAY	0.708843	0.002	763	543	3
KEGG_PRIMARY_IMMUNODEFICIENCY	REACTOME_G_ALPHA1213_SIGNALLING_EVENTS	0.709718	0.002	763	546	2
KEGG_TYPE_I_DIABETES_MELLITUS	PID_ERBB2ERBB3PATHWAY	0.715211	0.002	701	550	2
REACTOME_COMPLEMENT_CASCADE	PID_ER_NONGENOMIC_PATHWAY	0.678244	0.002	479	1652	2
REACTOME_FORMATION_OF_FIBRIN_CLOT_CLOTTING_CASCADE	BIOCARTA_CHREBP2_PATHWAY	0.67953	0.002	632	906	2
REACTOME_LAGGING_STRAND_SYNTHESIS	PID_AR_PATHWAY	0.518913	0.002	860	669	1
REACTOME_METABOLISM_OF_PORPHYRINS	KEGG_TGF_BETA_SIGNALING_PATHWAY	0.566182	0.002	916	587	1
REACTOME_REPAIR_SYNTHESIS_FOR_GAP_FILLING_BY_DNA_POL_IN_TC_NER	PID_AR_PATHWAY	0.518913	0.002	860	669	1
REACTOME_RNA_POL_I_TRANSCRIPTION_TERMINATION	PID_CMYB_PATHWAY	0.569773	0.002	1102	426	3
ST_TYPE_I_INTERFERON_PATHWAY	PID_THROMBIN_PAR1_PATHWAY	0.60306	0.002	899	1099	2
BIOCARTA_AHSP_PATHWAY	REACTOME_MYOGENESIS	0.667864	0.0025	916	591	1
BIOCARTA_EXTRINSIC_PATHWAY	BIOCARTA_HIF_PATHWAY	0.893094	0.0025	632	888	1
BIOCARTA_IL12_PATHWAY	PID_BMPPATHWAY	0.619843	0.0025	1065	630	1
KEGG_DNA_REPLICATION	KEGG_ACUTE_MYELOID_LEUKEMIA	0.589806	0.0025	752	1143	2
KEGG_TYPE_I_DIABETES_MELLITUS	REACTOME_PI3K_CASCADE	0.712717	0.0025	701	546	2
REACTOME_ACTIVATION_OF_ATR_IN_RESPONSE_TO_REPLICATION_STRESS	REACTOME_MEMBRANE_TRAFFICKING	0.553491	0.0025	860	668	3
REACTOME_ACTIVATION_OF_THE_PRE_REPLICATIVE_COMPLEX	REACTOME_MEMBRANE_TRAFFICKING	0.553491	0.0025	860	668	3
REACTOME_COMPLEMENT_CASCADE	PID_THROMBIN_PAR1_PATHWAY	0.639831	0.0025	479	1637	1
REACTOME_ELEVATION_OF_CYTOSOLIC_CA2_LEVELS	PID_HIF1_TFPATHWAY	0.542317	0.0025	983	783	3
REACTOME_FORMATION_OF_FIBRIN_CLOT_CLOTTING_CASCADE	PID_NFAT_3PATHWAY	0.618292	0.0025	632	904	2
REACTOME_FORMATION_OF_FIBRIN_CLOT_CLOTTING_CASCADE	PID_P53REGULATIONPATHWAY	0.571198	0.0025	632	904	2
REACTOME_FORMATION_OF_FIBRIN_CLOT_CLOTTING_CASCADE	REACTOME_COSTIMULATION_BY_THE_CD28_FAMILY	0.659941	0.0025	632	910	2
REACTOME_FORMATION_OF_FIBRIN_CLOT_CLOTTING_CASCADE	REACTOME_SIGNALLING_BY_NGF	0.552549	0.0025	632	887	3
REACTOME_PROCESSIVE_SYNTHESIS_ON_THE_LAGGING_STRAND	REACTOME_MEMBRANE_TRAFFICKING	0.553491	0.0025	860	668	3
REACTOME_SYNTHESIS_OF_GLYCOSYLPHOSPHATIDYLINOSITOL_GPI	PID_P53REGULATIONPATHWAY	0.506391	0.0025	835	936	2
REACTOME_SYNTHESIS_OF_SUBSTRATES_IN_N_GLYCAN_BIOSYTHESIS	PID_E2F_PATHWAY	0.577329	0.0025	590	963	2
ST_IL_13_PATHWAY	PID_E2F_PATHWAY	0.895268	0.0025	495	408	2
ST_INTERFERON_GAMMA_PATHWAY	KEGG_REGULATION_OF_ACTIN_CYTOSKELETON	0.516059	0.0025	495	408	4
ST_INTERFERON_GAMMA_PATHWAY	PID_E2F_PATHWAY	0.895268	0.0025	495	408	2
BIOCARTA_AHSP_PATHWAY	REACTOME_SEMAPHORIN_INTERACTIONS	0.675255	0.003	916	590	2
BIOCARTA_EXTRINSIC_PATHWAY	BIOCARTA_CHREBP2_PATHWAY	0.67953	0.003	632	906	2
BIOCARTA_EXTRINSIC_PATHWAY	KEGG_OOCYTE_MEIOSIS	0.582934	0.003	632	900	2
BIOCARTA_EXTRINSIC_PATHWAY	KEGG_TIGHT_JUNCTION	0.570548	0.003	632	904	1
BIOCARTA_EXTRINSIC_PATHWAY	KEGG_UBIQUITIN_MEDIATED_PROTEOLYSIS	0.545709	0.003	632	892	3
KEGG_BETA_ALANINE_METABOLISM	REACTOME_TRANS_GOLGI_NETWORK_VESICLE_BUDDING	0.663836	0.003	1083	342	3
KEGG_PRIMARY_IMMUNODEFICIENCY	KEGG_CHEMOKINE_SIGNALING_PATHWAY	0.581139	0.003	763	546	1
KEGG_PRIMARY_IMMUNODEFICIENCY	REACTOME_SIGNALING_BY_BMP	0.84853	0.003	763	540	2
KEGG_TYPE_I_DIABETES_MELLITUS	PID_ERBB1_INTERNALIZATION_PATHWAY	0.669707	0.003	701	547	3
REACTOME_ACTIVATION_OF_ATR_IN_RESPONSE_TO_REPLICATION_STRESS	PID_AR_PATHWAY	0.518913	0.003	860	669	1
REACTOME_FORMATION_OF_FIBRIN_CLOT_CLOTTING_CASCADE	PID_PDGFRBPATHWAY	0.570911	0.003	632	898	1
REACTOME_PROCESSIVE_SYNTHESIS_ON_THE_LAGGING_STRAND	PID_AR_PATHWAY	0.518913	0.003	860	669	1
REACTOME_RNA_POL_I_TRANSCRIPTION_TERMINATION	PID_AR_PATHWAY	0.545871	0.003	1102	425	2
REACTOME_TRAFFICKING_AND_PROCESSING_OF_ENDOSOMAL_TLR	PID_ECADHERIN_NASCENTAJ_PATHWAY	0.60141	0.003	920	1015	2
ST_IL_13_PATHWAY	KEGG_TIGHT_JUNCTION	0.648365	0.003	495	410	3
ST_INTERFERON_GAMMA_PATHWAY	KEGG_TIGHT_JUNCTION	0.648365	0.003	495	410	3
ST_TYPE_I_INTERFERON_PATHWAY	REACTOME_SIGNALING_BY_INSULIN_RECEPTOR	0.538765	0.003	899	1115	1
BIOCARTA_EXTRINSIC_PATHWAY	KEGG_WNT_SIGNALING_PATHWAY	0.532648	0.0035	632	901	2
KEGG_ARACHIDONIC_ACID_METABOLISM	BIOCARTA_RHO_PATHWAY	0.809934	0.0035	595	845	2
KEGG_ARACHIDONIC_ACID_METABOLISM	KEGG_REGULATION_OF_ACTIN_CYTOSKELETON	0.535922	0.0035	595	846	3
KEGG_GLYCOSPHINGOLIPID_BIOSYNTHESIS_LACTO_AND_NEOLACTO_SERIES	REACTOME_SEMA3A_PLEXIN_REPULSION_SIGNALING_BY_INHIBITING_INTEGRIN_ADHESION	0.939231	0.0035	1302	211	2
KEGG_PROXIMAL_TUBULE_BICARBONATE_RECLAMATION	PID_RB_1PATHWAY	0.695222	0.0035	500	1432	2
KEGG_RETINOL_METABOLISM	PID_AVB3_INTEGRIN_PATHWAY	0.560466	0.0035	879	1012	2
KEGG_TYPE_I_DIABETES_MELLITUS	REACTOME_INSULIN_RECEPTOR_SIGNALLING_CASCADE	0.712717	0.0035	701	547	2
KEGG_TYPE_I_DIABETES_MELLITUS	REACTOME_SIGNALING_BY_SCF_KIT	0.649048	0.0035	701	546	2
REACTOME_FORMATION_OF_FIBRIN_CLOT_CLOTTING_CASCADE	KEGG_UBIQUITIN_MEDIATED_PROTEOLYSIS	0.545709	0.0035	632	892	3
REACTOME_FORMATION_OF_FIBRIN_CLOT_CLOTTING_CASCADE	REACTOME_PLATELET_ACTIVATION_SIGNALING_AND_AGGREGATION	0.629015	0.0035	632	897	3
REACTOME_SYNTHESIS_OF_GLYCOSYLPHOSPHATIDYLINOSITOL_GPI	PID_RB_1PATHWAY	0.525742	0.0035	835	933	2
ST_JAK_STAT_PATHWAY	KEGG_REGULATION_OF_ACTIN_CYTOSKELETON	0.516059	0.0035	495	408	4
KEGG_ARACHIDONIC_ACID_METABOLISM	REACTOME_AXON_GUIDANCE	0.500603	0.004	595	845	3
KEGG_DNA_REPLICATION	PID_RET_PATHWAY	0.652801	0.004	752	1140	2
KEGG_RIBOFLAVIN_METABOLISM	PID_AR_PATHWAY	0.611834	0.004	576	829	2
REACTOME_DNA_STRAND_ELONGATION	REACTOME_MEMBRANE_TRAFFICKING	0.553491	0.004	860	668	3
REACTOME_E2F_ENABLED_INHIBITION_OF_PRE_REPLICATION_COMPLEX_FORMATION	REACTOME_DEVELOPMENTAL_BIOLOGY	0.527733	0.004	418	1164	3
REACTOME_FORMATION_OF_FIBRIN_CLOT_CLOTTING_CASCADE	KEGG_OOCYTE_MEIOSIS	0.582934	0.004	632	900	2
REACTOME_FORMATION_OF_FIBRIN_CLOT_CLOTTING_CASCADE	REACTOME_AXON_GUIDANCE	0.502641	0.004	632	892	3
REACTOME_REMOVAL_OF_THE_FLAP_INTERMEDIATE_FROM_THE_C_STRAND	REACTOME_MEMBRANE_TRAFFICKING	0.553491	0.004	860	668	3
ST_INTERLEUKIN_13_PATHWAY	KEGG_REGULATION_OF_ACTIN_CYTOSKELETON	0.516059	0.004	495	408	4
ST_INTERLEUKIN_13_PATHWAY	REACTOME_GPCR_DOWNSTREAM_SIGNALING	0.562694	0.004	495	412	2
ST_JAK_STAT_PATHWAY	KEGG_TIGHT_JUNCTION	0.648365	0.004	495	410	3
BIOCARTA_EXTRINSIC_PATHWAY	PID_ERBB1_DOWNSTREAM_PATHWAY	0.572276	0.0045	632	899	2
KEGG_DNA_REPLICATION	PID_CMYB_PATHWAY	0.559299	0.0045	752	1136	3
KEGG_GLYCOSPHINGOLIPID_BIOSYNTHESIS_LACTO_AND_NEOLACTO_SERIES	PID_NOTCH_PATHWAY	0.554081	0.0045	1302	244	2
KEGG_GLYCOSPHINGOLIPID_BIOSYNTHESIS_LACTO_AND_NEOLACTO_SERIES	ST_JNK_MAPK_PATHWAY	0.565835	0.0045	1302	247	2
KEGG_PRIMARY_IMMUNODEFICIENCY	REACTOME_NGF_SIGNALLING_VIA_TRKA_FROM_THE_PLASMA_MEMBRANE	0.529466	0.0045	763	538	3
KEGG_STEROID_BIOSYNTHESIS	REACTOME_PI_METABOLISM	0.567003	0.0045	901	724	1
REACTOME_ACTIVATION_OF_THE_PRE_REPLICATIVE_COMPLEX	KEGG_AXON_GUIDANCE	0.670047	0.0045	860	665	3
REACTOME_EXTENSION_OF_TELOMERES	REACTOME_MEMBRANE_TRAFFICKING	0.553491	0.0045	860	668	3
REACTOME_HYALURONAN_METABOLISM	ST_GA13_PATHWAY	0.703261	0.0045	925	927	2
REACTOME_NFKB_ACTIVATION_THROUGH_FADD_RIP1_PATHWAY_MEDIATED_BY_CASPASE_8_AND10	KEGG_NEUROTROPHIN_SIGNALING_PATHWAY	0.556058	0.0045	580	1446	3
REACTOME_REGULATION_OF_COMPLEMENT_CASCADE	PID_THROMBIN_PAR1_PATHWAY	0.639831	0.0045	479	1637	1
REACTOME_REPAIR_SYNTHESIS_FOR_GAP_FILLING_BY_DNA_POL_IN_TC_NER	REACTOME_MEMBRANE_TRAFFICKING	0.553491	0.0045	860	668	3
ST_IL_13_PATHWAY	REACTOME_GPCR_DOWNSTREAM_SIGNALING	0.562694	0.0045	495	412	2
ST_TYPE_I_INTERFERON_PATHWAY	REACTOME_INSULIN_RECEPTOR_SIGNALLING_CASCADE	0.513371	0.0045	899	1115	2
BIOCARTA_EXTRINSIC_PATHWAY	PID_MTOR_4PATHWAY	0.547216	0.005	632	899	2
BIOCARTA_IL10_PATHWAY	REACTOME_PI_METABOLISM	0.539534	0.005	688	1292	1
BIOCARTA_IL12_PATHWAY	PID_VEGFR1_2_PATHWAY	0.53718	0.005	1065	631	2
KEGG_BETA_ALANINE_METABOLISM	PID_PI3KCIPATHWAY	0.688411	0.005	1083	343	1
KEGG_NITROGEN_METABOLISM	PID_RB_1PATHWAY	0.695222	0.005	500	1432	2
KEGG_NON_HOMOLOGOUS_END_JOINING	PID_GLYPICAN_1PATHWAY	0.733748	0.005	1203	679	2
REACTOME_AMINO_ACID_SYNTHESIS_AND_INTERCONVERSION_TRANSAMINATION	PID_RB_1PATHWAY	0.695222	0.005	500	1432	2
REACTOME_EXTENSION_OF_TELOMERES	KEGG_AXON_GUIDANCE	0.670047	0.005	860	665	3
REACTOME_FORMATION_OF_FIBRIN_CLOT_CLOTTING_CASCADE	BIOCARTA_HIF_PATHWAY	0.893094	0.005	632	888	1
REACTOME_FORMATION_OF_FIBRIN_CLOT_CLOTTING_CASCADE	REACTOME_CTNNB1_PHOSPHORYLATION_CASCADE	0.872875	0.005	632	877	2
REACTOME_LAGGING_STRAND_SYNTHESIS	REACTOME_MEMBRANE_TRAFFICKING	0.553491	0.005	860	668	3
REACTOME_METABOLISM_OF_PORPHYRINS	REACTOME_SEMAPHORIN_INTERACTIONS	0.675255	0.005	916	590	2
REACTOME_N_GLYCAN_ANTENNAE_ELONGATION	REACTOME_THE_ROLE_OF_NEF_IN_HIV1_REPLICATION_AND_DISEASE_PATHOGENESIS	1	0.005	165	1975	2
REACTOME_REGULATION_OF_COMPLEMENT_CASCADE	PID_ER_NONGENOMIC_PATHWAY	0.678244	0.005	479	1652	2
REACTOME_REPAIR_SYNTHESIS_FOR_GAP_FILLING_BY_DNA_POL_IN_TC_NER	REACTOME_SIGNAL_AMPLIFICATION	0.702072	0.005	860	641	1
ST_TYPE_I_INTERFERON_PATHWAY	PID_IGF1_PATHWAY	0.615949	0.005	899	1114	2
KEGG_GLYCOSPHINGOLIPID_BIOSYNTHESIS_LACTO_AND_NEOLACTO_SERIES	PID_HIF1_TFPATHWAY	0.579953	0.0055	1302	243	3
KEGG_RETINOL_METABOLISM	PID_RAC1_PATHWAY	0.541666	0.0055	879	1015	2
KEGG_STEROID_BIOSYNTHESIS	KEGG_ALDOSTERONE_REGULATED_SODIUM_REABSORPTION	0.612487	0.0055	901	722	1
REACTOME_DNA_STRAND_ELONGATION	REACTOME_G_ALPHA1213_SIGNALLING_EVENTS	0.644643	0.0055	860	665	3
REACTOME_E2F_ENABLED_INHIBITION_OF_PRE_REPLICATION_COMPLEX_FORMATION	REACTOME_AXON_GUIDANCE	0.547325	0.0055	418	1186	3
REACTOME_FORMATION_OF_FIBRIN_CLOT_CLOTTING_CASCADE	PID_ECADHERIN_KERATINOCYTE_PATHWAY	0.811711	0.0055	632	894	2
REACTOME_METABOLISM_OF_PORPHYRINS	REACTOME_MYOGENESIS	0.667864	0.0055	916	591	1
REACTOME_METABOLISM_OF_STEROID_HORMONES_AND_VITAMINS_A_AND_D	PID_AVB3_INTEGRIN_PATHWAY	0.560466	0.0055	879	1012	2
REACTOME_METABOLISM_OF_STEROID_HORMONES_AND_VITAMINS_A_AND_D	PID_RAC1_PATHWAY	0.541666	0.0055	879	1015	2
REACTOME_PROCESSIVE_SYNTHESIS_ON_THE_LAGGING_STRAND	REACTOME_SIGNAL_AMPLIFICATION	0.702072	0.0055	860	641	1
REACTOME_REMOVAL_OF_THE_FLAP_INTERMEDIATE_FROM_THE_C_STRAND	REACTOME_G_ALPHA1213_SIGNALLING_EVENTS	0.644643	0.0055	860	665	3
REACTOME_RNA_POL_I_TRANSCRIPTION_INITIATION	BIOCARTA_ECM_PATHWAY	0.718001	0.0055	1108	868	2
ST_JAK_STAT_PATHWAY	PID_E2F_PATHWAY	0.895268	0.0055	495	408	2
KEGG_ARACHIDONIC_ACID_METABOLISM	PID_ERBB1_RECEPTOR_PROXIMAL_PATHWAY	0.678316	0.006	595	838	2
KEGG_FOLATE_BIOSYNTHESIS	REACTOME_DOWNSTREAM_TCR_SIGNALING	0.607725	0.006	674	1079	2
REACTOME_ACTIVATION_OF_ATR_IN_RESPONSE_TO_REPLICATION_STRESS	REACTOME_SIGNAL_AMPLIFICATION	0.702072	0.006	860	641	1
REACTOME_DNA_STRAND_ELONGATION	KEGG_AXON_GUIDANCE	0.670047	0.006	860	665	3
REACTOME_REPAIR_SYNTHESIS_FOR_GAP_FILLING_BY_DNA_POL_IN_TC_NER	KEGG_AXON_GUIDANCE	0.670047	0.006	860	665	3
REACTOME_TRAFFICKING_AND_PROCESSING_OF_ENDOSOMAL_TLR	SIG_CHEMOTAXIS	0.560562	0.006	920	1010	2
ST_INTERFERON_GAMMA_PATHWAY	REACTOME_GPCR_DOWNSTREAM_SIGNALING	0.562694	0.006	495	412	2
ST_INTERLEUKIN_13_PATHWAY	KEGG_TIGHT_JUNCTION	0.648365	0.006	495	410	3
ST_JAK_STAT_PATHWAY	REACTOME_GPCR_DOWNSTREAM_SIGNALING	0.562694	0.006	495	412	2
BIOCARTA_AHSP_PATHWAY	PID_CDC42_PATHWAY	0.514217	0.0065	916	589	3
BIOCARTA_EXTRINSIC_PATHWAY	PID_AJDISS_2PATHWAY	0.590721	0.0065	632	903	2
KEGG_HOMOLOGOUS_RECOMBINATION	PID_IGF1_PATHWAY	0.529778	0.0065	862	1117	2
KEGG_HOMOLOGOUS_RECOMBINATION	REACTOME_MYOGENESIS	0.652587	0.0065	862	1113	1
PID_INTEGRIN_CS_PATHWAY	PID_TGFBRPATHWAY	0.531541	0.0065	414	1238	2
REACTOME_COMPLEMENT_CASCADE	PID_NCADHERINPATHWAY	0.677933	0.0065	479	1643	2
REACTOME_EXTENSION_OF_TELOMERES	REACTOME_SIGNAL_AMPLIFICATION	0.702072	0.0065	860	641	1
REACTOME_EXTRINSIC_PATHWAY_FOR_APOPTOSIS	SIG_INSULIN_RECEPTOR_PATHWAY_IN_CARDIAC_MYOCYTES	0.565599	0.0065	397	1822	2
REACTOME_FORMATION_OF_FIBRIN_CLOT_CLOTTING_CASCADE	KEGG_TIGHT_JUNCTION	0.570548	0.0065	632	904	1
REACTOME_LAGGING_STRAND_SYNTHESIS	KEGG_AXON_GUIDANCE	0.670047	0.0065	860	665	3
REACTOME_NFKB_ACTIVATION_THROUGH_FADD_RIP1_PATHWAY_MEDIATED_BY_CASPASE_8_AND10	ST_INTEGRIN_SIGNALING_PATHWAY	0.551234	0.0065	580	1459	1
REACTOME_REPAIR_SYNTHESIS_FOR_GAP_FILLING_BY_DNA_POL_IN_TC_NER	REACTOME_G_ALPHA1213_SIGNALLING_EVENTS	0.644643	0.0065	860	665	3
BIOCARTA_EXTRINSIC_PATHWAY	PID_ECADHERIN_KERATINOCYTE_PATHWAY	0.811711	0.007	632	894	2
KEGG_GLYCOSPHINGOLIPID_BIOSYNTHESIS_LACTO_AND_NEOLACTO_SERIES	PID_S1P_S1P4_PATHWAY	0.771186	0.007	1302	236	2
KEGG_PRIMARY_IMMUNODEFICIENCY	PID_BETACATENIN_NUC_PATHWAY	0.592053	0.007	763	545	2
REACTOME_ACTIVATION_OF_ATR_IN_RESPONSE_TO_REPLICATION_STRESS	KEGG_AXON_GUIDANCE	0.670047	0.007	860	665	3
REACTOME_EXTENSION_OF_TELOMERES	REACTOME_G_ALPHA1213_SIGNALLING_EVENTS	0.644643	0.007	860	665	3
REACTOME_METABOLISM_OF_PORPHYRINS	PID_KITPATHWAY	0.520213	0.007	916	588	1
REACTOME_PROCESSIVE_SYNTHESIS_ON_THE_LAGGING_STRAND	KEGG_AXON_GUIDANCE	0.670047	0.007	860	665	3
REACTOME_RNA_POL_I_TRANSCRIPTION_INITIATION	PID_ECADHERIN_KERATINOCYTE_PATHWAY	0.674945	0.007	1108	865	2
BIOCARTA_AHSP_PATHWAY	BIOCARTA_CARM_ER_PATHWAY	0.63089	0.0075	916	589	1
KEGG_BETA_ALANINE_METABOLISM	PID_ERBB1_RECEPTOR_PROXIMAL_PATHWAY	0.559297	0.0075	1083	336	2
KEGG_BETA_ALANINE_METABOLISM	PID_HES_HEYPATHWAY	0.505844	0.0075	1083	340	1
KEGG_DNA_REPLICATION	PID_CXCR4_PATHWAY	0.502159	0.0075	752	1140	3
KEGG_PRIMARY_IMMUNODEFICIENCY	KEGG_TGF_BETA_SIGNALING_PATHWAY	0.527565	0.0075	763	545	2
REACTOME_EXTRINSIC_PATHWAY_FOR_APOPTOSIS	ST_INTEGRIN_SIGNALING_PATHWAY	0.597628	0.0075	397	1824	2
REACTOME_FORMATION_OF_FIBRIN_CLOT_CLOTTING_CASCADE	REACTOME_L1CAM_INTERACTIONS	0.779348	0.0075	632	903	2
REACTOME_LAGGING_STRAND_SYNTHESIS	REACTOME_G_ALPHA1213_SIGNALLING_EVENTS	0.644643	0.0075	860	665	3
REACTOME_METABOLISM_OF_STEROID_HORMONES_AND_VITAMINS_A_AND_D	PID_ECADHERIN_KERATINOCYTE_PATHWAY	0.612048	0.0075	879	999	2
REACTOME_RNA_POL_I_TRANSCRIPTION_TERMINATION	KEGG_NON_SMALL_CELL_LUNG_CANCER	0.581353	0.0075	1102	425	2
BIOCARTA_EXTRINSIC_PATHWAY	REACTOME_L1CAM_INTERACTIONS	0.779348	0.008	632	903	2
BIOCARTA_EXTRINSIC_PATHWAY	SIG_INSULIN_RECEPTOR_PATHWAY_IN_CARDIAC_MYOCYTES	0.632	0.008	632	899	1
BIOCARTA_IL12_PATHWAY	KEGG_AXON_GUIDANCE	0.526811	0.008	1065	631	3
KEGG_BETA_ALANINE_METABOLISM	PID_NCADHERINPATHWAY	0.568039	0.008	1083	343	2
KEGG_GLYCOSPHINGOLIPID_BIOSYNTHESIS_LACTO_AND_NEOLACTO_SERIES	KEGG_CIRCADIAN_RHYTHM_MAMMAL	0.710611	0.008	1302	233	1
KEGG_NON_HOMOLOGOUS_END_JOINING	PID_CD8TCRPATHWAY	0.541057	0.008	1203	682	2
KEGG_NON_HOMOLOGOUS_END_JOINING	REACTOME_CTLA4_INHIBITORY_SIGNALING	0.542066	0.008	1203	668	2
REACTOME_FORMATION_OF_FIBRIN_CLOT_CLOTTING_CASCADE	PID_AJDISS_2PATHWAY	0.590721	0.008	632	903	2
REACTOME_FORMATION_OF_FIBRIN_CLOT_CLOTTING_CASCADE	PID_ECADHERIN_NASCENTAJ_PATHWAY	0.597185	0.008	632	905	2
REACTOME_PROCESSIVE_SYNTHESIS_ON_THE_LAGGING_STRAND	REACTOME_G_ALPHA1213_SIGNALLING_EVENTS	0.644643	0.008	860	665	3
REACTOME_REMOVAL_OF_THE_FLAP_INTERMEDIATE_FROM_THE_C_STRAND	KEGG_AXON_GUIDANCE	0.670047	0.008	860	665	3
BIOCARTA_AHSP_PATHWAY	PID_KITPATHWAY	0.520213	0.0085	916	588	1
BIOCARTA_EXTRINSIC_PATHWAY	BIOCARTA_RHO_PATHWAY	0.846229	0.0085	632	910	2
BIOCARTA_EXTRINSIC_PATHWAY	PID_ECADHERIN_NASCENTAJ_PATHWAY	0.597185	0.0085	632	905	2
KEGG_HOMOLOGOUS_RECOMBINATION	PID_ENDOTHELINPATHWAY	0.514247	0.0085	862	1123	2
KEGG_PRIMARY_IMMUNODEFICIENCY	REACTOME_CD28_CO_STIMULATION	0.785902	0.0085	763	542	2
REACTOME_ACTIVATION_OF_THE_PRE_REPLICATIVE_COMPLEX	REACTOME_SIGNAL_AMPLIFICATION	0.702072	0.0085	860	641	1
REACTOME_FORMATION_OF_FIBRIN_CLOT_CLOTTING_CASCADE	PID_FOXOPATHWAY	0.568051	0.0085	632	902	2
REACTOME_NFKB_ACTIVATION_THROUGH_FADD_RIP1_PATHWAY_MEDIATED_BY_CASPASE_8_AND10	KEGG_ADHERENS_JUNCTION	0.51807	0.0085	580	1455	2
BIOCARTA_EXTRINSIC_PATHWAY	PID_RHOA_PATHWAY	0.777981	0.009	632	908	2
KEGG_RETINOL_METABOLISM	PID_ECADHERIN_KERATINOCYTE_PATHWAY	0.612048	0.009	879	999	2
REACTOME_ACTIVATION_OF_THE_PRE_REPLICATIVE_COMPLEX	REACTOME_G_ALPHA1213_SIGNALLING_EVENTS	0.644643	0.009	860	665	3
REACTOME_DNA_STRAND_ELONGATION	REACTOME_SIGNAL_AMPLIFICATION	0.702072	0.009	860	641	1
REACTOME_ELEVATION_OF_CYTOSOLIC_CA2_LEVELS	REACTOME_CD28_CO_STIMULATION	0.585039	0.009	983	785	2
REACTOME_EXTRINSIC_PATHWAY_FOR_APOPTOSIS	BIOCARTA_INTEGRIN_PATHWAY	0.807976	0.009	397	1808	2
REACTOME_FACILITATIVE_NA_INDEPENDENT_GLUCOSE_TRANSPORTERS	BIOCARTA_PTDINS_PATHWAY	0.745182	0.009	471	1311	2
REACTOME_FORMATION_OF_FIBRIN_CLOT_CLOTTING_CASCADE	KEGG_FOCAL_ADHESION	0.539815	0.009	632	901	1
REACTOME_FORMATION_OF_FIBRIN_CLOT_CLOTTING_CASCADE	REACTOME_CTLA4_INHIBITORY_SIGNALING	0.685479	0.009	632	900	2
REACTOME_MITOCHONDRIAL_TRNA_AMINOACYLATION	ST_G_ALPHA_I_PATHWAY	0.544497	0.009	1113	559	1
ST_TYPE_I_INTERFERON_PATHWAY	PID_EPHBFWDPATHWAY	0.555522	0.009	899	1117	2
BIOCARTA_EXTRINSIC_PATHWAY	KEGG_FOCAL_ADHESION	0.539815	0.0095	632	901	1
BIOCARTA_EXTRINSIC_PATHWAY	PID_FOXOPATHWAY	0.568051	0.0095	632	902	2
BIOCARTA_EXTRINSIC_PATHWAY	REACTOME_SEMAPHORIN_INTERACTIONS	0.741714	0.0095	632	909	2
KEGG_ARACHIDONIC_ACID_METABOLISM	REACTOME_NETRIN1_SIGNALING	0.673963	0.0095	595	845	2
KEGG_HOMOLOGOUS_RECOMBINATION	PID_INSULIN_PATHWAY	0.537107	0.0095	862	1115	2
KEGG_NON_HOMOLOGOUS_END_JOINING	REACTOME_REGULATION_OF_KIT_SIGNALING	0.623903	0.0095	1203	669	2
KEGG_RETINOL_METABOLISM	REACTOME_ACTIVATION_OF_CHAPERONE_GENES_BY_ATF6_ALPHA	0.627556	0.0095	879	925	1
REACTOME_FORMATION_OF_FIBRIN_CLOT_CLOTTING_CASCADE	PID_RB_1PATHWAY	0.625809	0.0095	632	903	2
REACTOME_HS_GAG_BIOSYNTHESIS	REACTOME_CLEAVAGE_OF_GROWING_TRANSCRIPT_IN_THE_TERMINATION_REGION_	0.604138	0.0095	178	1931	2
REACTOME_METABOLISM_OF_STEROID_HORMONES_AND_VITAMINS_A_AND_D	REACTOME_ACTIVATION_OF_CHAPERONE_GENES_BY_ATF6_ALPHA	0.627556	0.0095	879	925	1
REACTOME_METABOLISM_OF_STEROID_HORMONES_AND_VITAMINS_A_AND_D	REACTOME_ACTIVATION_OF_CHAPERONES_BY_ATF6_ALPHA	0.627556	0.0095	879	925	1
REACTOME_REMOVAL_OF_THE_FLAP_INTERMEDIATE_FROM_THE_C_STRAND	REACTOME_SIGNAL_AMPLIFICATION	0.702072	0.0095	860	641	1
KEGG_BETA_ALANINE_METABOLISM	PID_RAC1_PATHWAY	0.567062	0.01	1083	342	2
KEGG_HOMOLOGOUS_RECOMBINATION	PID_NECTIN_PATHWAY	0.580161	0.01	862	1103	2
KEGG_TYPE_I_DIABETES_MELLITUS	REACTOME_CD28_CO_STIMULATION	0.696089	0.01	701	545	2
REACTOME_FORMATION_OF_FIBRIN_CLOT_CLOTTING_CASCADE	PID_NECTIN_PATHWAY	0.669235	0.01	632	888	2
REACTOME_FORMATION_OF_FIBRIN_CLOT_CLOTTING_CASCADE	PID_RHOA_PATHWAY	0.777981	0.01	632	908	2
REACTOME_LAGGING_STRAND_SYNTHESIS	REACTOME_SIGNAL_AMPLIFICATION	0.702072	0.01	860	641	1
REACTOME_METABOLISM_OF_PORPHYRINS	BIOCARTA_CARM_ER_PATHWAY	0.63089	0.01	916	589	1
REACTOME_METABOLISM_OF_PORPHYRINS	PID_CDC42_PATHWAY	0.514217	0.01	916	589	3
BIOCARTA_IL10_PATHWAY	PID_HNF3APATHWAY	0.695461	0.0105	688	1297	2
KEGG_PRIMARY_IMMUNODEFICIENCY	KEGG_RENAL_CELL_CARCINOMA	0.62707	0.0105	763	545	2
REACTOME_FORMATION_OF_FIBRIN_CLOT_CLOTTING_CASCADE	SIG_INSULIN_RECEPTOR_PATHWAY_IN_CARDIAC_MYOCYTES	0.632	0.0105	632	899	1
REACTOME_METABOLISM_OF_PORPHYRINS	PID_RHOA_PATHWAY	0.562464	0.0105	916	590	2
REACTOME_PROCESSIVE_SYNTHESIS_ON_THE_LAGGING_STRAND	PID_EPHA_FWDPATHWAY	0.655819	0.0105	860	657	2
REACTOME_REGULATION_OF_COMPLEMENT_CASCADE	SIG_CHEMOTAXIS	0.584194	0.0105	479	1651	2
KEGG_NON_HOMOLOGOUS_END_JOINING	PID_TXA2PATHWAY	0.527878	0.011	1203	686	2
KEGG_RETINOL_METABOLISM	PID_P38_MKK3_6PATHWAY	0.674888	0.011	879	1014	2
KEGG_RIBOFLAVIN_METABOLISM	REACTOME_TRANS_GOLGI_NETWORK_VESICLE_BUDDING	0.646046	0.011	576	830	1
REACTOME_ELEVATION_OF_CYTOSOLIC_CA2_LEVELS	PID_RHOA_PATHWAY	0.581092	0.011	983	785	2
REACTOME_FORMATION_OF_FIBRIN_CLOT_CLOTTING_CASCADE	BIOCARTA_RHO_PATHWAY	0.846229	0.011	632	910	2
REACTOME_FORMATION_OF_FIBRIN_CLOT_CLOTTING_CASCADE	REACTOME_SEMAPHORIN_INTERACTIONS	0.741714	0.011	632	909	2
REACTOME_METABOLISM_OF_STEROID_HORMONES_AND_VITAMINS_A_AND_D	PID_P38_MKK3_6PATHWAY	0.674888	0.011	879	1014	2
REACTOME_NFKB_ACTIVATION_THROUGH_FADD_RIP1_PATHWAY_MEDIATED_BY_CASPASE_8_AND10	SIG_INSULIN_RECEPTOR_PATHWAY_IN_CARDIAC_MYOCYTES	0.576071	0.011	580	1458	2
ST_JAK_STAT_PATHWAY	PID_ILK_PATHWAY	0.818533	0.011	495	414	2
KEGG_BETA_ALANINE_METABOLISM	REACTOME_CTLA4_INHIBITORY_SIGNALING	0.991682	0.0115	1083	334	2
KEGG_GLYCOSPHINGOLIPID_BIOSYNTHESIS_LACTO_AND_NEOLACTO_SERIES	REACTOME_ASSOCIATION_OF_TRIC_CCT_WITH_TARGET_PROTEINS_DURING_BIOSYNTHESIS	0.640023	0.0115	1302	249	1
KEGG_HOMOLOGOUS_RECOMBINATION	PID_ER_NONGENOMIC_PATHWAY	0.513537	0.0115	862	1119	1
KEGG_PRIMARY_IMMUNODEFICIENCY	PID_RB_1PATHWAY	0.572377	0.0115	763	543	2
KEGG_PRIMARY_IMMUNODEFICIENCY	REACTOME_PLATELET_ACTIVATION_SIGNALING_AND_AGGREGATION	0.528533	0.0115	763	540	3
REACTOME_ACTIVATION_OF_ATR_IN_RESPONSE_TO_REPLICATION_STRESS	REACTOME_G_ALPHA1213_SIGNALLING_EVENTS	0.644643	0.0115	860	665	3
REACTOME_GLYCOSPHINGOLIPID_METABOLISM	KEGG_T_CELL_RECEPTOR_SIGNALING_PATHWAY	0.503767	0.0115	278	1082	1
REACTOME_REGULATION_OF_COMPLEMENT_CASCADE	PID_NCADHERINPATHWAY	0.677933	0.0115	479	1643	2
BIOCARTA_IL10_PATHWAY	REACTOME_TCR_SIGNALING	0.525442	0.012	688	1290	2
KEGG_ARACHIDONIC_ACID_METABOLISM	REACTOME_G_PROTEIN_BETA_GAMMA_SIGNALLING	0.806852	0.012	595	797	1
KEGG_DNA_REPLICATION	REACTOME_G_PROTEIN_BETA_GAMMA_SIGNALLING	0.72897	0.012	752	1093	2
KEGG_RETINOL_METABOLISM	REACTOME_ACTIVATION_OF_CHAPERONES_BY_ATF6_ALPHA	0.627556	0.012	879	925	1
REACTOME_EXTRINSIC_PATHWAY_FOR_APOPTOSIS	BIOCARTA_SPRY_PATHWAY	0.72	0.012	397	1796	1
REACTOME_FORMATION_OF_FIBRIN_CLOT_CLOTTING_CASCADE	PID_MTOR_4PATHWAY	0.547216	0.012	632	899	2
REACTOME_RNA_POL_I_TRANSCRIPTION_INITIATION	PID_IL2_STAT5PATHWAY	0.585775	0.012	1108	873	2
BIOCARTA_EXTRINSIC_PATHWAY	PID_NECTIN_PATHWAY	0.669235	0.0125	632	888	2
BIOCARTA_EXTRINSIC_PATHWAY	PID_RB_1PATHWAY	0.625809	0.0125	632	903	2
KEGG_PRIMARY_IMMUNODEFICIENCY	REACTOME_PKB_MEDIATED_EVENTS	0.805007	0.0125	763	537	2
REACTOME_EXTRINSIC_PATHWAY_FOR_APOPTOSIS	PID_FAK_PATHWAY	0.504637	0.0125	397	1819	2
REACTOME_METABOLISM_OF_PORPHYRINS	PID_TGFBRPATHWAY	0.526774	0.0125	916	584	2
ST_INTERFERON_GAMMA_PATHWAY	REACTOME_G_ALPHA1213_SIGNALLING_EVENTS	0.592167	0.0125	495	413	2
ST_TYPE_I_INTERFERON_PATHWAY	REACTOME_SIGNALING_BY_HIPPO	0.545096	0.0125	899	1092	1
BIOCARTA_EXTRINSIC_PATHWAY	REACTOME_CTLA4_INHIBITORY_SIGNALING	0.685479	0.013	632	900	2
KEGG_BETA_ALANINE_METABOLISM	SIG_CHEMOTAXIS	0.599178	0.013	1083	343	2
KEGG_NON_HOMOLOGOUS_END_JOINING	PID_P38ALPHABETAPATHWAY	0.584922	0.013	1203	687	2
REACTOME_LAGGING_STRAND_SYNTHESIS	PID_S1P_S1P4_PATHWAY	0.890443	0.013	860	648	1
REACTOME_LIPOPROTEIN_METABOLISM	PID_NFKAPPABCANONICALPATHWAY	0.81449	0.013	128	1761	1
BIOCARTA_AHSP_PATHWAY	PID_TGFBRPATHWAY	0.526774	0.0135	916	584	2
KEGG_ARACHIDONIC_ACID_METABOLISM	PID_NEPHRIN_NEPH1_PATHWAY	0.709438	0.0135	595	844	2
KEGG_ARACHIDONIC_ACID_METABOLISM	PID_VEGFR1_2_PATHWAY	0.682578	0.0135	595	847	2
KEGG_BETA_ALANINE_METABOLISM	BIOCARTA_MAL_PATHWAY	0.67041	0.0135	1083	339	2
KEGG_DNA_REPLICATION	PID_AJDISS_2PATHWAY	0.553248	0.0135	752	1139	2
KEGG_BETA_ALANINE_METABOLISM	PID_ERBB1_INTERNALIZATION_PATHWAY	0.589768	0.014	1083	340	2
KEGG_DNA_REPLICATION	BIOCARTA_PAR1_PATHWAY	0.536831	0.014	752	1125	2
KEGG_GLYCOSPHINGOLIPID_BIOSYNTHESIS_LACTO_AND_NEOLACTO_SERIES	PID_AVB3_OPN_PATHWAY	0.541872	0.014	1302	250	2
KEGG_PRIMARY_IMMUNODEFICIENCY	PID_INSULIN_PATHWAY	0.698139	0.014	763	541	2
REACTOME_ACTIVATION_OF_ATR_IN_RESPONSE_TO_REPLICATION_STRESS	PID_S1P_S1P4_PATHWAY	0.890443	0.014	860	648	1
REACTOME_EXTRINSIC_PATHWAY_FOR_APOPTOSIS	REACTOME_REGULATION_OF_KIT_SIGNALING	0.636727	0.014	397	1798	1
REACTOME_REPAIR_SYNTHESIS_FOR_GAP_FILLING_BY_DNA_POL_IN_TC_NER	PID_S1P_S1P4_PATHWAY	0.890443	0.014	860	648	1
KEGG_DNA_REPLICATION	PID_IGF1_PATHWAY	0.512734	0.0145	752	1135	2
REACTOME_ACTIVATION_OF_ATR_IN_RESPONSE_TO_REPLICATION_STRESS	PID_HNF3APATHWAY	0.609795	0.0145	860	671	2
REACTOME_COMPLEMENT_CASCADE	SIG_CHEMOTAXIS	0.584194	0.0145	479	1651	2
REACTOME_DNA_STRAND_ELONGATION	PID_S1P_S1P4_PATHWAY	0.890443	0.0145	860	648	1
REACTOME_EXTENSION_OF_TELOMERES	PID_EPHA_FWDPATHWAY	0.655819	0.0145	860	657	2
REACTOME_EXTENSION_OF_TELOMERES	PID_HNF3APATHWAY	0.609795	0.0145	860	671	2
REACTOME_EXTRINSIC_PATHWAY_FOR_APOPTOSIS	PID_FGF_PATHWAY	0.512023	0.0145	397	1819	2
REACTOME_PROCESSIVE_SYNTHESIS_ON_THE_LAGGING_STRAND	PID_HNF3APATHWAY	0.609795	0.0145	860	671	2
REACTOME_REPAIR_SYNTHESIS_FOR_GAP_FILLING_BY_DNA_POL_IN_TC_NER	PID_EPHA_FWDPATHWAY	0.655819	0.0145	860	657	2
REACTOME_RNA_POL_I_TRANSCRIPTION_TERMINATION	KEGG_GLIOMA	0.580822	0.0145	1102	426	2
REACTOME_ZINC_TRANSPORTERS	PID_PS1PATHWAY	0.718016	0.0145	46	2191	2
ST_IL_13_PATHWAY	PID_ILK_PATHWAY	0.818533	0.0145	495	414	2
ST_INTERFERON_GAMMA_PATHWAY	PID_ILK_PATHWAY	0.818533	0.0145	495	414	2
ST_TYPE_I_INTERFERON_PATHWAY	REACTOME_SEMAPHORIN_INTERACTIONS	0.507162	0.0145	899	1117	2
BIOCARTA_EXTRINSIC_PATHWAY	KEGG_LEUKOCYTE_TRANSENDOTHELIAL_MIGRATION	0.73229	0.015	632	908	2
KEGG_BETA_ALANINE_METABOLISM	PID_ECADHERIN_NASCENTAJ_PATHWAY	0.587216	0.015	1083	341	2
KEGG_FOLATE_BIOSYNTHESIS	KEGG_COLORECTAL_CANCER	0.504198	0.015	674	1082	2
KEGG_GLYCOSPHINGOLIPID_BIOSYNTHESIS_LACTO_AND_NEOLACTO_SERIES	PID_EPHA_FWDPATHWAY	0.550203	0.015	1302	243	2
KEGG_PRIMARY_IMMUNODEFICIENCY	PID_THROMBIN_PAR1_PATHWAY	0.678259	0.015	763	537	2
REACTOME_ACTIVATED_POINT_MUTANTS_OF_FGFR2	PID_P38_MKK3_6PATHWAY	0.586239	0.015	1189	724	2
REACTOME_ACTIVATION_OF_ATR_IN_RESPONSE_TO_REPLICATION_STRESS	PID_EPHA_FWDPATHWAY	0.655819	0.015	860	657	2
REACTOME_COMPLEMENT_CASCADE	PID_RHOA_PATHWAY	0.634277	0.015	479	1649	2
ST_INTERLEUKIN_13_PATHWAY	REACTOME_G_ALPHA1213_SIGNALLING_EVENTS	0.592167	0.015	495	413	2
KEGG_BETA_ALANINE_METABOLISM	BIOCARTA_HIF_PATHWAY	0.648097	0.0155	1083	338	2
KEGG_DNA_REPLICATION	REACTOME_GPVI_MEDIATED_ACTIVATION_CASCADE	0.64641	0.0155	752	1122	2
KEGG_PRIMARY_IMMUNODEFICIENCY	KEGG_T_CELL_RECEPTOR_SIGNALING_PATHWAY	0.54372	0.0155	763	545	2
KEGG_RETINOL_METABOLISM	PID_PDGFRAPATHWAY	0.599084	0.0155	879	994	1
REACTOME_ACTIVATION_OF_THE_PRE_REPLICATIVE_COMPLEX	PID_EPHA_FWDPATHWAY	0.655819	0.0155	860	657	2
REACTOME_ACTIVATION_OF_THE_PRE_REPLICATIVE_COMPLEX	PID_S1P_S1P4_PATHWAY	0.890443	0.0155	860	648	1
REACTOME_FORMATION_OF_FIBRIN_CLOT_CLOTTING_CASCADE	KEGG_LEUKOCYTE_TRANSENDOTHELIAL_MIGRATION	0.73229	0.0155	632	908	2
REACTOME_PROCESSIVE_SYNTHESIS_ON_THE_LAGGING_STRAND	PID_S1P_S1P4_PATHWAY	0.890443	0.0155	860	648	1
REACTOME_RNA_POL_I_TRANSCRIPTION_INITIATION	BIOCARTA_MAL_PATHWAY	0.610237	0.0155	1108	869	2
ST_TYPE_I_INTERFERON_PATHWAY	REACTOME_REGULATION_OF_INSULIN_SECRETION	0.549643	0.0155	899	1118	2
KEGG_ARACHIDONIC_ACID_METABOLISM	REACTOME_CD28_CO_STIMULATION	0.722824	0.016	595	841	2
KEGG_ARACHIDONIC_ACID_METABOLISM	REACTOME_G_BETA_GAMMA_SIGNALLING_THROUGH_PI3KGAMMA	0.881932	0.016	595	755	1
KEGG_RIBOFLAVIN_METABOLISM	REACTOME_GOLGI_ASSOCIATED_VESICLE_BIOGENESIS	0.67772	0.016	576	830	2
REACTOME_EXTRINSIC_PATHWAY_FOR_APOPTOSIS	PID_ECADHERIN_KERATINOCYTE_PATHWAY	0.787327	0.016	397	1794	2
REACTOME_FGFR_LIGAND_BINDING_AND_ACTIVATION	PID_P38_MKK3_6PATHWAY	0.586239	0.016	1189	724	2
REACTOME_METABOLISM_OF_STEROID_HORMONES_AND_VITAMINS_A_AND_D	PID_PDGFRAPATHWAY	0.599084	0.016	879	994	1
ST_INTERFERON_GAMMA_PATHWAY	PID_CDC42_PATHWAY	0.521897	0.016	495	412	3
ST_INTERLEUKIN_13_PATHWAY	PID_ILK_PATHWAY	0.818533	0.016	495	414	2
BIOCARTA_AHSP_PATHWAY	PID_ERA_GENOMIC_PATHWAY	0.502238	0.0165	916	592	2
KEGG_PRIMARY_IMMUNODEFICIENCY	REACTOME_SIGNALING_BY_RHO_GTPASES	0.5175	0.0165	763	546	2
REACTOME_EXTRINSIC_PATHWAY_FOR_APOPTOSIS	BIOCARTA_NGF_PATHWAY	0.607944	0.0165	397	1704	1
REACTOME_EXTRINSIC_PATHWAY_FOR_APOPTOSIS	REACTOME_NETRIN1_SIGNALING	0.627978	0.0165	397	1809	2
REACTOME_HYALURONAN_METABOLISM	PID_PDGFRAPATHWAY	0.546841	0.0165	925	920	1
REACTOME_REMOVAL_OF_THE_FLAP_INTERMEDIATE_FROM_THE_C_STRAND	PID_HNF3APATHWAY	0.609795	0.0165	860	671	2
ST_JAK_STAT_PATHWAY	PID_CDC42_PATHWAY	0.521897	0.0165	495	412	3
ST_JAK_STAT_PATHWAY	REACTOME_G_ALPHA1213_SIGNALLING_EVENTS	0.592167	0.0165	495	413	2
BIOCARTA_EXTRINSIC_PATHWAY	BIOCARTA_UCALPAIN_PATHWAY	0.980983	0.017	632	776	2
BIOCARTA_EXTRINSIC_PATHWAY	PID_PI3KCIAKTPATHWAY	0.625713	0.017	632	902	2
BIOCARTA_EXTRINSIC_PATHWAY	REACTOME_OPIOID_SIGNALLING	0.662534	0.017	632	905	2
REACTOME_ACTIVATION_OF_THE_PRE_REPLICATIVE_COMPLEX	PID_HNF3APATHWAY	0.609795	0.017	860	671	2
REACTOME_ELEVATION_OF_CYTOSOLIC_CA2_LEVELS	PID_HIF2PATHWAY	0.531193	0.017	983	786	2
REACTOME_FORMATION_OF_FIBRIN_CLOT_CLOTTING_CASCADE	BIOCARTA_ECM_PATHWAY	0.980983	0.017	632	903	2
REACTOME_FORMATION_OF_FIBRIN_CLOT_CLOTTING_CASCADE	PID_PI3KCIAKTPATHWAY	0.625713	0.017	632	902	2
REACTOME_LAGGING_STRAND_SYNTHESIS	PID_HNF3APATHWAY	0.609795	0.017	860	671	2
BIOCARTA_AHSP_PATHWAY	PID_RHOA_PATHWAY	0.562464	0.0175	916	590	2
PID_GLYPICAN_1PATHWAY	KEGG_RIG_I_LIKE_RECEPTOR_SIGNALING_PATHWAY	1	0.0175	12	2457	2
REACTOME_CHYLOMICRON_MEDIATED_LIPID_TRANSPORT	REACTOME_HOMOLOGOUS_RECOMBINATION_REPAIR_OF_REPLICATION_INDEPENDENT_DOUBLE_STRAND_BREAKS	0.801205	0.0175	169	1219	1
REACTOME_COMPLEMENT_CASCADE	PID_VEGFR1_2_PATHWAY	0.528718	0.0175	479	1648	2
REACTOME_HYALURONAN_METABOLISM	PID_THROMBIN_PAR4_PATHWAY	0.87974	0.0175	925	878	1
ST_STAT3_PATHWAY	PID_HNF3APATHWAY	0.629032	0.0175	253	1842	2
REACTOME_ELEVATION_OF_CYTOSOLIC_CA2_LEVELS	REACTOME_RECYCLING_PATHWAY_OF_L1	0.711799	0.018	983	778	2
REACTOME_FORMATION_OF_FIBRIN_CLOT_CLOTTING_CASCADE	PID_NFAT_TFPATHWAY	0.886936	0.018	632	904	2
BIOCARTA_EXTRINSIC_PATHWAY	BIOCARTA_ECM_PATHWAY	0.980983	0.0185	632	903	2
BIOCARTA_IL10_PATHWAY	REACTOME_DOWNREGULATION_OF_SMAD2_3_SMAD4_TRANSCRIPTIONAL_ACTIVITY	0.579961	0.0185	688	1300	2
BIOCARTA_IL12_PATHWAY	PID_EPHBFWDPATHWAY	0.64759	0.0185	1065	624	2
REACTOME_EXTENSION_OF_TELOMERES	PID_S1P_S1P4_PATHWAY	0.890443	0.0185	860	648	1
KEGG_DNA_REPLICATION	PID_SYNDECAN_2_PATHWAY	0.725776	0.019	752	1134	2
KEGG_GLYCOSPHINGOLIPID_BIOSYNTHESIS_LACTO_AND_NEOLACTO_SERIES	PID_PS1PATHWAY	0.506253	0.019	1302	246	1
PID_DNAPK_PATHWAY	BIOCARTA_PTDINS_PATHWAY	0.547339	0.019	879	1243	2
REACTOME_DNA_STRAND_ELONGATION	PID_HNF3APATHWAY	0.609795	0.019	860	671	2
REACTOME_FORMATION_OF_FIBRIN_CLOT_CLOTTING_CASCADE	BIOCARTA_UCALPAIN_PATHWAY	0.980983	0.019	632	776	2
REACTOME_REPAIR_SYNTHESIS_FOR_GAP_FILLING_BY_DNA_POL_IN_TC_NER	PID_HNF3APATHWAY	0.609795	0.019	860	671	2
ST_INTERLEUKIN_13_PATHWAY	KEGG_FC_GAMMA_R_MEDIATED_PHAGOCYTOSIS	0.580913	0.019	495	413	3
KEGG_DNA_REPLICATION	SIG_INSULIN_RECEPTOR_PATHWAY_IN_CARDIAC_MYOCYTES	0.504277	0.0195	752	1134	2
REACTOME_METABOLISM_OF_PORPHYRINS	PID_ERA_GENOMIC_PATHWAY	0.502238	0.0195	916	592	2
REACTOME_MITOCHONDRIAL_TRNA_AMINOACYLATION	PID_P38_MK2PATHWAY	0.771802	0.0195	1113	566	2
REACTOME_NFKB_ACTIVATION_THROUGH_FADD_RIP1_PATHWAY_MEDIATED_BY_CASPASE_8_AND10	KEGG_ACUTE_MYELOID_LEUKEMIA	0.57756	0.0195	580	1456	2
REACTOME_REMOVAL_OF_THE_FLAP_INTERMEDIATE_FROM_THE_C_STRAND	PID_EPHA_FWDPATHWAY	0.655819	0.0195	860	657	2
REACTOME_TRAFFICKING_AND_PROCESSING_OF_ENDOSOMAL_TLR	REACTOME_CTLA4_INHIBITORY_SIGNALING	0.631105	0.0195	920	991	2
ST_JAK_STAT_PATHWAY	ST_GA13_PATHWAY	0.571353	0.0195	495	413	2
BIOCARTA_EXTRINSIC_PATHWAY	REACTOME_PECAM1_INTERACTIONS	0.980983	0.02	632	869	1
KEGG_BETA_ALANINE_METABOLISM	BIOCARTA_RHO_PATHWAY	0.601631	0.02	1083	344	2
KEGG_GLYCOSPHINGOLIPID_BIOSYNTHESIS_LACTO_AND_NEOLACTO_SERIES	PID_ECADHERIN_KERATINOCYTE_PATHWAY	0.581017	0.02	1302	247	2
KEGG_STEROID_BIOSYNTHESIS	REACTOME_CD28_DEPENDENT_PI3K_AKT_SIGNALING	0.592814	0.02	901	700	2
ST_IL_13_PATHWAY	PID_CDC42_PATHWAY	0.521897	0.02	495	412	3
ST_IL_13_PATHWAY	REACTOME_G_ALPHA1213_SIGNALLING_EVENTS	0.592167	0.02	495	413	2
KEGG_BETA_ALANINE_METABOLISM	KEGG_ACUTE_MYELOID_LEUKEMIA	0.607562	0.0205	1083	342	1
KEGG_STEROID_BIOSYNTHESIS	SIG_CHEMOTAXIS	0.57955	0.0205	901	731	2
REACTOME_EXTRINSIC_PATHWAY_FOR_APOPTOSIS	REACTOME_MYOGENESIS	0.619389	0.0205	397	1811	1
REACTOME_FGFR2C_LIGAND_BINDING_AND_ACTIVATION	PID_P38_MKK3_6PATHWAY	0.586239	0.0205	1189	724	2
REACTOME_PURINE_SALVAGE	REACTOME_MYOGENESIS	0.591062	0.0205	744	883	2
REACTOME_DNA_STRAND_ELONGATION	PID_EPHA_FWDPATHWAY	0.655819	0.021	860	657	2
REACTOME_FORMATION_OF_FIBRIN_CLOT_CLOTTING_CASCADE	REACTOME_PECAM1_INTERACTIONS	0.980983	0.021	632	869	1
REACTOME_LIPOPROTEIN_METABOLISM	REACTOME_HOMOLOGOUS_RECOMBINATION_REPAIR_OF_REPLICATION_INDEPENDENT_DOUBLE_STRAND_BREAKS	0.808	0.021	128	1352	2
REACTOME_METABOLISM_OF_STEROID_HORMONES_AND_VITAMINS_A_AND_D	BIOCARTA_RHO_PATHWAY	0.677938	0.021	879	1011	2
REACTOME_NFKB_ACTIVATION_THROUGH_FADD_RIP1_PATHWAY_MEDIATED_BY_CASPASE_8_AND10	REACTOME_CTLA4_INHIBITORY_SIGNALING	0.780192	0.021	580	1437	2
ST_TYPE_I_INTERFERON_PATHWAY	PID_NETRIN_PATHWAY	0.508356	0.021	899	1115	2
REACTOME_FORMATION_OF_FIBRIN_CLOT_CLOTTING_CASCADE	REACTOME_OPIOID_SIGNALLING	0.662534	0.0215	632	905	2
REACTOME_REGULATION_OF_COMPLEMENT_CASCADE	ST_GA13_PATHWAY	0.544188	0.0215	479	1638	2
REACTOME_REMOVAL_OF_THE_FLAP_INTERMEDIATE_FROM_THE_C_STRAND	PID_S1P_S1P4_PATHWAY	0.890443	0.0215	860	648	1
ST_IL_13_PATHWAY	KEGG_FC_GAMMA_R_MEDIATED_PHAGOCYTOSIS	0.580913	0.0215	495	413	3
ST_INTERLEUKIN_13_PATHWAY	ST_GA13_PATHWAY	0.571353	0.0215	495	413	2
ST_JAK_STAT_PATHWAY	KEGG_FC_GAMMA_R_MEDIATED_PHAGOCYTOSIS	0.580913	0.0215	495	413	3
KEGG_ARACHIDONIC_ACID_METABOLISM	BIOCARTA_CCR3_PATHWAY	0.873524	0.022	595	830	2
REACTOME_REGULATION_OF_COMPLEMENT_CASCADE	PID_RHOA_PATHWAY	0.634277	0.022	479	1649	2
ST_INTERFERON_GAMMA_PATHWAY	ST_GA13_PATHWAY	0.571353	0.022	495	413	2
ST_INTERLEUKIN_13_PATHWAY	PID_CDC42_PATHWAY	0.521897	0.022	495	412	3
BIOCARTA_EXTRINSIC_PATHWAY	PID_NFAT_TFPATHWAY	0.886936	0.0225	632	904	2
KEGG_RIBOFLAVIN_METABOLISM	KEGG_TGF_BETA_SIGNALING_PATHWAY	0.520001	0.0225	576	820	2
ST_INTERLEUKIN_13_PATHWAY	REACTOME_PLATELET_ACTIVATION_SIGNALING_AND_AGGREGATION	0.506854	0.0225	495	407	3
KEGG_DNA_REPLICATION	PID_THROMBIN_PAR1_PATHWAY	0.541043	0.023	752	1123	1
KEGG_NON_HOMOLOGOUS_END_JOINING	PID_ECADHERIN_KERATINOCYTE_PATHWAY	0.756667	0.023	1203	671	2
KEGG_PRIMARY_IMMUNODEFICIENCY	REACTOME_REGULATION_OF_SIGNALING_BY_CBL	0.791889	0.023	763	533	2
KEGG_PRIMARY_IMMUNODEFICIENCY	REACTOME_SIGNALING_BY_SCF_KIT	0.587114	0.023	763	540	2
REACTOME_COMPLEMENT_CASCADE	PID_PDGFRAPATHWAY	0.612001	0.023	479	1623	1
REACTOME_MITOCHONDRIAL_TRNA_AMINOACYLATION	BIOCARTA_BARRESTIN_PATHWAY	0.979317	0.023	1113	498	1
REACTOME_REGULATION_OF_COMPLEMENT_CASCADE	PID_VEGFR1_2_PATHWAY	0.528718	0.023	479	1648	2
ST_INTERFERON_GAMMA_PATHWAY	KEGG_FC_GAMMA_R_MEDIATED_PHAGOCYTOSIS	0.580913	0.023	495	413	3
REACTOME_COMPLEMENT_CASCADE	ST_GA13_PATHWAY	0.544188	0.0235	479	1638	2
ST_IL_13_PATHWAY	PID_ERA_GENOMIC_PATHWAY	0.569672	0.0235	495	414	2
ST_INTERFERON_GAMMA_PATHWAY	REACTOME_PLATELET_ACTIVATION_SIGNALING_AND_AGGREGATION	0.506854	0.0235	495	407	3
ST_JAK_STAT_PATHWAY	REACTOME_PLATELET_ACTIVATION_SIGNALING_AND_AGGREGATION	0.506854	0.0235	495	407	3
KEGG_FOLATE_BIOSYNTHESIS	REACTOME_SIGNALING_BY_BMP	0.627803	0.024	674	1082	2
KEGG_PRIMARY_IMMUNODEFICIENCY	PID_IGF1_PATHWAY	0.562158	0.024	763	542	2
REACTOME_EXTRINSIC_PATHWAY_FOR_APOPTOSIS	PID_AR_NONGENOMIC_PATHWAY	0.573655	0.024	397	1808	2
REACTOME_EXTRINSIC_PATHWAY_FOR_APOPTOSIS	PID_NECTIN_PATHWAY	0.608871	0.0245	397	1797	2
REACTOME_LAGGING_STRAND_SYNTHESIS	PID_EPHA_FWDPATHWAY	0.655819	0.0245	860	657	2
ST_IL_13_PATHWAY	ST_GA13_PATHWAY	0.571353	0.0245	495	413	2
ST_INTERFERON_GAMMA_PATHWAY	PID_ERA_GENOMIC_PATHWAY	0.569672	0.0245	495	414	2
KEGG_DNA_REPLICATION	PID_TRKRPATHWAY	0.569534	0.025	752	1139	2
KEGG_NON_HOMOLOGOUS_END_JOINING	PID_NCADHERINPATHWAY	0.544314	0.025	1203	684	2
REACTOME_NFKB_ACTIVATION_THROUGH_FADD_RIP1_PATHWAY_MEDIATED_BY_CASPASE_8_AND10	KEGG_DORSO_VENTRAL_AXIS_FORMATION	0.646255	0.025	580	1452	1
ST_JAK_STAT_PATHWAY	PID_ERA_GENOMIC_PATHWAY	0.569672	0.025	495	414	2
REACTOME_EXTRINSIC_PATHWAY_FOR_APOPTOSIS	PID_PDGFRAPATHWAY	0.607944	0.0255	397	1789	1
KEGG_DNA_REPLICATION	PID_SHP2_PATHWAY	0.538396	0.026	752	1141	2
KEGG_GLYCOSPHINGOLIPID_BIOSYNTHESIS_LACTO_AND_NEOLACTO_SERIES	PID_ARF6DOWNSTREAMPATHWAY	0.769823	0.026	1302	249	2
REACTOME_LIPOPROTEIN_METABOLISM	BIOCARTA_ATM_PATHWAY	0.808	0.026	128	1727	2

## Sheet: conn Gained indirect cePathways
pathway	degree	norm_degree
REACTOME_FORMATION_OF_ATP_BY_CHEMIOSMOTIC_COUPLING	32	0.426667
PID_IL8CXCR1_PATHWAY	8	0.106667
KEGG_NON_HOMOLOGOUS_END_JOINING	7	0.0933333
REACTOME_MITOCHONDRIAL_FATTY_ACID_BETA_OXIDATION	6	0.08
PID_RXR_VDR_PATHWAY	5	0.0666667
REACTOME_P75NTR_RECRUITS_SIGNALLING_COMPLEXES	5	0.0666667
REACTOME_ADAPTIVE_IMMUNE_SYSTEM	4	0.0533333
REACTOME_IMMUNE_SYSTEM	4	0.0533333
BIOCARTA_KREB_PATHWAY	3	0.04
KEGG_PARKINSONS_DISEASE	3	0.04
REACTOME_PURINE_CATABOLISM	3	0.04
REACTOME_RESPIRATORY_ELECTRON_TRANSPORT_ATP_SYNTHESIS_BY_CHEMIOSMOTIC_COUPLING_AND_HEAT_PRODUCTION_BY_UNCOUPLING_PROTEINS_	3	0.04
KEGG_OOCYTE_MEIOSIS	3	0.04
REACTOME_TCA_CYCLE_AND_RESPIRATORY_ELECTRON_TRANSPORT	3	0.04
REACTOME_DEVELOPMENTAL_BIOLOGY	2	0.0266667
KEGG_UBIQUITIN_MEDIATED_PROTEOLYSIS	2	0.0266667
REACTOME_SIGNALLING_BY_NGF	2	0.0266667
REACTOME_PROLACTIN_RECEPTOR_SIGNALING	2	0.0266667
KEGG_ALZHEIMERS_DISEASE	2	0.0266667
REACTOME_GLOBAL_GENOMIC_NER_GG_NER	2	0.0266667
REACTOME_GLYCOPROTEIN_HORMONES	2	0.0266667
BIOCARTA_RAB_PATHWAY	2	0.0266667
REACTOME_CLASS_I_MHC_MEDIATED_ANTIGEN_PROCESSING_PRESENTATION	2	0.0266667
PID_PDGFRBPATHWAY	2	0.0266667
KEGG_OXIDATIVE_PHOSPHORYLATION	2	0.0266667
KEGG_GLIOMA	2	0.0266667
PID_FAK_PATHWAY	2	0.0266667
REACTOME_RESPIRATORY_ELECTRON_TRANSPORT	2	0.0266667
KEGG_LONG_TERM_DEPRESSION	2	0.0266667
PID_TRKRPATHWAY	1	0.0133333
KEGG_ENDOCYTOSIS	1	0.0133333
REACTOME_SIGNAL_AMPLIFICATION	1	0.0133333
SA_B_CELL_RECEPTOR_COMPLEXES	1	0.0133333
REACTOME_ANTIGEN_PROCESSING_UBIQUITINATION_PROTEASOME_DEGRADATION	1	0.0133333
REACTOME_SIGNALING_BY_ERBB2	1	0.0133333
KEGG_GALACTOSE_METABOLISM	1	0.0133333
PID_IL8CXCR2_PATHWAY	1	0.0133333
PID_CD8TCRPATHWAY	1	0.0133333
PID_S1P_S1P4_PATHWAY	1	0.0133333
KEGG_FOCAL_ADHESION	1	0.0133333
PID_FOXOPATHWAY	1	0.0133333
PID_MET_PATHWAY	1	0.0133333
KEGG_INSULIN_SIGNALING_PATHWAY	1	0.0133333
PID_IGF1_PATHWAY	1	0.0133333
REACTOME_TRANSMISSION_ACROSS_CHEMICAL_SYNAPSES	1	0.0133333
REACTOME_SIGNALING_BY_EGFR_IN_CANCER	1	0.0133333
REACTOME_PLATELET_ACTIVATION_SIGNALING_AND_AGGREGATION	1	0.0133333
REACTOME_ASSOCIATION_OF_TRIC_CCT_WITH_TARGET_PROTEINS_DURING_BIOSYNTHESIS	1	0.0133333
KEGG_LONG_TERM_POTENTIATION	1	0.0133333
BIOCARTA_RHO_PATHWAY	1	0.0133333
REACTOME_ADP_SIGNALLING_THROUGH_P2RY12	1	0.0133333
KEGG_T_CELL_RECEPTOR_SIGNALING_PATHWAY	1	0.0133333
KEGG_TGF_BETA_SIGNALING_PATHWAY	1	0.0133333
PID_AR_PATHWAY	1	0.0133333
REACTOME_NGF_SIGNALLING_VIA_TRKA_FROM_THE_PLASMA_MEMBRANE	1	0.0133333
KEGG_NEUROTROPHIN_SIGNALING_PATHWAY	1	0.0133333
REACTOME_RECYCLING_PATHWAY_OF_L1	1	0.0133333
BIOCARTA_IL17_PATHWAY	1	0.0133333
REACTOME_SIGNALING_BY_FGFR	1	0.0133333
REACTOME_G_PROTEIN_ACTIVATION	1	0.0133333
REACTOME_SPHINGOLIPID_DE_NOVO_BIOSYNTHESIS	1	0.0133333
BIOCARTA_AT1R_PATHWAY	1	0.0133333
REACTOME_ENDOSOMAL_VACUOLAR_PATHWAY	1	0.0133333
KEGG_RENAL_CELL_CARCINOMA	1	0.0133333
PID_DNAPK_PATHWAY	1	0.0133333
REACTOME_MYOGENESIS	1	0.0133333
REACTOME_SIGNALING_BY_FGFR_IN_DISEASE	1	0.0133333
KEGG_TIGHT_JUNCTION	1	0.0133333
REACTOME_LIPOPROTEIN_METABOLISM	1	0.0133333
KEGG_DILATED_CARDIOMYOPATHY	1	0.0133333
KEGG_HUNTINGTONS_DISEASE	1	0.0133333
KEGG_HEDGEHOG_SIGNALING_PATHWAY	1	0.0133333
REACTOME_METABOLISM_OF_NUCLEOTIDES	1	0.0133333
REACTOME_AXON_GUIDANCE	1	0.0133333
KEGG_MELANOGENESIS	1	0.0133333
REACTOME_HIV_LIFE_CYCLE	1	0.0133333

## Sheet: conn Lost indirect cePathways
pathway	degree	norm_degree
BIOCARTA_EXTRINSIC_PATHWAY	41	0.169421
REACTOME_FORMATION_OF_FIBRIN_CLOT_CLOTTING_CASCADE	41	0.169421
KEGG_PRIMARY_IMMUNODEFICIENCY	26	0.107438
KEGG_DNA_REPLICATION	23	0.0950413
KEGG_BETA_ALANINE_METABOLISM	22	0.0909091
REACTOME_EXTRINSIC_PATHWAY_FOR_APOPTOSIS	20	0.0826446
REACTOME_G_ALPHA1213_SIGNALLING_EVENTS	15	0.0619835
PID_AR_PATHWAY	14	0.0578512
KEGG_GLYCOSPHINGOLIPID_BIOSYNTHESIS_LACTO_AND_NEOLACTO_SERIES	14	0.0578512
KEGG_ARACHIDONIC_ACID_METABOLISM	13	0.053719
KEGG_AXON_GUIDANCE	13	0.053719
REACTOME_METABOLISM_OF_STEROID_HORMONES_AND_VITAMINS_A_AND_D	12	0.0495868
REACTOME_MRNA_SPLICING	12	0.0495868
REACTOME_METABOLISM_OF_PORPHYRINS	12	0.0495868
BIOCARTA_AHSP_PATHWAY	12	0.0495868
KEGG_NON_HOMOLOGOUS_END_JOINING	11	0.0454545
KEGG_RETINOL_METABOLISM	11	0.0454545
ST_JAK_STAT_PATHWAY	11	0.0454545
PID_RB_1PATHWAY	11	0.0454545
ST_TYPE_I_INTERFERON_PATHWAY	11	0.0454545
ST_INTERFERON_GAMMA_PATHWAY	11	0.0454545
ST_INTERLEUKIN_13_PATHWAY	10	0.0413223
ST_IL_13_PATHWAY	10	0.0413223
PID_HNF3APATHWAY	10	0.0413223
REACTOME_ACTIVATION_OF_THE_PRE_REPLICATIVE_COMPLEX	9	0.0371901
REACTOME_REMOVAL_OF_THE_FLAP_INTERMEDIATE_FROM_THE_C_STRAND	9	0.0371901
REACTOME_COMPLEMENT_CASCADE	9	0.0371901
REACTOME_PROCESSIVE_SYNTHESIS_ON_THE_LAGGING_STRAND	9	0.0371901
REACTOME_REPAIR_SYNTHESIS_FOR_GAP_FILLING_BY_DNA_POL_IN_TC_NER	9	0.0371901
REACTOME_ACTIVATION_OF_ATR_IN_RESPONSE_TO_REPLICATION_STRESS	9	0.0371901
PID_RHOA_PATHWAY	9	0.0371901
REACTOME_DNA_STRAND_ELONGATION	9	0.0371901
REACTOME_LAGGING_STRAND_SYNTHESIS	9	0.0371901
PID_S1P_S1P4_PATHWAY	9	0.0371901
REACTOME_EXTENSION_OF_TELOMERES	9	0.0371901
REACTOME_ELEVATION_OF_CYTOSOLIC_CA2_LEVELS	9	0.0371901
PID_EPHA_FWDPATHWAY	9	0.0371901
REACTOME_SIGNAL_AMPLIFICATION	8	0.0330579
PID_ECADHERIN_KERATINOCYTE_PATHWAY	8	0.0330579
REACTOME_MEMBRANE_TRAFFICKING	8	0.0330579
REACTOME_NFKB_ACTIVATION_THROUGH_FADD_RIP1_PATHWAY_MEDIATED_BY_CASPASE_8_AND10	8	0.0330579
KEGG_HOMOLOGOUS_RECOMBINATION	8	0.0330579
KEGG_STEROID_BIOSYNTHESIS	8	0.0330579
REACTOME_REGULATION_OF_COMPLEMENT_CASCADE	8	0.0330579
ST_GA13_PATHWAY	7	0.0289256
PID_VEGFR1_2_PATHWAY	7	0.0289256
REACTOME_PLATELET_ACTIVATION_SIGNALING_AND_AGGREGATION	7	0.0289256
PID_NCADHERINPATHWAY	7	0.0289256
KEGG_WNT_SIGNALING_PATHWAY	7	0.0289256
KEGG_TYPE_I_DIABETES_MELLITUS	7	0.0289256
REACTOME_RNA_POL_I_TRANSCRIPTION_TERMINATION	6	0.0247934
PID_E2F_PATHWAY	6	0.0247934
SIG_INSULIN_RECEPTOR_PATHWAY_IN_CARDIAC_MYOCYTES	6	0.0247934
SIG_CHEMOTAXIS	6	0.0247934
REACTOME_CTLA4_INHIBITORY_SIGNALING	6	0.0247934
PID_CDC42_PATHWAY	6	0.0247934
REACTOME_AXON_GUIDANCE	6	0.0247934
KEGG_REGULATION_OF_ACTIN_CYTOSKELETON	6	0.0247934
KEGG_TIGHT_JUNCTION	6	0.0247934
PID_PDGFRAPATHWAY	6	0.0247934
REACTOME_HYALURONAN_METABOLISM	6	0.0247934
PID_THROMBIN_PAR1_PATHWAY	5	0.0206612
KEGG_FC_GAMMA_R_MEDIATED_PHAGOCYTOSIS	5	0.0206612
REACTOME_MYOGENESIS	5	0.0206612
REACTOME_SEMAPHORIN_INTERACTIONS	5	0.0206612
BIOCARTA_RHO_PATHWAY	5	0.0206612
BIOCARTA_IL10_PATHWAY	5	0.0206612
PID_ERA_GENOMIC_PATHWAY	5	0.0206612
REACTOME_RNA_POL_I_TRANSCRIPTION_INITIATION	5	0.0206612
REACTOME_INSULIN_RECEPTOR_SIGNALLING_CASCADE	5	0.0206612
PID_P38_MKK3_6PATHWAY	5	0.0206612
PID_ILK_PATHWAY	4	0.0165289
REACTOME_PI3K_CASCADE	4	0.0165289
REACTOME_CD28_CO_STIMULATION	4	0.0165289
PID_NECTIN_PATHWAY	4	0.0165289
REACTOME_MITOCHONDRIAL_TRNA_AMINOACYLATION	4	0.0165289
KEGG_ADHERENS_JUNCTION	4	0.0165289
KEGG_RIBOFLAVIN_METABOLISM	4	0.0165289
KEGG_TGF_BETA_SIGNALING_PATHWAY	4	0.0165289
PID_IGF1_PATHWAY	4	0.0165289
PID_ECADHERIN_NASCENTAJ_PATHWAY	4	0.0165289
REACTOME_GPCR_DOWNSTREAM_SIGNALING	4	0.0165289
PID_MET_PATHWAY	4	0.0165289
BIOCARTA_IL12_PATHWAY	4	0.0165289
KEGG_ACUTE_MYELOID_LEUKEMIA	3	0.0123967
REACTOME_SYNTHESIS_OF_GLYCOSYLPHOSPHATIDYLINOSITOL_GPI	3	0.0123967
PID_AVB3_INTEGRIN_PATHWAY	3	0.0123967
PID_PDGFRBPATHWAY	3	0.0123967
REACTOME_SIGNALING_BY_INSULIN_RECEPTOR	3	0.0123967
KEGG_NEUROTROPHIN_SIGNALING_PATHWAY	3	0.0123967
PID_P53REGULATIONPATHWAY	3	0.0123967
PID_ERBB1_RECEPTOR_PROXIMAL_PATHWAY	3	0.0123967
KEGG_PATHWAYS_IN_CANCER	3	0.0123967
PID_TGFBRPATHWAY	3	0.0123967
PID_INSULIN_PATHWAY	3	0.0123967
BIOCARTA_ECM_PATHWAY	3	0.0123967
REACTOME_TRAFFICKING_AND_PROCESSING_OF_ENDOSOMAL_TLR	3	0.0123967
PID_RAC1_PATHWAY	3	0.0123967
PID_CMYB_PATHWAY	3	0.0123967
KEGG_FOLATE_BIOSYNTHESIS	3	0.0123967
PID_ER_NONGENOMIC_PATHWAY	3	0.0123967
PID_AJDISS_2PATHWAY	3	0.0123967
PID_ERBB1_INTERNALIZATION_PATHWAY	3	0.0123967
BIOCARTA_HIF_PATHWAY	3	0.0123967
REACTOME_MRNA_PROCESSING	2	0.00826446
REACTOME_SIGNALING_BY_RHO_GTPASES	2	0.00826446
REACTOME_CTNNB1_PHOSPHORYLATION_CASCADE	2	0.00826446
KEGG_OOCYTE_MEIOSIS	2	0.00826446
REACTOME_GPVI_MEDIATED_ACTIVATION_CASCADE	2	0.00826446
PID_FOXOPATHWAY	2	0.00826446
PID_ERBB1_DOWNSTREAM_PATHWAY	2	0.00826446
BIOCARTA_PTDINS_PATHWAY	2	0.00826446
REACTOME_NETRIN1_SIGNALING	2	0.00826446
REACTOME_G_PROTEIN_BETA_GAMMA_SIGNALLING	2	0.00826446
REACTOME_PROCESSING_OF_CAPPED_INTRON_CONTAINING_PRE_MRNA	2	0.00826446
PID_GLYPICAN_1PATHWAY	2	0.00826446
PID_MTOR_4PATHWAY	2	0.00826446
REACTOME_E2F_ENABLED_INHIBITION_OF_PRE_REPLICATION_COMPLEX_FORMATION	2	0.00826446
REACTOME_L1CAM_INTERACTIONS	2	0.00826446
BIOCARTA_MAL_PATHWAY	2	0.00826446
PID_HIF1_TFPATHWAY	2	0.00826446
REACTOME_ACTIVATION_OF_CHAPERONES_BY_ATF6_ALPHA	2	0.00826446
REACTOME_PI_METABOLISM	2	0.00826446
REACTOME_LIPOPROTEIN_METABOLISM	2	0.00826446
PID_KITPATHWAY	2	0.00826446
KEGG_CHEMOKINE_SIGNALING_PATHWAY	2	0.00826446
KEGG_LEUKOCYTE_TRANSENDOTHELIAL_MIGRATION	2	0.00826446
BIOCARTA_CARM_ER_PATHWAY	2	0.00826446
REACTOME_SIGNALLING_BY_NGF	2	0.00826446
KEGG_FOCAL_ADHESION	2	0.00826446
REACTOME_COSTIMULATION_BY_THE_CD28_FAMILY	2	0.00826446
REACTOME_REGULATION_OF_KIT_SIGNALING	2	0.00826446
REACTOME_OPIOID_SIGNALLING	2	0.00826446
REACTOME_HOMOLOGOUS_RECOMBINATION_REPAIR_OF_REPLICATION_INDEPENDENT_DOUBLE_STRAND_BREAKS	2	0.00826446
PID_NFAT_3PATHWAY	2	0.00826446
ST_INTEGRIN_SIGNALING_PATHWAY	2	0.00826446
REACTOME_SIGNALING_BY_BMP	2	0.00826446
REACTOME_SIGNALING_BY_SCF_KIT	2	0.00826446
BIOCARTA_CHREBP2_PATHWAY	2	0.00826446
REACTOME_ACTIVATION_OF_CHAPERONE_GENES_BY_ATF6_ALPHA	2	0.00826446
BIOCARTA_INTEGRIN_PATHWAY	2	0.00826446
REACTOME_DEVELOPMENTAL_BIOLOGY	2	0.00826446
KEGG_UBIQUITIN_MEDIATED_PROTEOLYSIS	2	0.00826446
PID_PI3KCIAKTPATHWAY	2	0.00826446
REACTOME_TRANS_GOLGI_NETWORK_VESICLE_BUDDING	2	0.00826446
PID_PS1PATHWAY	2	0.00826446
KEGG_T_CELL_RECEPTOR_SIGNALING_PATHWAY	2	0.00826446
PID_NFAT_TFPATHWAY	2	0.00826446
REACTOME_PECAM1_INTERACTIONS	2	0.00826446
BIOCARTA_UCALPAIN_PATHWAY	2	0.00826446
REACTOME_NGF_SIGNALLING_VIA_TRKA_FROM_THE_PLASMA_MEMBRANE	2	0.00826446
PID_EPHBFWDPATHWAY	2	0.00826446
REACTOME_REGULATION_OF_SIGNALING_BY_CBL	1	0.00413223
PID_IL2_STAT5PATHWAY	1	0.00413223
REACTOME_THE_ROLE_OF_NEF_IN_HIV1_REPLICATION_AND_DISEASE_PATHOGENESIS	1	0.00413223
BIOCARTA_BARRESTIN_PATHWAY	1	0.00413223
ST_JNK_MAPK_PATHWAY	1	0.00413223
KEGG_NICOTINATE_AND_NICOTINAMIDE_METABOLISM	1	0.00413223
PID_ERBB2ERBB3PATHWAY	1	0.00413223
REACTOME_CD28_DEPENDENT_PI3K_AKT_SIGNALING	1	0.00413223
REACTOME_ASSOCIATION_OF_TRIC_CCT_WITH_TARGET_PROTEINS_DURING_BIOSYNTHESIS	1	0.00413223
PID_CXCR4_PATHWAY	1	0.00413223
KEGG_PROXIMAL_TUBULE_BICARBONATE_RECLAMATION	1	0.00413223
REACTOME_REGULATION_OF_INSULIN_SECRETION	1	0.00413223
KEGG_COLORECTAL_CANCER	1	0.00413223
KEGG_RENAL_CELL_CARCINOMA	1	0.00413223
KEGG_ERBB_SIGNALING_PATHWAY	1	0.00413223
ST_G_ALPHA_I_PATHWAY	1	0.00413223
PID_SMAD2_3NUCLEARPATHWAY	1	0.00413223
KEGG_INTESTINAL_IMMUNE_NETWORK_FOR_IGA_PRODUCTION	1	0.00413223
PID_NOTCH_PATHWAY	1	0.00413223
PID_BETACATENIN_NUC_PATHWAY	1	0.00413223
PID_SHP2_PATHWAY	1	0.00413223
ST_STAT3_PATHWAY	1	0.00413223
BIOCARTA_NGF_PATHWAY	1	0.00413223
REACTOME_SIGNALING_BY_EGFR_IN_CANCER	1	0.00413223
PID_FGF_PATHWAY	1	0.00413223
REACTOME_PURINE_SALVAGE	1	0.00413223
REACTOME_HEMOSTASIS	1	0.00413223
PID_HES_HEYPATHWAY	1	0.00413223
PID_P38_MK2PATHWAY	1	0.00413223
PID_IL2_1PATHWAY	1	0.00413223
PID_ARF6DOWNSTREAMPATHWAY	1	0.00413223
REACTOME_PKB_MEDIATED_EVENTS	1	0.00413223
REACTOME_FGFR2C_LIGAND_BINDING_AND_ACTIVATION	1	0.00413223
BIOCARTA_SPRY_PATHWAY	1	0.00413223
REACTOME_SYNTHESIS_OF_SUBSTRATES_IN_N_GLYCAN_BIOSYTHESIS	1	0.00413223
KEGG_CIRCADIAN_RHYTHM_MAMMAL	1	0.00413223
PID_AVB3_OPN_PATHWAY	1	0.00413223
BIOCARTA_HER2_PATHWAY	1	0.00413223
PID_NFKAPPABCANONICALPATHWAY	1	0.00413223
REACTOME_N_GLYCAN_ANTENNAE_ELONGATION	1	0.00413223
KEGG_MELANOGENESIS	1	0.00413223
PID_TRKRPATHWAY	1	0.00413223
BIOCARTA_PAR1_PATHWAY	1	0.00413223
KEGG_MATURITY_ONSET_DIABETES_OF_THE_YOUNG	1	0.00413223
KEGG_ENDOCYTOSIS	1	0.00413223
REACTOME_G1_PHASE	1	0.00413223
KEGG_RIG_I_LIKE_RECEPTOR_SIGNALING_PATHWAY	1	0.00413223
REACTOME_GASTRIN_CREB_SIGNALLING_PATHWAY_VIA_PKC_AND_MAPK	1	0.00413223
KEGG_NON_SMALL_CELL_LUNG_CANCER	1	0.00413223
REACTOME_FACILITATIVE_NA_INDEPENDENT_GLUCOSE_TRANSPORTERS	1	0.00413223
BIOCARTA_CCR3_PATHWAY	1	0.00413223
PID_AR_NONGENOMIC_PATHWAY	1	0.00413223
REACTOME_FGFR_LIGAND_BINDING_AND_ACTIVATION	1	0.00413223
PID_FAK_PATHWAY	1	0.00413223
REACTOME_AMINO_ACID_SYNTHESIS_AND_INTERCONVERSION_TRANSAMINATION	1	0.00413223
PID_P38ALPHABETAPATHWAY	1	0.00413223
BIOCARTA_MAPK_PATHWAY	1	0.00413223
PID_INTEGRIN_CS_PATHWAY	1	0.00413223
PID_HIF2PATHWAY	1	0.00413223
PID_TXA2PATHWAY	1	0.00413223
REACTOME_G_BETA_GAMMA_SIGNALLING_THROUGH_PI3KGAMMA	1	0.00413223
REACTOME_DOWNSTREAM_SIGNALING_OF_ACTIVATED_FGFR	1	0.00413223
REACTOME_GOLGI_ASSOCIATED_VESICLE_BIOGENESIS	1	0.00413223
REACTOME_ACTIVATED_POINT_MUTANTS_OF_FGFR2	1	0.00413223
REACTOME_TCR_SIGNALING	1	0.00413223
PID_BMPPATHWAY	1	0.00413223
PID_DNAPK_PATHWAY	1	0.00413223
PID_CD8TCRPATHWAY	1	0.00413223
KEGG_CHRONIC_MYELOID_LEUKEMIA	1	0.00413223
PID_PI3KCIPATHWAY	1	0.00413223
REACTOME_SIGNALING_BY_HIPPO	1	0.00413223
PID_ENDOTHELINPATHWAY	1	0.00413223
REACTOME_GLYCOSPHINGOLIPID_METABOLISM	1	0.00413223
KEGG_NITROGEN_METABOLISM	1	0.00413223
PID_NEPHRIN_NEPH1_PATHWAY	1	0.00413223
REACTOME_CLEAVAGE_OF_GROWING_TRANSCRIPT_IN_THE_TERMINATION_REGION_	1	0.00413223
REACTOME_RECYCLING_PATHWAY_OF_L1	1	0.00413223
KEGG_DORSO_VENTRAL_AXIS_FORMATION	1	0.00413223
REACTOME_DOWNSTREAM_TCR_SIGNALING	1	0.00413223
PID_SYNDECAN_2_PATHWAY	1	0.00413223
REACTOME_DOWNREGULATION_OF_SMAD2_3_SMAD4_TRANSCRIPTIONAL_ACTIVITY	1	0.00413223
REACTOME_CHYLOMICRON_MEDIATED_LIPID_TRANSPORT	1	0.00413223
PID_NETRIN_PATHWAY	1	0.00413223
PID_VEGFR1_PATHWAY	1	0.00413223
REACTOME_HS_GAG_BIOSYNTHESIS	1	0.00413223
REACTOME_ZINC_TRANSPORTERS	1	0.00413223
PID_RET_PATHWAY	1	0.00413223
KEGG_ALDOSTERONE_REGULATED_SODIUM_REABSORPTION	1	0.00413223
REACTOME_SEMA3A_PLEXIN_REPULSION_SIGNALING_BY_INHIBITING_INTEGRIN_ADHESION	1	0.00413223
PID_THROMBIN_PAR4_PATHWAY	1	0.00413223
KEGG_GLIOMA	1	0.00413223
