# Supplementary material for: Model-based analysis of competing-endogenous pathways (MACPath) in human cancers
Source: PLoS Comput Biol. 2018 Mar 22;14(3):e1006074. doi: 10.1371/journal.pcbi.1006074 (PMC5882149; doi:10.1371/journal.pcbi.1006074)
Supplement: S3 Table — (XLSX) [file pcbi.1006074.s006.xlsx]

## Sheet: Readme
Minimally mediating RNAs are 615 genes minimally connecting the lost indirect cePathway KEGG "DNA replication" and KEGG "WNT signaling"
Other mediating RNAs are 517 genes not minimally connecting the lost indirect cePathway KEGG "DNA replication" and KEGG "WNT signaling"

## Sheet: minimally mediating RNAs
UBE2Q1
ZNF609
CRKL
ZCCHC14
NIPA2
NIPA1
HSPA8
CPD
IL6ST
PURA
ANP32B
ANKIB1
OTUD7B
KIAA0907
CDC73
CDC42SE2
MIB1
ZNF704
ZSWIM6
KDM2A
WEE1
LARP1
IGF1R
ZNF43
SLC38A2
WIPI2
SP1
ZNF680
SP3
RAB11FIP1
PIK3C2A
SMARCD1
UBE4A
LMTK2
WDTC1
GRB10
G2E3
ERI1
ATMIN
ZNF770
NSL1
ELAVL1
DSTYK
CDKN1B
LSM14A
CELF1
SFXN5
CMTM4
BAZ2B
PANK3
XPO4
BACH1
AHSA1
H3F3B
FBXL19
MAPK1IP1L
TMEM123
SLC39A9
FAM199X
RBM12B
RPRD2
NUFIP2
CBY1
ING3
PSIP1
ZDHHC7
MAP3K2
WDR37
PDRG1
WDFY3
SERBP1
GFPT1
NAB1
ATXN1
GIGYF1
RALBP1
SNIP1
SMAD5
OTUD3
KLHL28
XIAP
DYRK2
AKAP11
GLS
DCTN4
YTHDC1
NCOA3
NCOA1
VARS
FAM91A1
SLC22A23
ARF1
CCT6A
ARF4
NUS1
TAOK1
PRKAR1A
LASP1
BHLHE40
SRPK1
ZNF473
CXorf23
RAB11FIP2
ZFYVE21
ZFYVE20
ARID5B
CCDC117
LMO4
FOXO1
PFN2
PRKD3
ARL8B
MAP2K4
WDR5
IGSF3
EI24
FMR1
SGMS2
CPSF6
C1orf63
ZNF17
HSPA1B
RB1CC1
ZNF12
CDK19
CDK13
UHMK1
DDX18
TMEM55B
ETNK1
ZNF644
CNOT6
CNOT4
CD47
CD46
PDIK1L
REST
KDM6A
TRIP12
MEX3C
NR2C2
C7orf60
ANKFY1
MBD4
ANK3
ATP6V0E1
BZW1
FAM126B
HUWE1
SPRED1
TNRC6C
TNRC6B
TNRC6A
SIX4
SETD5
EIF3F
PRNP
CBFB
ZNF260
RNMT
HDGF
SPIN1
PIP4K2C
CENPN
TSNAX
XYLT1
BAZ1A
NMT1
ARRDC3
PAFAH1B1
CNOT1
PAFAH1B2
SYPL1
SYNCRIP
ARID1A
RFX7
NBN
PLAGL2
LEPROTL1
RCC2
FOXP1
MSL1
MSL2
COPS2
FUBP1
MED1
RBBP5
KIT
BTF3L4
ARL4A
SUB1
KHSRP
NEK9
RAB11A
C11orf58
VEZF1
CAMTA1
FAM135A
PDE5A
UBP1
AMMECR1
CCDC6
GALNT7
EGLN3
IRF2
BTG1
ATP11B
MEF2A
MEF2D
NSD1
EFNB2
TNKS
ATM
KIAA1462
RCOR1
SYNM
STXBP5
USP47
CBX5
CBX1
SET
PRPF40A
NDFIP1
RAB10
FBXO28
RAB14
VGLL4
FBXW7
PHACTR4
TGFBR1
NLGN2
KLHL15
LARP4B
GNB4
TET3
PHIP
GNB1
GXYLT1
BBX
ZNF805
EPB41
ZNF800
REEP3
CNOT6L
TJP1
PIP5K1C
STX6
RNF149
SHOC2
SLC23A2
CDK4
APAF1
RNF145
TFG
NAA25
NPAT
PHF17
PHF12
RAP2C
SYNRG
SF3B3
RPRD1A
ZMAT3
MCL1
RNF38
BAZ2A
UBN2
SOX4
YWHAZ
LPHN2
FAM136A
RALGAPB
ATG16L1
HIAT1
YWHAH
MED13
FEM1B
ASF1A
YWHAE
MAT2A
ZBTB5
ZBTB4
TANC1
LMAN1
SKIL
PAPOLA
BRIX1
CCNB1
CHST15
PPM1A
AZIN1
NOTCH2
SSR3
DCAF7
ILF3
ZNF92
TADA2B
POU2F1
ADD3
SLC6A6
FAM3C
RANBP10
SLC30A7
CCNT2
CREBZF
UNK
CALM3
TPD52
MAP3K1
BCLAF1
IER3IP1
FAM46C
MARCKS
GLO1
TAGLN2
MAPRE1
CUL3
STAU1
IDH1
CLCN6
CREB1
TRIM23
TNIP2
RPL15
NUPL1
USP30
USP31
USP33
MDM4
MAN1A2
NME1
KIF5B
MYCBP
PTPN14
SPEN
PGGT1B
KPNA2
ZNF275
NUCKS1
YRDC
SLBP
C16orf70
GORASP2
ENAH
FRS2
ARHGAP5
RICTOR
SKI
ARHGAP1
TRAM1
SLC9A6
UBAP2L
SUPT7L
RASA1
AFF4
AFF3
VPS37B
RAPH1
PLEKHB2
PPP6C
TROVE2
JMJD1C
RNF138
FNDC3A
FNDC3B
UBXN2B
RALGPS1
FAM178A
MIER1
MIER3
SFPQ
TP53INP1
PAPD4
PAPD5
NAA15
TOLLIP
ZNF618
GAB1
TPRG1L
UBE2Z
STK35
CEP120
TFDP1
YY1
BAG4
LIPT1
LCLAT1
MYO1D
TBCEL
ARRB1
HARS
SNX17
APH1A
C18orf25
ZHX3
ZHX1
SLC15A4
TMCC1
SNX18
RAB22A
MARK2
VCPIP1
FAM160B1
QSER1
WAC
APPL1
MAST4
PRKAA1
GLCE
TMEM87B
TARDBP
SGK3
SGK1
CTDSPL2
CDS1
ATL2
DAZAP2
TMTC3
GATAD2B
KIAA1217
OCRL
CLCC1
HMGXB3
JHDM1D
LIMK1
JARID2
BAHD1
FOXO3
BMPR1A
OXR1
RBMS1
WASL
AEBP2
LTA4H
PEX13
LPGAT1
MID2
YES1
ANKRD11
PAN3
MINK1
WASF2
NAP1L1
SCAMP1
TGOLN2
HNRNPA2B1
DCP2
MTR
PKN2
LRRC58
RAB34
ALDOA
INO80D
POGZ
PURB
PDK3
RDH11
CRIM1
SEC61A1
CKAP4
M6PR
ARCN1
C5orf24
CREBL2
CANX
MFF
NHLRC2
SLC39A10
ZNF146
CCDC88A
EIF1AX
RSBN1
PTP4A1
PHC3
PTBP1
ZNF664
SOCS5
DDIT4
SOD1
ZNF362
VAPB
SERPINB9
CSNK1G3
BAMBI
CSNK1G1
MYLIP
ABHD2
TWF1
PCGF3
SOCS6
PCGF5
RLIM
FBXL3
C6orf62
ZADH2
CD2AP
DDX5
TMEM189-UBE2V1
XRN1
KDELR2
AMD1
ZNF562
CCNJ
ANKRD52
ZNF217
FOXK2
FOXK1
MACF1
LRP12
SLC25A36
SPRYD4
H2AFZ
CLTC
SLC25A32
PTGFRN
CHD2
CLASP1
CAP1
ZBTB39
ZBTB38
GUCY1A3
PCBP2
SULF1
PLEKHA1
TMEM170A
PIKFYVE
FAF2
ZNF567
DCUN1D4
DYNC1LI2
ATXN1L
ITPR1
SUV420H1
TBPL1
TMEM64
LRIG1
AAK1
NUP153
RBM23
BTBD7
LIN54
BTBD3
AASDHPPT
CLDN12
MASTL
FAM120A
CCNG2
STARD13
PLAA
TNPO1
BTG3
TBK1
CTNNA1
MAPK1
MAPK6
SACM1L
KDM6B
DUSP7
TES
REEP5
SGPP1
LRRC8D
ASH1L
SPATS2
ELL
MARK3
ZFP36L1
HMGA1
GGA1
HNRNPUL1
DEGS1
TRPS1
DICER1
MTF2
HSP90AA1
ZNF134
SMARCE1
CIC
DCP1A
VHL
DIDO1
BCL2L11
CAND1
NEDD4L
CMPK1
PDZD11
AP2B1
AHDC1
ZBTB44
C9orf69
NR3C1
TRAF3
TWISTNB
CNP
RAD21
LUZP6
TMX3
SNRPB
TMEM168
DENND1A
SHANK2
HSPA13
NFIB
NFIA
FAM63B
SLC40A1
ACTN4
TAB2
CD164
ZBTB41
G3BP1
SPATA2
BAP1
ZNF652
PTPRJ

## Sheet: Other mediating RNAs
PGAP1
PGM2L1
SMARCC1
NCBP2
HIPK3
SEMA4B
SMG1
C6orf120
C11orf30
PPP2R4
SPTLC2
RNF111
METTL14
UNKL
ARHGEF12
LARP4
ZMYM4
STK4
SMARCD2
PRRG4
AKAP1
TOP2B
SYAP1
EIF2A
LMLN
AHR
ARHGAP12
ENC1
LSM14B
HSP90B1
PUM1
XPO1
WDR43
WDR44
CCT2
CCT3
SOX12
CCT4
PAICS
FAM104A
SNX30
TMEM127
DST
UCK2
PPP1R10
INSIG2
GDI2
DLG5
MCCC2
SLC39A6
ZNRF3
C1orf52
SFT2D2
CAMSAP1
DNAJC3
FBXO30
PRDM1
GIT2
HES1
ZNF292
SESN1
SRGAP1
AFTPH
SPOPL
MBOAT2
SLC4A7
DCTN5
PHAX
ARF3
ARF6
RBM12
TM9SF3
BIRC6
BRWD1
KIF21A
MECP2
KIAA0226
LDLR
UBE2V1
ALG13
ANKRD28
SMCR8
F3
PRRC1
NAA30
UBFD1
AGGF1
ITCH
ZNF207
EEF1A1
ARL15
ZNF780A
ZNF780B
HIST2H4A
WDR1
FAM60A
KLF6
CNOT8
CNOT2
SIPA1L2
CNOT7
ARFIP1
ARIH1
GOLPH3
KPNB1
RRN3
PDE12
PMPCB
SLC35F5
RAB21
E2F5
DMXL1
OGT
SPIRE1
TRIM4
ACBD3
SEL1L3
ADNP2
PNN
CMTM6
ZNF395
LIN7C
FRYL
GPATCH8
GNPDA2
CDK17
SFMBT1
USP28
TMEM185B
NUDT21
MTPAP
HYOU1
ZNF267
USP37
PIP4K2B
RAB5A
RAB5B
DOCK4
LPP
ARRDC4
FCHSD2
EDEM1
TESK2
ZC3H11A
PTGES3
SLC2A1
UBTD2
CYLD
EYA3
ABCE1
SPTY2D1
ELMO2
SNX1
FOXP4
GTPBP10
COPS3
SEC63
YTHDF3
FAM73A
YTHDF1
MED4
RNGTT
TEX2
ARL4C
DHX36
SLC11A2
CBX3
ADAR
MKL2
FAM129A
GCC1
SLC46A1
ZNF180
ARID2
ZBTB11
SMYD5
GALNT1
EIF4B
C6orf48
BBS10
TRIM2
SNX27
ZNF507
VPS54
NUTF2
MYH9
ANKRD13C
KIAA1468
TCERG1
SH3BP4
GPBP1
ATXN7L3
ATXN7L1
DNAJB9
ZBTB10
RACGAP1
TPM4
DNAJB6
WDR26
RAB18
FBXO21
WDR20
RANBP6
GPCPD1
LYSMD3
ACVR2A
SH3RF1
SEPHS1
RAB1B
SSX2IP
LAMP2
ACADSB
UNG
TMEM2
NUDT19
SLMO2
TRAM2
FAM117B
SH3PXD2A
KIAA1191
GNAS
PHF15
TGFB2
PHF13
USP1
SF3B1
NFYA
RPRD1B
C20orf194
RNF34
RBMX
SMARCA4
NPTN
DNAJC16
MTX3
SUZ12
NCL
AP1B1
FNBP1L
TOM1L2
CDC5L
MAT2B
SUPT16H
TXLNA
TANC2
CASC3
CASC4
PXMP4
VAMP2
NRIP1
FAM126A
SCRIB
TARS
BPTF
CRLF3
DYNLL2
FCHO2
CAPRIN1
KIF2A
PPP1R3B
BHLHE41
FAM46A
MPP5
MAP3K5
IRF2BP2
INHBB
KLHDC10
BRCA1
ERBB3
ZMYND8
CLCN3
SLC25A1
NUPL2
BRD4
SETD2
GPATCH2
RPL19
USP36
BRD3
REPIN1
RBBP6
KPNA6
RUNX1
RNF219
MED21
HIF1A
CRTC2
PITPNB
NXT2
PPM1D
MAML1
USP45
USP46
MEIS1
MYLK
PJA2
PGK1
EPHB4
PHKA1
PARP1
PAPD7
FRMD6
PKNOX1
UBE2N
MED13L
LRCH1
AGFG2
PHF3
BAG5
DSN1
NAMPT
ALG10B
CTNND1
SLC39A1
KCTD7
EHMT1
PDE7A
SEC23B
ADIPOR1
PHF20
SLC12A6
PSMA4
RABGAP1
ZNF107
ZNF100
CTDSPL
ZBED4
ATRN
VPS4B
ATRX
BTAF1
RAB9A
MTMR4
C5orf15
ESR1
AGPAT5
THUMPD1
STX16
GABPA
SIGMAR1
TMPO
HMGXB4
DIP2A
MAP2K3
MPRIP
ZMYND11
ANKRD17
TTPAL
ANKRD12
MID1
AP3B1
THUMPD3
PLEKHF2
STAM2
SON
DPP9
NIPBL
MALT1
PIGA
ESRRA
WDR33
PCNP
ZDHHC20
TMBIM6
KIAA1147
MIDN
POGK
EPC2
MAP3K14
EPM2AIP1
TOM1L1
CKAP2
TMEM167A
EIF4A2
VEZT
SEC61A2
ERBB2IP
TMOD3
DOLPP1
CPEB4
ATG2B
CDC23
HIF1AN
WHSC1L1
EIF1AD
CSNK1D
NAV2
ARHGAP26
TTYH3
PTBP2
MYB
IREB2
ENTPD4
TMF1
ENPP5
NKRF
VAPA
ATP2B1
ATXN7L3B
UBR7
EPRS
IP6K1
KLHL9
PCGF2
TNFRSF10B
DR1
EEF1G
ACSL3
RNF6
STC2
RNF2
KDM5B
KDM5C
ANKRD50
IKBIP
ZWINT
TRIM37
INO80
SLC7A1
NEBL
TOMM20
ARID4B
CENPQ
NCKAP1
MLLT6
JMY
KBTBD2
FAM175B
ASXL2
THBS1
SLMAP
NBEA
TMEM9B
NPEPPS
ZFC3H1
TOP2A
FAM102B
SIRT1
LNX2
STAG2
RNF44
TTC9
POLR2A
KIF3B
POLR2H
KIF3A
TAF4
ETV6
GCH1
TNFAIP1
RBM26
RBM25
IPO7
RTN4RL1
LUZP1
GRPEL2
IDS
HNRNPH3
FYTTD1
TMED7
RAB8A
TMEM30A
HNRNPC
LRRC8B
NEO1
GGA2
GOLM1
BCOR
ZNF518A
ANKS1A
VPS26A
VPS36
MTF1
SREBF2
MET
FBXO45
ACVR1
ZNF317
SSRP1
ZNF254
SLC33A1
ADAM10
LATS1
PDCL
RRM1
SRF
ELF2
KCTD2
C5orf28
DHX33
AVL9
C12orf76
UBQLN2
TATDN2
WWTR1
UBE2G1
TTLL12
USP6NL
NACC1
C17orf80
MTA2
ICK
TMEM106B
PGRMC1
KAT2A
KIAA1430
KIAA1432
LRRC57
NDEL1
COX7A2L
SBNO1
USPL1
RPL38
EZR
G3BP2
PTPRK
C2orf42
