# Supplementary material for: Model-based analysis of competing-endogenous pathways (MACPath) in human cancers
Source: PLoS Comput Biol. 2018 Mar 22;14(3):e1006074. doi: 10.1371/journal.pcbi.1006074 (PMC5882149; doi:10.1371/journal.pcbi.1006074)
Supplement: S4 Table — (XLSX) [file pcbi.1006074.s007.xlsx]

## Sheet: Readme
List of gained and lost cePathways in lung cancer (LUAD) vs. normal (2nd and 3rd tab)
P is canonical pathway for which θ values are calculated for
Q is pathway enriched in the ranked list of genes
ES is enrichment score
P value is nominal P value from permutation test
len(list) is the length of the ranked list
Connectivity of gained/lost cePathways (4th and 5th tab)
Degree is the number of times the pathway occurrs in significantly gained/lost cePathways in lung cancer
Norm_degree is the normalized degree for comparison (divided by the maximum possible degree in a simple graph n-1 where n is the number of nodes in G)

## Sheet: Gained cePathways
refPathway	cmpPatwhay	ES	P value	len(list)	len(leadingEdge)
BIOCARTA_41BB_PATHWAY	REACTOME_RORA_ACTIVATES_CIRCADIAN_EXPRESSION	0.770941	0	2044	254
BIOCARTA_41BB_PATHWAY	REACTOME_NUCLEAR_RECEPTOR_TRANSCRIPTION_PATHWAY	0.717235	0	2044	449
BIOCARTA_41BB_PATHWAY	REACTOME_CIRCADIAN_REPRESSION_OF_EXPRESSION_BY_REV_ERBA	0.788873	0	2044	254
BIOCARTA_41BB_PATHWAY	PID_TELOMERASEPATHWAY	0.723663	0	2044	395
BIOCARTA_41BB_PATHWAY	SA_REG_CASCADE_OF_CYCLIN_EXPR	0.763957	0	2044	483
BIOCARTA_41BB_PATHWAY	BIOCARTA_PYK2_PATHWAY	0.72001	0	2044	425
BIOCARTA_41BB_PATHWAY	REACTOME_E2F_MEDIATED_REGULATION_OF_DNA_REPLICATION	0.837399	0	2044	31
BIOCARTA_41BB_PATHWAY	REACTOME_G1_S_SPECIFIC_TRANSCRIPTION	0.877836	0	2044	31
BIOCARTA_ACE2_PATHWAY	REACTOME_SIGNALING_BY_HIPPO	0.800139	0	2342	417
BIOCARTA_ACE2_PATHWAY	BIOCARTA_RARRXR_PATHWAY	0.745324	0	2342	300
BIOCARTA_ACE2_PATHWAY	REACTOME_ACTIVATION_OF_BH3_ONLY_PROTEINS	0.708281	0	2342	512
BIOCARTA_ACE2_PATHWAY	REACTOME_SOS_MEDIATED_SIGNALLING	0.792266	0	2342	343
BIOCARTA_ACE2_PATHWAY	PID_P38ALPHABETADOWNSTREAMPATHWAY	0.755422	0	2342	246
BIOCARTA_ACH_PATHWAY	REACTOME_INTRINSIC_PATHWAY_FOR_APOPTOSIS	0.722665	0	2015	417
BIOCARTA_ACH_PATHWAY	BIOCARTA_TEL_PATHWAY	0.903626	0	2015	195
BIOCARTA_ACH_PATHWAY	REACTOME_ACTIVATION_OF_BH3_ONLY_PROTEINS	0.78829	0	2015	417
BIOCARTA_ACH_PATHWAY	ST_PHOSPHOINOSITIDE_3_KINASE_PATHWAY	0.713548	0	2015	203
BIOCARTA_ACH_PATHWAY	BIOCARTA_PYK2_PATHWAY	0.811155	0	2015	158
BIOCARTA_ACH_PATHWAY	PID_ERBB1_RECEPTOR_PROXIMAL_PATHWAY	0.70941	0	2015	285
BIOCARTA_ACH_PATHWAY	PID_RXR_VDR_PATHWAY	0.872925	0	2015	173
BIOCARTA_ACH_PATHWAY	SA_B_CELL_RECEPTOR_COMPLEXES	0.82019	0	2015	267
BIOCARTA_ACH_PATHWAY	PID_PI3KPLCTRKPATHWAY	0.715513	0	2015	195
BIOCARTA_ACH_PATHWAY	BIOCARTA_AT1R_PATHWAY	0.860417	0	2015	10
BIOCARTA_ACH_PATHWAY	BIOCARTA_RARRXR_PATHWAY	0.875823	0	2015	46
BIOCARTA_ACH_PATHWAY	REACTOME_SHC1_EVENTS_IN_ERBB4_SIGNALING	0.746399	0	2015	195
BIOCARTA_ACH_PATHWAY	PID_IL2_STAT5PATHWAY	0.762909	0	2015	184
BIOCARTA_ACTINY_PATHWAY	BIOCARTA_RB_PATHWAY	0.81889	0	1910	244
BIOCARTA_ACTINY_PATHWAY	REACTOME_TGF_BETA_RECEPTOR_SIGNALING_ACTIVATES_SMADS	0.76203	0	1910	144
BIOCARTA_ACTINY_PATHWAY	KEGG_PROGESTERONE_MEDIATED_OOCYTE_MATURATION	0.763836	0	1910	134
BIOCARTA_ACTINY_PATHWAY	REACTOME_YAP1_AND_WWTR1_TAZ_STIMULATED_GENE_EXPRESSION	0.743149	0	1910	397
BIOCARTA_ACTINY_PATHWAY	BIOCARTA_IGF1MTOR_PATHWAY	0.95495	0	1910	86
BIOCARTA_ACTINY_PATHWAY	PID_CDC42_REG_PATHWAY	0.85798	0	1910	72
BIOCARTA_ACTINY_PATHWAY	REACTOME_SIGNALING_BY_NOTCH2	0.998952	0	1910	2
BIOCARTA_ACTINY_PATHWAY	REACTOME_PHOSPHOLIPASE_C_MEDIATED_CASCADE	0.764666	0	1910	134
BIOCARTA_ACTINY_PATHWAY	BIOCARTA_HDAC_PATHWAY	0.95495	0	1910	86
BIOCARTA_ACTINY_PATHWAY	PID_BETACATENIN_DEG_PATHWAY	0.794659	0	1910	158
BIOCARTA_ACTINY_PATHWAY	PID_IL4_2PATHWAY	0.727756	0	1910	33
BIOCARTA_ACTINY_PATHWAY	REACTOME_FRS2_MEDIATED_CASCADE	0.78933	0	1910	15
BIOCARTA_ACTINY_PATHWAY	REACTOME_DAG_AND_IP3_SIGNALING	0.708291	0	1910	462
BIOCARTA_AGPCR_PATHWAY	REACTOME_SIGNAL_ATTENUATION	0.711448	0	2464	61
BIOCARTA_AGR_PATHWAY	ST_JNK_MAPK_PATHWAY	0.715183	0	1978	263
BIOCARTA_AGR_PATHWAY	KEGG_NON_SMALL_CELL_LUNG_CANCER	0.702576	0	1978	315
BIOCARTA_AGR_PATHWAY	PID_ERBB1_INTERNALIZATION_PATHWAY	0.793504	0	1978	188
BIOCARTA_AGR_PATHWAY	BIOCARTA_HER2_PATHWAY	0.708026	0	1978	179
BIOCARTA_AGR_PATHWAY	PID_ER_NONGENOMIC_PATHWAY	0.802797	0	1978	188
BIOCARTA_AGR_PATHWAY	BIOCARTA_TEL_PATHWAY	0.76422	0	1978	188
BIOCARTA_AGR_PATHWAY	BIOCARTA_VIP_PATHWAY	0.736318	0	1978	439
BIOCARTA_AGR_PATHWAY	BIOCARTA_IGF1_PATHWAY	0.864208	0	1978	179
BIOCARTA_AGR_PATHWAY	PID_EPHBFWDPATHWAY	0.7043	0	1978	264
BIOCARTA_AGR_PATHWAY	BIOCARTA_IGF1MTOR_PATHWAY	0.714048	0	1978	136
BIOCARTA_AGR_PATHWAY	REACTOME_SIGNALING_BY_CONSTITUTIVELY_ACTIVE_EGFR	0.87215	0	1978	188
BIOCARTA_AGR_PATHWAY	KEGG_VASOPRESSIN_REGULATED_WATER_REABSORPTION	0.790595	0	1978	411
BIOCARTA_AGR_PATHWAY	PID_SHP2_PATHWAY	0.758403	0	1978	188
BIOCARTA_AHSP_PATHWAY	PID_VEGFR1_PATHWAY	0.937381	0	1055	66
BIOCARTA_AHSP_PATHWAY	PID_HDAC_CLASSII_PATHWAY	0.851666	0	1055	81
BIOCARTA_AHSP_PATHWAY	REACTOME_INSULIN_RECEPTOR_SIGNALLING_CASCADE	0.745199	0	1055	105
BIOCARTA_AHSP_PATHWAY	BIOCARTA_HIF_PATHWAY	0.897897	0	1055	66
BIOCARTA_AHSP_PATHWAY	PID_ALK1PATHWAY	0.795066	0	1055	216
BIOCARTA_AHSP_PATHWAY	PID_FGF_PATHWAY	0.901235	0	1055	105
BIOCARTA_AKAP13_PATHWAY	PID_EPHA_FWDPATHWAY	0.715413	0	2219	348
BIOCARTA_AKAP13_PATHWAY	PID_BETACATENIN_DEG_PATHWAY	0.762453	0	2219	106
BIOCARTA_AKAP13_PATHWAY	BIOCARTA_VIP_PATHWAY	0.701495	0	2219	583
BIOCARTA_AKAP95_PATHWAY	BIOCARTA_ARENRF2_PATHWAY	0.763056	0	2261	397
BIOCARTA_AKT_PATHWAY	REACTOME_SIGNALING_BY_BMP	0.794008	0	1945	162
BIOCARTA_AKT_PATHWAY	REACTOME_ASSOCIATION_OF_TRIC_CCT_WITH_TARGET_PROTEINS_DURING_BIOSYNTHESIS	0.754064	0	1945	2
BIOCARTA_AKT_PATHWAY	REACTOME_SIGNALING_BY_HIPPO	0.838992	0	1945	313
BIOCARTA_AKT_PATHWAY	PID_SMAD2_3PATHWAY	0.727545	0	1945	229
BIOCARTA_AKT_PATHWAY	BIOCARTA_RARRXR_PATHWAY	0.766461	0	1945	454
BIOCARTA_AKT_PATHWAY	SA_B_CELL_RECEPTOR_COMPLEXES	0.786314	0	1945	163
BIOCARTA_AKT_PATHWAY	BIOCARTA_VDR_PATHWAY	0.84285	0	1945	181
BIOCARTA_AKT_PATHWAY	PID_RXR_VDR_PATHWAY	0.766855	0	1945	454
BIOCARTA_AKT_PATHWAY	REACTOME_PROTEIN_FOLDING	0.754064	0	1945	2
BIOCARTA_AKT_PATHWAY	PID_IFNGPATHWAY	0.8216	0	1945	300
BIOCARTA_AKT_PATHWAY	REACTOME_REGULATION_OF_SIGNALING_BY_CBL	0.925996	0	1945	76
BIOCARTA_AKT_PATHWAY	PID_BETACATENIN_DEG_PATHWAY	0.980453	0	1945	38
BIOCARTA_ALK_PATHWAY	PID_ERBB1_INTERNALIZATION_PATHWAY	0.740922	0	1979	375
BIOCARTA_ALK_PATHWAY	SIG_CHEMOTAXIS	0.727184	0	1979	486
BIOCARTA_ALK_PATHWAY	PID_ERBB1_RECEPTOR_PROXIMAL_PATHWAY	0.730594	0	1979	375
BIOCARTA_ALK_PATHWAY	REACTOME_SIGNALING_BY_HIPPO	0.801314	0	1979	393
BIOCARTA_ALK_PATHWAY	REACTOME_SIGNALING_BY_FGFR_MUTANTS	0.725011	0	1979	375
BIOCARTA_ALK_PATHWAY	PID_EPHA_FWDPATHWAY	0.728878	0	1979	367
BIOCARTA_ALK_PATHWAY	REACTOME_YAP1_AND_WWTR1_TAZ_STIMULATED_GENE_EXPRESSION	0.954218	0	1979	5
BIOCARTA_ALK_PATHWAY	REACTOME_PI_METABOLISM	0.702625	0	1979	583
BIOCARTA_ALK_PATHWAY	REACTOME_SOS_MEDIATED_SIGNALLING	0.805613	0	1979	375
BIOCARTA_ALK_PATHWAY	ST_G_ALPHA_I_PATHWAY	0.700712	0	1979	367
BIOCARTA_ALK_PATHWAY	PID_CDC42_REG_PATHWAY	0.768292	0	1979	365
BIOCARTA_ALK_PATHWAY	SA_B_CELL_RECEPTOR_COMPLEXES	0.70271	0	1979	196
BIOCARTA_ALK_PATHWAY	PID_SYNDECAN_2_PATHWAY	0.735011	0	1979	403
BIOCARTA_ALK_PATHWAY	REACTOME_FRS2_MEDIATED_CASCADE	0.807855	0	1979	375
BIOCARTA_AMI_PATHWAY	REACTOME_SIGNALING_BY_HIPPO	0.800139	0	2342	417
BIOCARTA_AMI_PATHWAY	BIOCARTA_RARRXR_PATHWAY	0.745324	0	2342	300
BIOCARTA_AMI_PATHWAY	REACTOME_ACTIVATION_OF_BH3_ONLY_PROTEINS	0.708281	0	2342	512
BIOCARTA_AMI_PATHWAY	REACTOME_SOS_MEDIATED_SIGNALLING	0.792266	0	2342	343
BIOCARTA_AMI_PATHWAY	PID_P38ALPHABETADOWNSTREAMPATHWAY	0.755422	0	2342	246
BIOCARTA_ARAP_PATHWAY	PID_ECADHERIN_NASCENTAJ_PATHWAY	0.728996	0	2050	437
BIOCARTA_ARAP_PATHWAY	BIOCARTA_CELLCYCLE_PATHWAY	0.719031	0	2050	437
BIOCARTA_ARAP_PATHWAY	BIOCARTA_IGF1_PATHWAY	0.847333	0	2050	104
BIOCARTA_ARAP_PATHWAY	REACTOME_SEMA3A_PAK_DEPENDENT_AXON_REPULSION	0.824347	0	2050	21
BIOCARTA_ARAP_PATHWAY	PID_AURORA_B_PATHWAY	0.752986	0	2050	194
BIOCARTA_ARAP_PATHWAY	PID_ERBB2ERBB3PATHWAY	0.712455	0	2050	388
BIOCARTA_ARAP_PATHWAY	PID_IL2_STAT5PATHWAY	0.74292	0	2050	16
BIOCARTA_ARAP_PATHWAY	BIOCARTA_TEL_PATHWAY	0.959934	0	2050	43
BIOCARTA_ARAP_PATHWAY	PID_EPHA2_FWDPATHWAY	0.823231	0	2050	72
BIOCARTA_ARAP_PATHWAY	PID_PRLSIGNALINGEVENTSPATHWAY	0.756853	0	2050	72
BIOCARTA_ARAP_PATHWAY	BIOCARTA_CREB_PATHWAY	0.735283	0	2050	133
BIOCARTA_ARAP_PATHWAY	BIOCARTA_P35ALZHEIMERS_PATHWAY	0.855957	0	2050	296
BIOCARTA_ARENRF2_PATHWAY	KEGG_RENAL_CELL_CARCINOMA	0.736198	0	1803	64
BIOCARTA_ARENRF2_PATHWAY	REACTOME_SIGNALING_BY_FGFR_MUTANTS	0.827441	0	1803	41
BIOCARTA_ARENRF2_PATHWAY	BIOCARTA_MTOR_PATHWAY	0.716845	0	1803	429
BIOCARTA_ARENRF2_PATHWAY	BIOCARTA_RAC1_PATHWAY	0.705936	0	1803	246
BIOCARTA_ARENRF2_PATHWAY	BIOCARTA_HER2_PATHWAY	0.860226	0	1803	149
BIOCARTA_ARENRF2_PATHWAY	PID_PI3KCIPATHWAY	0.700904	0	1803	41
BIOCARTA_ARENRF2_PATHWAY	PID_IL6_7PATHWAY	0.785611	0	1803	18
BIOCARTA_ARENRF2_PATHWAY	BIOCARTA_IGF1MTOR_PATHWAY	0.727657	0	1803	181
BIOCARTA_ARENRF2_PATHWAY	PID_EPHA2_FWDPATHWAY	0.812678	0	1803	18
BIOCARTA_ARENRF2_PATHWAY	REACTOME_SIGNALLING_TO_ERKS	0.707347	0	1803	396
BIOCARTA_ARENRF2_PATHWAY	PID_IFNGPATHWAY	0.761644	0	1803	230
BIOCARTA_ARENRF2_PATHWAY	REACTOME_PI_3K_CASCADE	0.813352	0	1803	15
BIOCARTA_ARENRF2_PATHWAY	REACTOME_SIGNALING_BY_CONSTITUTIVELY_ACTIVE_EGFR	0.720946	0	1803	41
BIOCARTA_ARENRF2_PATHWAY	BIOCARTA_MET_PATHWAY	0.848853	0	1803	40
BIOCARTA_ARENRF2_PATHWAY	PID_SHP2_PATHWAY	0.78472	0	1803	41
BIOCARTA_ARF_PATHWAY	REACTOME_REGULATION_OF_KIT_SIGNALING	0.755558	0	2189	140
BIOCARTA_ARF_PATHWAY	REACTOME_G0_AND_EARLY_G1	0.73756	0	2189	211
BIOCARTA_ARF_PATHWAY	PID_SMAD2_3PATHWAY	0.715797	0	2189	35
BIOCARTA_ARF_PATHWAY	PID_ECADHERIN_STABILIZATION_PATHWAY	0.751878	0	2189	349
BIOCARTA_ARF_PATHWAY	PID_KITPATHWAY	0.717214	0	2189	140
BIOCARTA_ASBCELL_PATHWAY	BIOCARTA_EIF4_PATHWAY	0.831151	0	1453	246
BIOCARTA_ASBCELL_PATHWAY	PID_IL2_PI3KPATHWAY	0.739641	0	1453	381
BIOCARTA_ASBCELL_PATHWAY	PID_VEGFR1_PATHWAY	0.814661	0	1453	274
BIOCARTA_ASBCELL_PATHWAY	REACTOME_DEADENYLATION_OF_MRNA	0.856651	0	1453	209
BIOCARTA_ASBCELL_PATHWAY	REACTOME_REGULATION_OF_KIT_SIGNALING	0.722452	0	1453	403
BIOCARTA_AT1R_PATHWAY	PID_EPHBFWDPATHWAY	0.734736	0	2034	414
BIOCARTA_AT1R_PATHWAY	REACTOME_YAP1_AND_WWTR1_TAZ_STIMULATED_GENE_EXPRESSION	0.899164	0	2034	205
BIOCARTA_AT1R_PATHWAY	REACTOME_SIGNALING_BY_FGFR_MUTANTS	0.705274	0	2034	602
BIOCARTA_AT1R_PATHWAY	BIOCARTA_TEL_PATHWAY	0.71752	0	2034	575
BIOCARTA_AT1R_PATHWAY	BIOCARTA_RNA_PATHWAY	0.81072	0	2034	342
BIOCARTA_AT1R_PATHWAY	PID_VEGFR1_PATHWAY	0.710108	0	2034	390
BIOCARTA_ATM_PATHWAY	REACTOME_ASSOCIATION_OF_TRIC_CCT_WITH_TARGET_PROTEINS_DURING_BIOSYNTHESIS	0.857498	0	2288	128
BIOCARTA_ATM_PATHWAY	REACTOME_REGULATION_OF_KIT_SIGNALING	0.806011	0	2288	312
BIOCARTA_ATM_PATHWAY	PID_AURORA_B_PATHWAY	0.707403	0	2288	672
BIOCARTA_ATM_PATHWAY	BIOCARTA_CALCINEURIN_PATHWAY	0.714625	0	2288	580
BIOCARTA_ATM_PATHWAY	BIOCARTA_MCM_PATHWAY	0.780291	0	2288	281
BIOCARTA_ATM_PATHWAY	SA_REG_CASCADE_OF_CYCLIN_EXPR	0.74612	0	2288	42
BIOCARTA_ATM_PATHWAY	BIOCARTA_TGFB_PATHWAY	0.781449	0	2288	171
BIOCARTA_ATM_PATHWAY	REACTOME_PROTEIN_FOLDING	0.878993	0	2288	136
BIOCARTA_ATM_PATHWAY	REACTOME_FORMATION_OF_TUBULIN_FOLDING_INTERMEDIATES_BY_CCT_TRIC	0.940533	0	2288	136
BIOCARTA_ATM_PATHWAY	BIOCARTA_VIP_PATHWAY	0.702038	0	2288	580
BIOCARTA_ATRBRCA_PATHWAY	PID_PDGFRAPATHWAY	0.725834	0	1846	78
BIOCARTA_ATRBRCA_PATHWAY	REACTOME_REGULATION_OF_SIGNALING_BY_CBL	0.842098	0	1846	78
BIOCARTA_ATRBRCA_PATHWAY	REACTOME_CTLA4_INHIBITORY_SIGNALING	0.88358	0	1846	31
BIOCARTA_ATRBRCA_PATHWAY	REACTOME_IL_3_5_AND_GM_CSF_SIGNALING	0.793874	0	1846	217
BIOCARTA_ATRBRCA_PATHWAY	REACTOME_SEMA3A_PAK_DEPENDENT_AXON_REPULSION	0.919241	0	1846	149
BIOCARTA_ATRBRCA_PATHWAY	BIOCARTA_VDR_PATHWAY	0.784315	0	1846	315
BIOCARTA_ATRBRCA_PATHWAY	BIOCARTA_RAB_PATHWAY	0.72921	0	1846	240
BIOCARTA_ATRBRCA_PATHWAY	REACTOME_SIGNAL_ATTENUATION	0.784165	0	1846	399
BIOCARTA_ATRBRCA_PATHWAY	REACTOME_SIGNALING_BY_NODAL	0.779164	0	1846	409
BIOCARTA_ATRBRCA_PATHWAY	REACTOME_RAP1_SIGNALLING	0.782281	0	1846	229
BIOCARTA_BAD_PATHWAY	BIOCARTA_EIF_PATHWAY	0.762863	0	2250	350
BIOCARTA_BAD_PATHWAY	PID_LIS1PATHWAY	0.71123	0	2250	653
BIOCARTA_BAD_PATHWAY	REACTOME_ACTIVATION_OF_BH3_ONLY_PROTEINS	0.786045	0	2250	478
BIOCARTA_BAD_PATHWAY	BIOCARTA_P35ALZHEIMERS_PATHWAY	0.858224	0	2250	156
BIOCARTA_BAD_PATHWAY	PID_BETACATENIN_DEG_PATHWAY	0.75614	0	2250	14
BIOCARTA_BARRESTIN_PATHWAY	BIOCARTA_P53_PATHWAY	0.746359	0	1715	124
BIOCARTA_BARRESTIN_PATHWAY	PID_FGF_PATHWAY	0.746313	0	1715	37
BIOCARTA_BARRESTIN_PATHWAY	BIOCARTA_IGF1_PATHWAY	0.846264	0	1715	1
BIOCARTA_BARRESTIN_PATHWAY	BIOCARTA_IGF1MTOR_PATHWAY	0.788133	0	1715	1
BIOCARTA_BARRESTIN_PATHWAY	BIOCARTA_CARM_ER_PATHWAY	0.813127	0	1715	245
BIOCARTA_BARRESTIN_PATHWAY	REACTOME_FRS2_MEDIATED_CASCADE	0.792382	0	1715	38
BIOCARTA_BARRESTIN_PATHWAY	REACTOME_ACTIVATION_OF_BH3_ONLY_PROTEINS	0.857665	0	1715	124
BIOCARTA_BARRESTIN_SRC_PATHWAY	REACTOME_ACTIVATION_OF_BH3_ONLY_PROTEINS	0.70223	0	1859	481
BIOCARTA_BARRESTIN_SRC_PATHWAY	PID_IL2_STAT5PATHWAY	0.723266	0	1859	481
BIOCARTA_BARRESTIN_SRC_PATHWAY	SA_G2_AND_M_PHASES	0.748519	0	1859	468
BIOCARTA_BARRESTIN_SRC_PATHWAY	BIOCARTA_RNA_PATHWAY	0.75583	0	1859	127
BIOCARTA_BARRESTIN_SRC_PATHWAY	REACTOME_SIGNALING_BY_CONSTITUTIVELY_ACTIVE_EGFR	0.850377	0	1859	278
BIOCARTA_BARRESTIN_SRC_PATHWAY	PID_KITPATHWAY	0.711875	0	1859	481
BIOCARTA_BARR_MAPK_PATHWAY	PID_FGF_PATHWAY	0.725968	0	1831	110
BIOCARTA_BARR_MAPK_PATHWAY	BIOCARTA_HER2_PATHWAY	0.905908	0	1831	174
BIOCARTA_BARR_MAPK_PATHWAY	REACTOME_REGULATION_OF_SIGNALING_BY_CBL	0.784035	0	1831	396
BIOCARTA_BARR_MAPK_PATHWAY	SA_G2_AND_M_PHASES	0.711142	0	1831	352
BIOCARTA_BARR_MAPK_PATHWAY	BIOCARTA_RAB_PATHWAY	0.735121	0	1831	482
BIOCARTA_BARR_MAPK_PATHWAY	BIOCARTA_RNA_PATHWAY	0.751639	0	1831	140
BIOCARTA_BARR_MAPK_PATHWAY	REACTOME_SIGNALING_BY_CONSTITUTIVELY_ACTIVE_EGFR	0.82657	0	1831	110
BIOCARTA_BARR_MAPK_PATHWAY	BIOCARTA_PGC1A_PATHWAY	0.727651	0	1831	31
BIOCARTA_BARR_MAPK_PATHWAY	BIOCARTA_INTEGRIN_PATHWAY	0.732601	0	1831	110
BIOCARTA_BARR_MAPK_PATHWAY	PID_BETACATENIN_DEG_PATHWAY	0.868378	0	1831	44
BIOCARTA_BCELLSURVIVAL_PATHWAY	REACTOME_G0_AND_EARLY_G1	0.81042	0	1823	10
BIOCARTA_BCELLSURVIVAL_PATHWAY	REACTOME_SIGNALING_BY_ROBO_RECEPTOR	0.743704	0	1823	202
BIOCARTA_BCELLSURVIVAL_PATHWAY	BIOCARTA_RACCYCD_PATHWAY	0.766587	0	1823	190
BIOCARTA_BCELLSURVIVAL_PATHWAY	SA_REG_CASCADE_OF_CYCLIN_EXPR	0.72209	0	1823	18
BIOCARTA_BCELLSURVIVAL_PATHWAY	PID_ARF6DOWNSTREAMPATHWAY	0.896211	0	1823	190
BIOCARTA_BCELLSURVIVAL_PATHWAY	REACTOME_PRE_NOTCH_EXPRESSION_AND_PROCESSING	0.734898	0	1823	152
BIOCARTA_BCR_PATHWAY	REACTOME_ACTIVATION_OF_BH3_ONLY_PROTEINS	0.788134	0	2104	335
BIOCARTA_BCR_PATHWAY	REACTOME_YAP1_AND_WWTR1_TAZ_STIMULATED_GENE_EXPRESSION	0.714199	0	2104	71
BIOCARTA_BCR_PATHWAY	PID_HDAC_CLASSIII_PATHWAY	0.701194	0	2104	284
BIOCARTA_BCR_PATHWAY	BIOCARTA_TEL_PATHWAY	0.841104	0	2104	335
BIOCARTA_BCR_PATHWAY	PID_ERBB1_RECEPTOR_PROXIMAL_PATHWAY	0.783179	0	2104	354
BIOCARTA_BIOPEPTIDES_PATHWAY	REACTOME_SIGNALING_BY_HIPPO	0.865005	0	1930	156
BIOCARTA_BIOPEPTIDES_PATHWAY	PID_AJDISS_2PATHWAY	0.751728	0	1930	267
BIOCARTA_BIOPEPTIDES_PATHWAY	PID_NECTIN_PATHWAY	0.709621	0	1930	290
BIOCARTA_BIOPEPTIDES_PATHWAY	REACTOME_ACTIVATION_OF_BH3_ONLY_PROTEINS	0.907301	0	1930	28
BIOCARTA_BIOPEPTIDES_PATHWAY	PID_ATF2_PATHWAY	0.75703	0	1930	129
BIOCARTA_BIOPEPTIDES_PATHWAY	PID_NFAT_3PATHWAY	0.717523	0	1930	253
BIOCARTA_BIOPEPTIDES_PATHWAY	PID_AVB3_OPN_PATHWAY	0.748055	0	1930	242
BIOCARTA_BIOPEPTIDES_PATHWAY	PID_SMAD2_3PATHWAY	0.849421	0	1930	120
BIOCARTA_BIOPEPTIDES_PATHWAY	PID_RXR_VDR_PATHWAY	0.875184	0	1930	28
BIOCARTA_BIOPEPTIDES_PATHWAY	ST_GRANULE_CELL_SURVIVAL_PATHWAY	0.756611	0	1930	304
BIOCARTA_CACAM_PATHWAY	SIG_INSULIN_RECEPTOR_PATHWAY_IN_CARDIAC_MYOCYTES	0.752021	0	1834	159
BIOCARTA_CACAM_PATHWAY	REACTOME_SIGNALING_BY_HIPPO	0.991055	0	1834	7
BIOCARTA_CACAM_PATHWAY	PID_VEGFR1_PATHWAY	0.72434	0	1834	448
BIOCARTA_CACAM_PATHWAY	REACTOME_YAP1_AND_WWTR1_TAZ_STIMULATED_GENE_EXPRESSION	0.857385	0	1834	76
BIOCARTA_CACAM_PATHWAY	REACTOME_REGULATION_OF_PYRUVATE_DEHYDROGENASE_PDH_COMPLEX	0.707837	0	1834	159
BIOCARTA_CACAM_PATHWAY	BIOCARTA_VDR_PATHWAY	0.752319	0	1834	454
BIOCARTA_CACAM_PATHWAY	SA_PTEN_PATHWAY	0.913257	0	1834	159
BIOCARTA_CACAM_PATHWAY	REACTOME_SIGNALING_BY_CONSTITUTIVELY_ACTIVE_EGFR	0.754501	0	1834	450
BIOCARTA_CACAM_PATHWAY	BIOCARTA_P35ALZHEIMERS_PATHWAY	0.777649	0	1834	176
BIOCARTA_CACAM_PATHWAY	SIG_BCR_SIGNALING_PATHWAY	0.739187	0	1834	313
BIOCARTA_CALCINEURIN_PATHWAY	BIOCARTA_HER2_PATHWAY	0.796891	0	1996	406
BIOCARTA_CALCINEURIN_PATHWAY	BIOCARTA_IGF1_PATHWAY	0.708427	0	1996	453
BIOCARTA_CALCINEURIN_PATHWAY	PID_SMAD2_3PATHWAY	0.726057	0	1996	158
BIOCARTA_CALCINEURIN_PATHWAY	REACTOME_YAP1_AND_WWTR1_TAZ_STIMULATED_GENE_EXPRESSION	0.845749	0	1996	110
BIOCARTA_CALCINEURIN_PATHWAY	BIOCARTA_IGF1MTOR_PATHWAY	0.838596	0	1996	322
BIOCARTA_CALCINEURIN_PATHWAY	BIOCARTA_TEL_PATHWAY	0.827984	0	1996	344
BIOCARTA_CALCINEURIN_PATHWAY	REACTOME_SOS_MEDIATED_SIGNALLING	0.931795	0	1996	137
BIOCARTA_CALCINEURIN_PATHWAY	REACTOME_SIGNAL_ATTENUATION	0.714393	0	1996	137
BIOCARTA_CALCINEURIN_PATHWAY	PID_IL2_STAT5PATHWAY	0.744875	0	1996	424
BIOCARTA_CALCINEURIN_PATHWAY	BIOCARTA_IGF1R_PATHWAY	0.707121	0	1996	585
BIOCARTA_CALCINEURIN_PATHWAY	REACTOME_SHC_MEDIATED_SIGNALLING	0.854882	0	1996	76
BIOCARTA_CALCINEURIN_PATHWAY	REACTOME_SHC1_EVENTS_IN_ERBB4_SIGNALING	0.961905	0	1996	76
BIOCARTA_CALCINEURIN_PATHWAY	PID_LYMPHANGIOGENESIS_PATHWAY	0.769054	0	1996	169
BIOCARTA_CALCINEURIN_PATHWAY	REACTOME_FRS2_MEDIATED_CASCADE	0.828382	0	1996	136
BIOCARTA_CARDIACEGF_PATHWAY	PID_SMAD2_3PATHWAY	0.753466	0	2037	361
BIOCARTA_CARDIACEGF_PATHWAY	BIOCARTA_PTDINS_PATHWAY	0.783662	0	2037	223
BIOCARTA_CARDIACEGF_PATHWAY	PID_EPHA_FWDPATHWAY	0.703665	0	2037	236
BIOCARTA_CARM1_PATHWAY	BIOCARTA_PYK2_PATHWAY	0.727012	0	1828	92
BIOCARTA_CARM1_PATHWAY	REACTOME_ASSOCIATION_OF_TRIC_CCT_WITH_TARGET_PROTEINS_DURING_BIOSYNTHESIS	0.799227	0	1828	0
BIOCARTA_CARM1_PATHWAY	BIOCARTA_AT1R_PATHWAY	0.766523	0	1828	92
BIOCARTA_CARM1_PATHWAY	REACTOME_DEADENYLATION_OF_MRNA	0.749726	0	1828	458
BIOCARTA_CARM1_PATHWAY	PID_HIF1APATHWAY	0.843408	0	1828	284
BIOCARTA_CARM1_PATHWAY	PID_LIS1PATHWAY	0.755963	0	1828	240
BIOCARTA_CARM1_PATHWAY	PID_HIF2PATHWAY	0.758409	0	1828	284
BIOCARTA_CARM1_PATHWAY	BIOCARTA_TEL_PATHWAY	0.828587	0	1828	314
BIOCARTA_CARM1_PATHWAY	REACTOME_SHC_RELATED_EVENTS	0.714997	0	1828	314
BIOCARTA_CARM1_PATHWAY	REACTOME_OXYGEN_DEPENDENT_PROLINE_HYDROXYLATION_OF_HYPOXIA_INDUCIBLE_FACTOR_ALPHA	0.976263	0	1828	39
BIOCARTA_CARM1_PATHWAY	REACTOME_SOS_MEDIATED_SIGNALLING	0.720376	0	1828	314
BIOCARTA_CARM1_PATHWAY	REACTOME_REGULATION_OF_PYRUVATE_DEHYDROGENASE_PDH_COMPLEX	0.776136	0	1828	409
BIOCARTA_CARM1_PATHWAY	REACTOME_SIGNAL_ATTENUATION	0.737912	0	1828	285
BIOCARTA_CARM1_PATHWAY	PID_NFAT_TFPATHWAY	0.713682	0	1828	419
BIOCARTA_CARM1_PATHWAY	REACTOME_DEADENYLATION_DEPENDENT_MRNA_DECAY	0.722348	0	1828	503
BIOCARTA_CARM1_PATHWAY	BIOCARTA_BCR_PATHWAY	0.844546	0	1828	92
BIOCARTA_CARM1_PATHWAY	ST_GRANULE_CELL_SURVIVAL_PATHWAY	0.727931	0	1828	231
BIOCARTA_CARM_ER_PATHWAY	PID_IGF1_PATHWAY	0.806624	0	1875	49
BIOCARTA_CARM_ER_PATHWAY	PID_RET_PATHWAY	0.865554	0	1875	184
BIOCARTA_CARM_ER_PATHWAY	SIG_IL4RECEPTOR_IN_B_LYPHOCYTES	0.839552	0	1875	156
BIOCARTA_CARM_ER_PATHWAY	BIOCARTA_EIF_PATHWAY	0.724878	0	1875	132
BIOCARTA_CARM_ER_PATHWAY	BIOCARTA_P53_PATHWAY	0.814681	0	1875	74
BIOCARTA_CARM_ER_PATHWAY	REACTOME_INTRINSIC_PATHWAY_FOR_APOPTOSIS	0.815966	0	1875	16
BIOCARTA_CARM_ER_PATHWAY	BIOCARTA_IGF1_PATHWAY	0.81461	0	1875	49
BIOCARTA_CARM_ER_PATHWAY	BIOCARTA_MET_PATHWAY	0.758955	0	1875	241
BIOCARTA_CARM_ER_PATHWAY	REACTOME_ASSOCIATION_OF_TRIC_CCT_WITH_TARGET_PROTEINS_DURING_BIOSYNTHESIS	0.821509	0	1875	212
BIOCARTA_CARM_ER_PATHWAY	REACTOME_SIGNALLING_TO_ERKS	0.766736	0	1875	248
BIOCARTA_CARM_ER_PATHWAY	REACTOME_REGULATION_OF_SIGNALING_BY_CBL	0.703999	0	1875	496
BIOCARTA_CARM_ER_PATHWAY	BIOCARTA_CALCINEURIN_PATHWAY	0.903888	0	1875	68
BIOCARTA_CARM_ER_PATHWAY	REACTOME_ACTIVATION_OF_BH3_ONLY_PROTEINS	0.886848	0	1875	16
BIOCARTA_CARM_ER_PATHWAY	REACTOME_SEMA3A_PAK_DEPENDENT_AXON_REPULSION	0.706296	0	1875	518
BIOCARTA_CARM_ER_PATHWAY	ST_DIFFERENTIATION_PATHWAY_IN_PC12_CELLS	0.748096	0	1875	350
BIOCARTA_CARM_ER_PATHWAY	BIOCARTA_FCER1_PATHWAY	0.712419	0	1875	377
BIOCARTA_CARM_ER_PATHWAY	PID_KITPATHWAY	0.786578	0	1875	306
BIOCARTA_CARM_ER_PATHWAY	BIOCARTA_GPCR_PATHWAY	0.723867	0	1875	128
BIOCARTA_CARM_ER_PATHWAY	BIOCARTA_EIF4_PATHWAY	0.744457	0	1875	132
BIOCARTA_CARM_ER_PATHWAY	KEGG_ACUTE_MYELOID_LEUKEMIA	0.737687	0	1875	496
BIOCARTA_CARM_ER_PATHWAY	BIOCARTA_AT1R_PATHWAY	0.753053	0	1875	377
BIOCARTA_CARM_ER_PATHWAY	PID_EPHA2_FWDPATHWAY	0.843539	0	1875	107
BIOCARTA_CARM_ER_PATHWAY	PID_IFNGPATHWAY	0.740158	0	1875	377
BIOCARTA_CARM_ER_PATHWAY	REACTOME_SHC_RELATED_EVENTS	0.766684	0	1875	438
BIOCARTA_CARM_ER_PATHWAY	REACTOME_SOS_MEDIATED_SIGNALLING	0.867663	0	1875	248
BIOCARTA_CARM_ER_PATHWAY	PID_EPOPATHWAY	0.966539	0	1875	16
BIOCARTA_CARM_ER_PATHWAY	SA_PTEN_PATHWAY	0.727521	0	1875	156
BIOCARTA_CARM_ER_PATHWAY	REACTOME_SIGNALING_BY_CONSTITUTIVELY_ACTIVE_EGFR	0.867663	0	1875	248
BIOCARTA_CARM_ER_PATHWAY	BIOCARTA_CREB_PATHWAY	0.81186	0	1875	128
BIOCARTA_CARM_ER_PATHWAY	REACTOME_SHC_MEDIATED_SIGNALLING	0.867663	0	1875	248
BIOCARTA_CARM_ER_PATHWAY	BIOCARTA_BCR_PATHWAY	0.752049	0	1875	377
BIOCARTA_CARM_ER_PATHWAY	REACTOME_SIGNALLING_TO_RAS	0.867663	0	1875	248
BIOCARTA_CARM_ER_PATHWAY	REACTOME_IL_3_5_AND_GM_CSF_SIGNALING	0.714129	0	1875	496
BIOCARTA_CARM_ER_PATHWAY	BIOCARTA_IL2RB_PATHWAY	0.986337	0	1875	16
BIOCARTA_CASPASE_PATHWAY	KEGG_MTOR_SIGNALING_PATHWAY	0.711605	0	1984	341
BIOCARTA_CASPASE_PATHWAY	REACTOME_G0_AND_EARLY_G1	0.762361	0	1984	472
BIOCARTA_CASPASE_PATHWAY	BIOCARTA_G1_PATHWAY	0.760555	0	1984	118
BIOCARTA_CASPASE_PATHWAY	PID_IL2_STAT5PATHWAY	0.76568	0	1984	341
BIOCARTA_CASPASE_PATHWAY	REACTOME_SIGNALING_BY_CONSTITUTIVELY_ACTIVE_EGFR	0.802454	0	1984	341
BIOCARTA_CASPASE_PATHWAY	REACTOME_RECYCLING_PATHWAY_OF_L1	0.716671	0	1984	487
BIOCARTA_CBL_PATHWAY	BIOCARTA_P53_PATHWAY	0.735408	0	2125	267
BIOCARTA_CBL_PATHWAY	SIG_IL4RECEPTOR_IN_B_LYPHOCYTES	0.740375	0	2125	26
BIOCARTA_CBL_PATHWAY	REACTOME_RORA_ACTIVATES_CIRCADIAN_EXPRESSION	0.752543	0	2125	230
BIOCARTA_CBL_PATHWAY	REACTOME_INTRINSIC_PATHWAY_FOR_APOPTOSIS	0.72305	0	2125	295
BIOCARTA_CBL_PATHWAY	REACTOME_CIRCADIAN_REPRESSION_OF_EXPRESSION_BY_REV_ERBA	0.742343	0	2125	79
BIOCARTA_CBL_PATHWAY	BIOCARTA_IGF1_PATHWAY	0.791679	0	2125	82
BIOCARTA_CBL_PATHWAY	PID_SMAD2_3PATHWAY	0.768399	0	2125	316
BIOCARTA_CBL_PATHWAY	REACTOME_YAP1_AND_WWTR1_TAZ_STIMULATED_GENE_EXPRESSION	0.869101	0	2125	73
BIOCARTA_CBL_PATHWAY	ST_GRANULE_CELL_SURVIVAL_PATHWAY	0.710327	0	2125	348
BIOCARTA_CBL_PATHWAY	REACTOME_ACTIVATION_OF_BH3_ONLY_PROTEINS	0.79162	0	2125	295
BIOCARTA_CBL_PATHWAY	BIOCARTA_HIVNEF_PATHWAY	0.801843	0	2125	17
BIOCARTA_CBL_PATHWAY	PID_RXR_VDR_PATHWAY	0.766853	0	2125	17
BIOCARTA_CBL_PATHWAY	BIOCARTA_P35ALZHEIMERS_PATHWAY	0.721863	0	2125	109
BIOCARTA_CBL_PATHWAY	BIOCARTA_TEL_PATHWAY	0.906319	0	2125	17
BIOCARTA_CBL_PATHWAY	KEGG_TYPE_II_DIABETES_MELLITUS	0.795273	0	2125	376
BIOCARTA_CCR3_PATHWAY	PID_EPHBFWDPATHWAY	0.710422	0	1899	193
BIOCARTA_CCR3_PATHWAY	BIOCARTA_HER2_PATHWAY	0.943038	0	1899	110
BIOCARTA_CCR3_PATHWAY	BIOCARTA_RAB_PATHWAY	0.852399	0	1899	281
BIOCARTA_CCR3_PATHWAY	REACTOME_SIGNALING_BY_CONSTITUTIVELY_ACTIVE_EGFR	0.965753	0	1899	65
BIOCARTA_CCR5_PATHWAY	SIG_INSULIN_RECEPTOR_PATHWAY_IN_CARDIAC_MYOCYTES	0.719925	0	2107	519
BIOCARTA_CCR5_PATHWAY	SIG_IL4RECEPTOR_IN_B_LYPHOCYTES	0.747288	0	2107	457
BIOCARTA_CCR5_PATHWAY	REACTOME_SIGNALING_BY_HIPPO	0.888414	0	2107	235
BIOCARTA_CCR5_PATHWAY	PID_IL2_STAT5PATHWAY	0.762845	0	2107	271
BIOCARTA_CCR5_PATHWAY	PID_PDGFRAPATHWAY	0.747909	0	2107	392
BIOCARTA_CCR5_PATHWAY	PID_RAC1_REG_PATHWAY	0.759753	0	2107	509
BIOCARTA_CCR5_PATHWAY	REACTOME_SOS_MEDIATED_SIGNALLING	0.904487	0	2107	125
BIOCARTA_CCR5_PATHWAY	PID_EPHA_FWDPATHWAY	0.701594	0	2107	43
BIOCARTA_CCR5_PATHWAY	REACTOME_REGULATION_OF_PYRUVATE_DEHYDROGENASE_PDH_COMPLEX	0.741879	0	2107	457
BIOCARTA_CCR5_PATHWAY	BIOCARTA_IGF1_PATHWAY	0.704449	0	2107	66
BIOCARTA_CCR5_PATHWAY	SA_PTEN_PATHWAY	0.783001	0	2107	457
BIOCARTA_CCR5_PATHWAY	BIOCARTA_IGF1R_PATHWAY	0.769483	0	2107	66
BIOCARTA_CCR5_PATHWAY	REACTOME_SHC1_EVENTS_IN_ERBB4_SIGNALING	0.862919	0	2107	125
BIOCARTA_CCR5_PATHWAY	BIOCARTA_P35ALZHEIMERS_PATHWAY	0.732542	0	2107	564
BIOCARTA_CD40_PATHWAY	BIOCARTA_RAB_PATHWAY	0.806277	0	2200	126
BIOCARTA_CDC42RAC_PATHWAY	PID_REELINPATHWAY	0.707034	0	1895	297
BIOCARTA_CDC42RAC_PATHWAY	REACTOME_SHC_RELATED_EVENTS	0.862124	0	1895	262
BIOCARTA_CDC42RAC_PATHWAY	REACTOME_SOS_MEDIATED_SIGNALLING	0.953537	0	1895	88
BIOCARTA_CDC42RAC_PATHWAY	BIOCARTA_MCM_PATHWAY	0.76188	0	1895	451
BIOCARTA_CDC42RAC_PATHWAY	REACTOME_SIGNAL_ATTENUATION	0.862579	0	1895	262
BIOCARTA_CDC42RAC_PATHWAY	REACTOME_SHC_MEDIATED_SIGNALLING	0.862124	0	1895	262
BIOCARTA_CDC42RAC_PATHWAY	REACTOME_SIGNALLING_TO_RAS	0.735657	0	1895	262
BIOCARTA_CDC42RAC_PATHWAY	REACTOME_SHC1_EVENTS_IN_ERBB4_SIGNALING	0.788358	0	1895	262
BIOCARTA_CDC42RAC_PATHWAY	PID_BETACATENIN_DEG_PATHWAY	0.796942	0	1895	100
BIOCARTA_CDK5_PATHWAY	KEGG_PROSTATE_CANCER	0.701361	0	1778	423
BIOCARTA_CDK5_PATHWAY	BIOCARTA_CELLCYCLE_PATHWAY	0.809991	0	1778	227
BIOCARTA_CDK5_PATHWAY	REACTOME_SIGNALING_BY_FGFR_MUTANTS	0.729601	0	1778	373
BIOCARTA_CDK5_PATHWAY	BIOCARTA_HER2_PATHWAY	0.707675	0	1778	32
BIOCARTA_CDK5_PATHWAY	SA_G2_AND_M_PHASES	0.732636	0	1778	135
BIOCARTA_CDK5_PATHWAY	PID_IFNGPATHWAY	0.848799	0	1778	66
BIOCARTA_CDK5_PATHWAY	KEGG_ACUTE_MYELOID_LEUKEMIA	0.709426	0	1778	334
BIOCARTA_CDK5_PATHWAY	REACTOME_FORMATION_OF_TUBULIN_FOLDING_INTERMEDIATES_BY_CCT_TRIC	0.774691	0	1778	185
BIOCARTA_CDMAC_PATHWAY	REACTOME_SIGNALING_BY_HIPPO	0.868946	0	1756	230
BIOCARTA_CDMAC_PATHWAY	BIOCARTA_RAC1_PATHWAY	0.810496	0	1756	188
BIOCARTA_CDMAC_PATHWAY	REACTOME_SEMA3A_PAK_DEPENDENT_AXON_REPULSION	0.801902	0	1756	188
BIOCARTA_CDMAC_PATHWAY	REACTOME_PI_3K_CASCADE	0.841743	0	1756	249
BIOCARTA_CDMAC_PATHWAY	PID_ERBB4_PATHWAY	0.722191	0	1756	489
BIOCARTA_CDMAC_PATHWAY	BIOCARTA_HER2_PATHWAY	0.73504	0	1756	68
BIOCARTA_CDMAC_PATHWAY	BIOCARTA_IGF1MTOR_PATHWAY	0.753276	0	1756	433
BIOCARTA_CDMAC_PATHWAY	REACTOME_REGULATION_OF_SIGNALING_BY_CBL	0.77265	0	1756	399
BIOCARTA_CDMAC_PATHWAY	BIOCARTA_CARM_ER_PATHWAY	0.741562	0	1756	51
BIOCARTA_CDMAC_PATHWAY	BIOCARTA_VDR_PATHWAY	0.833297	0	1756	51
BIOCARTA_CDMAC_PATHWAY	BIOCARTA_RAB_PATHWAY	0.782697	0	1756	101
BIOCARTA_CDMAC_PATHWAY	REACTOME_PI3K_AKT_ACTIVATION	0.722634	0	1756	416
BIOCARTA_CDMAC_PATHWAY	BIOCARTA_PGC1A_PATHWAY	0.935573	0	1756	8
BIOCARTA_CDMAC_PATHWAY	REACTOME_PI3K_EVENTS_IN_ERBB2_SIGNALING	0.918528	0	1756	120
BIOCARTA_CDMAC_PATHWAY	BIOCARTA_P35ALZHEIMERS_PATHWAY	0.777844	0	1756	60
BIOCARTA_CDMAC_PATHWAY	PID_BETACATENIN_DEG_PATHWAY	0.909402	0	1756	159
BIOCARTA_CDMAC_PATHWAY	REACTOME_PI3K_EVENTS_IN_ERBB4_SIGNALING	0.902394	0	1756	120
BIOCARTA_CELL2CELL_PATHWAY	ST_JNK_MAPK_PATHWAY	0.719546	0	1791	40
BIOCARTA_CELL2CELL_PATHWAY	REACTOME_SIGNALING_BY_ROBO_RECEPTOR	0.713423	0	1791	501
BIOCARTA_CELL2CELL_PATHWAY	REACTOME_G0_AND_EARLY_G1	0.912642	0	1791	132
BIOCARTA_CELL2CELL_PATHWAY	PID_LIS1PATHWAY	0.734693	0	1791	204
BIOCARTA_CELL2CELL_PATHWAY	PID_SMAD2_3PATHWAY	0.70487	0	1791	325
BIOCARTA_CELL2CELL_PATHWAY	REACTOME_E2F_MEDIATED_REGULATION_OF_DNA_REPLICATION	0.909975	0	1791	152
BIOCARTA_CELL2CELL_PATHWAY	REACTOME_PYRUVATE_METABOLISM	0.757817	0	1791	240
BIOCARTA_CELL2CELL_PATHWAY	REACTOME_G1_S_SPECIFIC_TRANSCRIPTION	0.909975	0	1791	152
BIOCARTA_CELL2CELL_PATHWAY	SA_G2_AND_M_PHASES	0.722905	0	1791	496
BIOCARTA_CELL2CELL_PATHWAY	PID_IFNGPATHWAY	0.71702	0	1791	175
BIOCARTA_CELL2CELL_PATHWAY	BIOCARTA_IGF1MTOR_PATHWAY	0.835694	0	1791	35
BIOCARTA_CELL2CELL_PATHWAY	BIOCARTA_CARM_ER_PATHWAY	0.722967	0	1791	475
BIOCARTA_CELL2CELL_PATHWAY	BIOCARTA_P38MAPK_PATHWAY	0.728265	0	1791	162
BIOCARTA_CELLCYCLE_PATHWAY	REACTOME_SPHINGOLIPID_DE_NOVO_BIOSYNTHESIS	0.856917	0	1904	274
BIOCARTA_CELLCYCLE_PATHWAY	BIOCARTA_IGF1_PATHWAY	0.769	0	1904	3
BIOCARTA_CELLCYCLE_PATHWAY	REACTOME_RORA_ACTIVATES_CIRCADIAN_EXPRESSION	0.779714	0	1904	39
BIOCARTA_CELLCYCLE_PATHWAY	REACTOME_SEMA3A_PAK_DEPENDENT_AXON_REPULSION	0.765186	0	1904	225
BIOCARTA_CELLCYCLE_PATHWAY	REACTOME_CIRCADIAN_REPRESSION_OF_EXPRESSION_BY_REV_ERBA	0.779714	0	1904	39
BIOCARTA_CELLCYCLE_PATHWAY	BIOCARTA_RARRXR_PATHWAY	0.888795	0	1904	39
BIOCARTA_CELLCYCLE_PATHWAY	REACTOME_YAP1_AND_WWTR1_TAZ_STIMULATED_GENE_EXPRESSION	0.977834	0	1904	39
BIOCARTA_CELLCYCLE_PATHWAY	BIOCARTA_IGF1MTOR_PATHWAY	0.816079	0	1904	3
BIOCARTA_CELLCYCLE_PATHWAY	BIOCARTA_VDR_PATHWAY	0.808456	0	1904	39
BIOCARTA_CELLCYCLE_PATHWAY	REACTOME_SIGNAL_ATTENUATION	0.773424	0	1904	397
BIOCARTA_CELLCYCLE_PATHWAY	BIOCARTA_HIVNEF_PATHWAY	0.712437	0	1904	100
BIOCARTA_CELLCYCLE_PATHWAY	KEGG_MELANOMA	0.730132	0	1904	107
BIOCARTA_CELLCYCLE_PATHWAY	BIOCARTA_NTHI_PATHWAY	0.747595	0	1904	100
BIOCARTA_CELLCYCLE_PATHWAY	BIOCARTA_P35ALZHEIMERS_PATHWAY	0.778793	0	1904	310
BIOCARTA_CELLCYCLE_PATHWAY	PID_BETACATENIN_DEG_PATHWAY	0.819761	0	1904	60
BIOCARTA_CERAMIDE_PATHWAY	PID_P38ALPHABETADOWNSTREAMPATHWAY	0.764416	0	2140	376
BIOCARTA_CERAMIDE_PATHWAY	PID_BETACATENIN_DEG_PATHWAY	0.914275	0	2140	98
BIOCARTA_CFTR_PATHWAY	SA_REG_CASCADE_OF_CYCLIN_EXPR	0.704399	0	2419	654
BIOCARTA_CFTR_PATHWAY	REACTOME_DEADENYLATION_OF_MRNA	0.702095	0	2419	203
BIOCARTA_CHEMICAL_PATHWAY	PID_MAPKTRKPATHWAY	0.708904	0	1854	307
BIOCARTA_CHREBP2_PATHWAY	PID_EPHA_FWDPATHWAY	0.773901	0	1866	171
BIOCARTA_CHREBP2_PATHWAY	REACTOME_DOWNREGULATION_OF_TGF_BETA_RECEPTOR_SIGNALING	0.799003	0	1866	321
BIOCARTA_CHREBP2_PATHWAY	PID_LIS1PATHWAY	0.767238	0	1866	224
BIOCARTA_CHREBP2_PATHWAY	BIOCARTA_EDG1_PATHWAY	0.762256	0	1866	224
BIOCARTA_CK1_PATHWAY	BIOCARTA_EIF_PATHWAY	0.710771	0	1956	323
BIOCARTA_CK1_PATHWAY	REACTOME_SOS_MEDIATED_SIGNALLING	0.805803	0	1956	101
BIOCARTA_CK1_PATHWAY	PID_AURORA_A_PATHWAY	0.749483	0	1956	212
BIOCARTA_CREB_PATHWAY	REACTOME_ACTIVATION_OF_BH3_ONLY_PROTEINS	0.792786	0	2029	56
BIOCARTA_CREB_PATHWAY	PID_EPHA_FWDPATHWAY	0.718943	0	2029	305
BIOCARTA_CREB_PATHWAY	PID_AURORA_A_PATHWAY	0.705128	0	2029	247
BIOCARTA_CREB_PATHWAY	PID_NCADHERINPATHWAY	0.706992	0	2029	182
BIOCARTA_CREB_PATHWAY	PID_CDC42_REG_PATHWAY	0.756566	0	2029	258
BIOCARTA_CREB_PATHWAY	BIOCARTA_TEL_PATHWAY	0.759433	0	2029	56
BIOCARTA_CREB_PATHWAY	REACTOME_SEMA3A_PAK_DEPENDENT_AXON_REPULSION	0.730012	0	2029	432
BIOCARTA_CSK_PATHWAY	PID_RXR_VDR_PATHWAY	0.774261	0	2453	127
BIOCARTA_CTCF_PATHWAY	REACTOME_SIGNALING_BY_HIPPO	0.853094	0	2111	228
BIOCARTA_CTCF_PATHWAY	BIOCARTA_RB_PATHWAY	0.80769	0	2111	289
BIOCARTA_CTCF_PATHWAY	SA_B_CELL_RECEPTOR_COMPLEXES	0.795249	0	2111	262
BIOCARTA_CTCF_PATHWAY	BIOCARTA_VIP_PATHWAY	0.701892	0	2111	328
BIOCARTA_CTCF_PATHWAY	REACTOME_SOS_MEDIATED_SIGNALLING	0.818872	0	2111	383
BIOCARTA_CTCF_PATHWAY	REACTOME_FRS2_MEDIATED_CASCADE	0.740987	0	2111	548
BIOCARTA_CTLA4_PATHWAY	REACTOME_CIRCADIAN_CLOCK	0.738413	0	1877	339
BIOCARTA_CTLA4_PATHWAY	REACTOME_BMAL1_CLOCK_NPAS2_ACTIVATES_CIRCADIAN_EXPRESSION	0.755963	0	1877	339
BIOCARTA_CTLA4_PATHWAY	REACTOME_G0_AND_EARLY_G1	0.701788	0	1877	8
BIOCARTA_CTLA4_PATHWAY	REACTOME_RORA_ACTIVATES_CIRCADIAN_EXPRESSION	0.855893	0	1877	211
BIOCARTA_CTLA4_PATHWAY	REACTOME_TRAF6_MEDIATED_INDUCTION_OF_NFKB_AND_MAP_KINASES_UPON_TLR7_8_OR_9_ACTIVATION	0.700303	0	1877	220
BIOCARTA_CTLA4_PATHWAY	BIOCARTA_AT1R_PATHWAY	0.764725	0	1877	215
BIOCARTA_CTLA4_PATHWAY	REACTOME_ACTIVATION_OF_BH3_ONLY_PROTEINS	0.763151	0	1877	24
BIOCARTA_CTLA4_PATHWAY	REACTOME_CIRCADIAN_REPRESSION_OF_EXPRESSION_BY_REV_ERBA	0.820648	0	1877	211
BIOCARTA_CTLA4_PATHWAY	BIOCARTA_RAB_PATHWAY	0.789979	0	1877	394
BIOCARTA_CTLA4_PATHWAY	REACTOME_YAP1_AND_WWTR1_TAZ_STIMULATED_GENE_EXPRESSION	0.758297	0	1877	309
BIOCARTA_CTLA4_PATHWAY	SA_B_CELL_RECEPTOR_COMPLEXES	0.735845	0	1877	37
BIOCARTA_CTLA4_PATHWAY	BIOCARTA_PDGF_PATHWAY	0.733893	0	1877	177
BIOCARTA_CTLA4_PATHWAY	PID_SYNDECAN_2_PATHWAY	0.74594	0	1877	392
BIOCARTA_CTLA4_PATHWAY	BIOCARTA_HER2_PATHWAY	0.734933	0	1877	498
BIOCARTA_CTLA4_PATHWAY	REACTOME_MYD88_MAL_CASCADE_INITIATED_ON_PLASMA_MEMBRANE	0.700303	0	1877	220
BIOCARTA_CTLA4_PATHWAY	PID_INSULIN_PATHWAY	0.704881	0	1877	444
BIOCARTA_CTLA4_PATHWAY	PID_AURORA_A_PATHWAY	0.760628	0	1877	177
BIOCARTA_CTLA4_PATHWAY	PID_IL2_PI3KPATHWAY	0.724958	0	1877	50
BIOCARTA_CTLA4_PATHWAY	BIOCARTA_BCR_PATHWAY	0.761355	0	1877	215
BIOCARTA_CTLA4_PATHWAY	REACTOME_TGF_BETA_RECEPTOR_SIGNALING_IN_EMT_EPITHELIAL_TO_MESENCHYMAL_TRANSITION	0.780595	0	1877	323
BIOCARTA_CTL_PATHWAY	BIOCARTA_EIF_PATHWAY	0.749268	0	1714	406
BIOCARTA_CTL_PATHWAY	PID_AURORA_B_PATHWAY	0.777675	0	1714	19
BIOCARTA_CXCR4_PATHWAY	REACTOME_ACTIVATION_OF_BH3_ONLY_PROTEINS	0.733559	0	1979	286
BIOCARTA_CXCR4_PATHWAY	REACTOME_YAP1_AND_WWTR1_TAZ_STIMULATED_GENE_EXPRESSION	0.841462	0	1979	259
BIOCARTA_CXCR4_PATHWAY	SA_B_CELL_RECEPTOR_COMPLEXES	0.745934	0	1979	115
BIOCARTA_CXCR4_PATHWAY	PID_BETACATENIN_DEG_PATHWAY	0.704752	0	1979	584
BIOCARTA_D4GDI_PATHWAY	KEGG_MTOR_SIGNALING_PATHWAY	0.713278	0	1967	42
BIOCARTA_D4GDI_PATHWAY	REACTOME_G0_AND_EARLY_G1	0.802545	0	1967	389
BIOCARTA_D4GDI_PATHWAY	REACTOME_TGF_BETA_RECEPTOR_SIGNALING_ACTIVATES_SMADS	0.782109	0	1967	325
BIOCARTA_D4GDI_PATHWAY	REACTOME_G1_S_SPECIFIC_TRANSCRIPTION	0.920142	0	1967	157
BIOCARTA_D4GDI_PATHWAY	REACTOME_SIGNALING_BY_NOTCH2	0.769165	0	1967	22
BIOCARTA_D4GDI_PATHWAY	REACTOME_DEADENYLATION_OF_MRNA	0.846742	0	1967	23
BIOCARTA_DEATH_PATHWAY	BIOCARTA_RAB_PATHWAY	0.771167	0	2100	197
BIOCARTA_DEATH_PATHWAY	BIOCARTA_PGC1A_PATHWAY	0.702804	0	2100	565
BIOCARTA_DEATH_PATHWAY	BIOCARTA_ARENRF2_PATHWAY	0.75222	0	2100	6
BIOCARTA_DNAFRAGMENT_PATHWAY	REACTOME_SIGNALING_BY_BMP	0.776005	0	1778	308
BIOCARTA_DNAFRAGMENT_PATHWAY	REACTOME_G0_AND_EARLY_G1	0.770141	0	1778	410
BIOCARTA_DNAFRAGMENT_PATHWAY	BIOCARTA_ALK_PATHWAY	0.716666	0	1778	15
BIOCARTA_DNAFRAGMENT_PATHWAY	REACTOME_SOS_MEDIATED_SIGNALLING	0.70946	0	1778	109
BIOCARTA_DNAFRAGMENT_PATHWAY	SA_REG_CASCADE_OF_CYCLIN_EXPR	0.760135	0	1778	427
BIOCARTA_DNAFRAGMENT_PATHWAY	SA_G2_AND_M_PHASES	0.97749	0	1778	40
BIOCARTA_DNAFRAGMENT_PATHWAY	BIOCARTA_PTDINS_PATHWAY	0.720887	0	1778	371
BIOCARTA_DREAM_PATHWAY	REACTOME_ASSOCIATION_OF_TRIC_CCT_WITH_TARGET_PROTEINS_DURING_BIOSYNTHESIS	0.711166	0	2235	0
BIOCARTA_DREAM_PATHWAY	BIOCARTA_RAC1_PATHWAY	0.755051	0	2235	373
BIOCARTA_DREAM_PATHWAY	PID_LIS1PATHWAY	0.715495	0	2235	109
BIOCARTA_DREAM_PATHWAY	REACTOME_SOS_MEDIATED_SIGNALLING	0.798187	0	2235	133
BIOCARTA_DREAM_PATHWAY	REACTOME_REGULATION_OF_PYRUVATE_DEHYDROGENASE_PDH_COMPLEX	0.782356	0	2235	487
BIOCARTA_DREAM_PATHWAY	BIOCARTA_P35ALZHEIMERS_PATHWAY	0.782256	0	2235	15
BIOCARTA_DREAM_PATHWAY	REACTOME_PI3K_AKT_ACTIVATION	0.721366	0	2235	77
BIOCARTA_ECM_PATHWAY	PID_IGF1_PATHWAY	0.76629	0	1714	190
BIOCARTA_ECM_PATHWAY	BIOCARTA_RARRXR_PATHWAY	0.814791	0	1714	92
BIOCARTA_ECM_PATHWAY	REACTOME_YAP1_AND_WWTR1_TAZ_STIMULATED_GENE_EXPRESSION	0.85561	0	1714	68
BIOCARTA_ECM_PATHWAY	REACTOME_SIGNALING_BY_FGFR_MUTANTS	0.821442	0	1714	145
BIOCARTA_EDG1_PATHWAY	BIOCARTA_P53_PATHWAY	0.721336	0	1903	285
BIOCARTA_EDG1_PATHWAY	REACTOME_INTRINSIC_PATHWAY_FOR_APOPTOSIS	0.750994	0	1903	386
BIOCARTA_EDG1_PATHWAY	REACTOME_ACTIVATION_OF_BH3_ONLY_PROTEINS	0.857937	0	1903	216
BIOCARTA_EDG1_PATHWAY	REACTOME_YAP1_AND_WWTR1_TAZ_STIMULATED_GENE_EXPRESSION	0.927929	0	1903	13
BIOCARTA_EDG1_PATHWAY	PID_NCADHERINPATHWAY	0.815365	0	1903	150
BIOCARTA_EDG1_PATHWAY	PID_CDC42_REG_PATHWAY	0.738663	0	1903	273
BIOCARTA_EDG1_PATHWAY	REACTOME_PYRUVATE_METABOLISM	0.711312	0	1903	375
BIOCARTA_EDG1_PATHWAY	REACTOME_REGULATION_OF_PYRUVATE_DEHYDROGENASE_PDH_COMPLEX	0.802839	0	1903	375
BIOCARTA_EDG1_PATHWAY	BIOCARTA_VDR_PATHWAY	0.762355	0	1903	452
BIOCARTA_EGF_PATHWAY	REACTOME_G0_AND_EARLY_G1	0.751998	0	1812	47
BIOCARTA_EGF_PATHWAY	SIG_INSULIN_RECEPTOR_PATHWAY_IN_CARDIAC_MYOCYTES	0.739524	0	1812	366
BIOCARTA_EGF_PATHWAY	PID_NCADHERINPATHWAY	0.743913	0	1812	245
BIOCARTA_EGF_PATHWAY	REACTOME_SIGNALING_BY_ROBO_RECEPTOR	0.733132	0	1812	358
BIOCARTA_EGF_PATHWAY	REACTOME_ACTIVATION_OF_BH3_ONLY_PROTEINS	0.897875	0	1812	70
BIOCARTA_EGF_PATHWAY	PID_EPHBFWDPATHWAY	0.754168	0	1812	153
BIOCARTA_EGFR_SMRTE_PATHWAY	REACTOME_PYRUVATE_METABOLISM	0.750118	0	2119	530
BIOCARTA_EGFR_SMRTE_PATHWAY	REACTOME_SHC_RELATED_EVENTS	0.869908	0	2119	60
BIOCARTA_EGFR_SMRTE_PATHWAY	REACTOME_REGULATION_OF_PYRUVATE_DEHYDROGENASE_PDH_COMPLEX	0.749764	0	2119	530
BIOCARTA_EGFR_SMRTE_PATHWAY	BIOCARTA_RAB_PATHWAY	0.758507	0	2119	513
BIOCARTA_EGFR_SMRTE_PATHWAY	REACTOME_SIGNAL_ATTENUATION	0.785514	0	2119	302
BIOCARTA_EGFR_SMRTE_PATHWAY	BIOCARTA_P35ALZHEIMERS_PATHWAY	0.735563	0	2119	519
BIOCARTA_EIF2_PATHWAY	REACTOME_ACTIVATION_OF_BH3_ONLY_PROTEINS	0.774147	0	1684	8
BIOCARTA_EIF2_PATHWAY	PID_LIS1PATHWAY	0.768367	0	1684	249
BIOCARTA_EIF2_PATHWAY	BIOCARTA_NTHI_PATHWAY	0.729649	0	1684	455
BIOCARTA_EIF4_PATHWAY	REACTOME_ACTIVATION_OF_BH3_ONLY_PROTEINS	0.88216	0	1803	186
BIOCARTA_EIF4_PATHWAY	REACTOME_SIGNALING_BY_FGFR_MUTANTS	0.712888	0	1803	251
BIOCARTA_EIF4_PATHWAY	BIOCARTA_TEL_PATHWAY	0.70907	0	1803	251
BIOCARTA_EIF4_PATHWAY	SA_REG_CASCADE_OF_CYCLIN_EXPR	0.7394	0	1803	300
BIOCARTA_EIF4_PATHWAY	BIOCARTA_RAB_PATHWAY	0.72179	0	1803	271
BIOCARTA_EIF4_PATHWAY	BIOCARTA_WNT_PATHWAY	0.752638	0	1803	291
BIOCARTA_EIF_PATHWAY	PID_NCADHERINPATHWAY	0.706045	0	1779	94
BIOCARTA_EIF_PATHWAY	REACTOME_SIGNALING_BY_BMP	0.710743	0	1779	223
BIOCARTA_EIF_PATHWAY	REACTOME_TGF_BETA_RECEPTOR_SIGNALING_ACTIVATES_SMADS	0.789717	0	1779	329
BIOCARTA_EIF_PATHWAY	PID_P38ALPHABETAPATHWAY	0.889461	0	1779	163
BIOCARTA_EIF_PATHWAY	REACTOME_PYRUVATE_METABOLISM	0.940835	0	1779	75
BIOCARTA_EIF_PATHWAY	PID_PRLSIGNALINGEVENTSPATHWAY	0.949381	0	1779	90
BIOCARTA_EIF_PATHWAY	REACTOME_DOWNREGULATION_OF_TGF_BETA_RECEPTOR_SIGNALING	0.815419	0	1779	329
BIOCARTA_EIF_PATHWAY	BIOCARTA_CREB_PATHWAY	0.70897	0	1779	22
BIOCARTA_EIF_PATHWAY	BIOCARTA_ARENRF2_PATHWAY	0.88763	0	1779	36
BIOCARTA_EPHA4_PATHWAY	BIOCARTA_EIF_PATHWAY	0.778437	0	2409	520
BIOCARTA_EPHA4_PATHWAY	BIOCARTA_VIP_PATHWAY	0.825323	0	2409	205
BIOCARTA_EPHA4_PATHWAY	PID_IL2_STAT5PATHWAY	0.706616	0	2409	628
BIOCARTA_EPONFKB_PATHWAY	BIOCARTA_HER2_PATHWAY	0.712074	0	1932	67
BIOCARTA_EPONFKB_PATHWAY	BIOCARTA_IGF1_PATHWAY	0.712385	0	1932	208
BIOCARTA_EPONFKB_PATHWAY	BIOCARTA_PYK2_PATHWAY	0.732473	0	1932	48
BIOCARTA_EPONFKB_PATHWAY	BIOCARTA_PDGF_PATHWAY	0.755159	0	1932	162
BIOCARTA_EPONFKB_PATHWAY	BIOCARTA_INSULIN_PATHWAY	0.746821	0	1932	151
BIOCARTA_EPONFKB_PATHWAY	SA_B_CELL_RECEPTOR_COMPLEXES	0.724093	0	1932	33
BIOCARTA_EPONFKB_PATHWAY	BIOCARTA_AT1R_PATHWAY	0.824093	0	1932	48
BIOCARTA_EPONFKB_PATHWAY	REACTOME_SIGNALING_BY_NOTCH2	0.707291	0	1932	461
BIOCARTA_EPONFKB_PATHWAY	BIOCARTA_VDR_PATHWAY	0.965303	0	1932	67
BIOCARTA_EPONFKB_PATHWAY	REACTOME_SIGNAL_ATTENUATION	0.767299	0	1932	151
BIOCARTA_EPONFKB_PATHWAY	PID_RXR_VDR_PATHWAY	0.763315	0	1932	136
BIOCARTA_EPONFKB_PATHWAY	BIOCARTA_EGF_PATHWAY	0.78489	0	1932	64
BIOCARTA_EPONFKB_PATHWAY	BIOCARTA_P35ALZHEIMERS_PATHWAY	0.854224	0	1932	169
BIOCARTA_EPONFKB_PATHWAY	REACTOME_PYRUVATE_METABOLISM	0.702604	0	1932	296
BIOCARTA_EPONFKB_PATHWAY	BIOCARTA_VIP_PATHWAY	0.735977	0	1932	48
BIOCARTA_EPO_PATHWAY	REACTOME_BMAL1_CLOCK_NPAS2_ACTIVATES_CIRCADIAN_EXPRESSION	0.714449	0	1788	19
BIOCARTA_EPO_PATHWAY	BIOCARTA_TEL_PATHWAY	0.747593	0	1788	60
BIOCARTA_EPO_PATHWAY	REACTOME_NUCLEAR_RECEPTOR_TRANSCRIPTION_PATHWAY	0.844188	0	1788	146
BIOCARTA_EPO_PATHWAY	REACTOME_RORA_ACTIVATES_CIRCADIAN_EXPRESSION	0.719504	0	1788	475
BIOCARTA_EPO_PATHWAY	REACTOME_CIRCADIAN_REPRESSION_OF_EXPRESSION_BY_REV_ERBA	0.714449	0	1788	19
BIOCARTA_EPO_PATHWAY	PID_RETINOIC_ACID_PATHWAY	0.97391	0	1788	19
BIOCARTA_EPO_PATHWAY	PID_IL2_PI3KPATHWAY	0.825421	0	1788	243
BIOCARTA_EPO_PATHWAY	BIOCARTA_VDR_PATHWAY	0.9616	0	1788	19
BIOCARTA_EPO_PATHWAY	BIOCARTA_RAB_PATHWAY	0.708918	0	1788	523
BIOCARTA_EPO_PATHWAY	REACTOME_PI_3K_CASCADE	0.708277	0	1788	264
BIOCARTA_EPO_PATHWAY	PID_IL6_7PATHWAY	0.865076	0	1788	45
BIOCARTA_EPO_PATHWAY	PID_RXR_VDR_PATHWAY	0.966965	0	1788	60
BIOCARTA_EPO_PATHWAY	REACTOME_YAP1_AND_WWTR1_TAZ_STIMULATED_GENE_EXPRESSION	0.989368	0	1788	19
BIOCARTA_EPO_PATHWAY	BIOCARTA_RARRXR_PATHWAY	0.989368	0	1788	19
BIOCARTA_EPO_PATHWAY	PID_TCPTP_PATHWAY	0.700309	0	1788	287
BIOCARTA_EPO_PATHWAY	SIG_IL4RECEPTOR_IN_B_LYPHOCYTES	0.966424	0	1788	60
BIOCARTA_EPO_PATHWAY	PID_ERBB1_RECEPTOR_PROXIMAL_PATHWAY	0.711388	0	1788	31
BIOCARTA_EPO_PATHWAY	REACTOME_PI3K_EVENTS_IN_ERBB4_SIGNALING	0.81355	0	1788	334
BIOCARTA_EPO_PATHWAY	REACTOME_GAB1_SIGNALOSOME	0.852266	0	1788	264
BIOCARTA_ERK5_PATHWAY	PID_MET_PATHWAY	0.755402	0	1895	212
BIOCARTA_ERK5_PATHWAY	REACTOME_ACTIVATION_OF_BH3_ONLY_PROTEINS	0.906182	0	1895	73
BIOCARTA_ERK5_PATHWAY	PID_EPHBFWDPATHWAY	0.837629	0	1895	141
BIOCARTA_ERK5_PATHWAY	REACTOME_YAP1_AND_WWTR1_TAZ_STIMULATED_GENE_EXPRESSION	0.972545	0	1895	52
BIOCARTA_ERK5_PATHWAY	PID_P38ALPHABETAPATHWAY	0.757073	0	1895	50
BIOCARTA_ERK5_PATHWAY	BIOCARTA_VIP_PATHWAY	0.822024	0	1895	167
BIOCARTA_ERK5_PATHWAY	REACTOME_ANTIGEN_PRESENTATION_FOLDING_ASSEMBLY_AND_PEPTIDE_LOADING_OF_CLASS_I_MHC	0.731658	0	1895	424
BIOCARTA_ERK_PATHWAY	REACTOME_INTRINSIC_PATHWAY_FOR_APOPTOSIS	0.728809	0	1948	51
BIOCARTA_ERK_PATHWAY	REACTOME_ACTIVATION_OF_BH3_ONLY_PROTEINS	0.7442	0	1948	51
BIOCARTA_ERK_PATHWAY	REACTOME_OXYGEN_DEPENDENT_PROLINE_HYDROXYLATION_OF_HYPOXIA_INDUCIBLE_FACTOR_ALPHA	0.767193	0	1948	441
BIOCARTA_ERK_PATHWAY	SA_G2_AND_M_PHASES	0.794551	0	1948	196
BIOCARTA_ERK_PATHWAY	PID_RXR_VDR_PATHWAY	0.864337	0	1948	265
BIOCARTA_ERK_PATHWAY	REACTOME_SIGNALING_BY_FGFR_MUTANTS	0.718995	0	1948	281
BIOCARTA_ERK_PATHWAY	SIG_PIP3_SIGNALING_IN_B_LYMPHOCYTES	0.798288	0	1948	90
BIOCARTA_ERYTH_PATHWAY	BIOCARTA_PTDINS_PATHWAY	0.737116	0	2572	331
BIOCARTA_ETC_PATHWAY	BIOCARTA_CALCINEURIN_PATHWAY	0.788712	0	1786	222
BIOCARTA_ETC_PATHWAY	PID_ERBB4_PATHWAY	0.792709	0	1786	242
BIOCARTA_ETC_PATHWAY	PID_LKB1_PATHWAY	0.841253	0	1786	151
BIOCARTA_ETC_PATHWAY	REACTOME_SEMA3A_PAK_DEPENDENT_AXON_REPULSION	0.818386	0	1786	325
BIOCARTA_ETC_PATHWAY	REACTOME_SHC1_EVENTS_IN_ERBB4_SIGNALING	0.764244	0	1786	88
BIOCARTA_ETC_PATHWAY	BIOCARTA_ARENRF2_PATHWAY	0.715328	0	1786	511
BIOCARTA_ETC_PATHWAY	BIOCARTA_AKT_PATHWAY	0.780163	0	1786	163
BIOCARTA_ETS_PATHWAY	BIOCARTA_HER2_PATHWAY	0.749114	0	2009	41
BIOCARTA_ETS_PATHWAY	REACTOME_SIGNALING_BY_HIPPO	0.926793	0	2009	147
BIOCARTA_ETS_PATHWAY	PID_ER_NONGENOMIC_PATHWAY	0.721451	0	2009	517
BIOCARTA_ETS_PATHWAY	PID_IL2_PI3KPATHWAY	0.728928	0	2009	363
BIOCARTA_ETS_PATHWAY	BIOCARTA_RAC1_PATHWAY	0.829869	0	2009	172
BIOCARTA_ETS_PATHWAY	BIOCARTA_TEL_PATHWAY	0.731819	0	2009	78
BIOCARTA_ETS_PATHWAY	PID_IL6_7PATHWAY	0.701741	0	2009	363
BIOCARTA_ETS_PATHWAY	PID_IL2_STAT5PATHWAY	0.74148	0	2009	396
BIOCARTA_ETS_PATHWAY	KEGG_ENDOMETRIAL_CANCER	0.701971	0	2009	249
BIOCARTA_ETS_PATHWAY	BIOCARTA_IGF1MTOR_PATHWAY	0.915042	0	2009	132
BIOCARTA_ETS_PATHWAY	BIOCARTA_PDGF_PATHWAY	0.827498	0	2009	172
BIOCARTA_ETS_PATHWAY	PID_EPHA2_FWDPATHWAY	0.722899	0	2009	517
BIOCARTA_ETS_PATHWAY	BIOCARTA_CDC42RAC_PATHWAY	0.726409	0	2009	59
BIOCARTA_ETS_PATHWAY	REACTOME_SHC_RELATED_EVENTS	0.736584	0	2009	406
BIOCARTA_ETS_PATHWAY	PID_RAC1_REG_PATHWAY	0.730582	0	2009	59
BIOCARTA_ETS_PATHWAY	REACTOME_SOS_MEDIATED_SIGNALLING	0.879548	0	2009	42
BIOCARTA_ETS_PATHWAY	BIOCARTA_IGF1_PATHWAY	0.919379	0	2009	132
BIOCARTA_ETS_PATHWAY	PID_ERBB2ERBB3PATHWAY	0.730794	0	2009	59
BIOCARTA_ETS_PATHWAY	REACTOME_SIGNALING_BY_CONSTITUTIVELY_ACTIVE_EGFR	0.89989	0	2009	9
BIOCARTA_ETS_PATHWAY	BIOCARTA_EDG1_PATHWAY	0.713676	0	2009	517
BIOCARTA_ETS_PATHWAY	BIOCARTA_WNT_PATHWAY	0.813778	0	2009	249
BIOCARTA_ETS_PATHWAY	BIOCARTA_IGF1R_PATHWAY	0.863658	0	2009	252
BIOCARTA_ETS_PATHWAY	REACTOME_PI3K_EVENTS_IN_ERBB2_SIGNALING	0.739475	0	2009	135
BIOCARTA_ETS_PATHWAY	REACTOME_SHC_MEDIATED_SIGNALLING	0.912449	0	2009	9
BIOCARTA_ETS_PATHWAY	REACTOME_SHC1_EVENTS_IN_ERBB4_SIGNALING	0.957894	0	2009	9
BIOCARTA_ETS_PATHWAY	BIOCARTA_P35ALZHEIMERS_PATHWAY	0.856083	0	2009	26
BIOCARTA_ETS_PATHWAY	PID_ECADHERIN_STABILIZATION_PATHWAY	0.704685	0	2009	336
BIOCARTA_EXTRINSIC_PATHWAY	REACTOME_PI_3K_CASCADE	0.70658	0	1288	98
BIOCARTA_EXTRINSIC_PATHWAY	REACTOME_SIGNALING_BY_FGFR_MUTANTS	0.74895	0	1288	145
BIOCARTA_EXTRINSIC_PATHWAY	BIOCARTA_IGF1MTOR_PATHWAY	0.777061	0	1288	211
BIOCARTA_EXTRINSIC_PATHWAY	REACTOME_FRS2_MEDIATED_CASCADE	0.709669	0	1288	145
BIOCARTA_EXTRINSIC_PATHWAY	BIOCARTA_G1_PATHWAY	0.731894	0	1288	82
BIOCARTA_EXTRINSIC_PATHWAY	REACTOME_ACTIVATION_OF_NMDA_RECEPTOR_UPON_GLUTAMATE_BINDING_AND_POSTSYNAPTIC_EVENTS	0.718952	0	1288	307
BIOCARTA_EXTRINSIC_PATHWAY	BIOCARTA_HER2_PATHWAY	0.707769	0	1288	280
BIOCARTA_EXTRINSIC_PATHWAY	BIOCARTA_P53_PATHWAY	0.765296	0	1288	86
BIOCARTA_EXTRINSIC_PATHWAY	BIOCARTA_CREB_PATHWAY	0.750384	0	1288	238
BIOCARTA_EXTRINSIC_PATHWAY	BIOCARTA_HCMV_PATHWAY	0.791764	0	1288	268
BIOCARTA_EXTRINSIC_PATHWAY	BIOCARTA_PTEN_PATHWAY	0.83859	0	1288	82
BIOCARTA_EXTRINSIC_PATHWAY	REACTOME_POST_NMDA_RECEPTOR_ACTIVATION_EVENTS	0.827908	0	1288	155
BIOCARTA_FAS_PATHWAY	PID_E2F_PATHWAY	0.823643	0	1928	94
BIOCARTA_FAS_PATHWAY	REACTOME_G0_AND_EARLY_G1	0.988022	0	1928	0
BIOCARTA_FAS_PATHWAY	REACTOME_SIGNALING_BY_NOTCH2	0.809128	0	1928	91
BIOCARTA_FAS_PATHWAY	REACTOME_DEADENYLATION_DEPENDENT_MRNA_DECAY	0.722525	0	1928	38
BIOCARTA_FAS_PATHWAY	REACTOME_FRS2_MEDIATED_CASCADE	0.759731	0	1928	260
BIOCARTA_FCER1_PATHWAY	REACTOME_SIGNALING_BY_HIPPO	0.761519	0	1976	471
BIOCARTA_FCER1_PATHWAY	PID_REELINPATHWAY	0.744491	0	1976	110
BIOCARTA_FCER1_PATHWAY	PID_NCADHERINPATHWAY	0.701206	0	1976	426
BIOCARTA_FCER1_PATHWAY	BIOCARTA_TEL_PATHWAY	0.875281	0	1976	150
BIOCARTA_FCER1_PATHWAY	REACTOME_ACTIVATION_OF_BH3_ONLY_PROTEINS	0.709488	0	1976	150
BIOCARTA_FCER1_PATHWAY	PID_LIS1PATHWAY	0.807295	0	1976	202
BIOCARTA_FCER1_PATHWAY	REACTOME_YAP1_AND_WWTR1_TAZ_STIMULATED_GENE_EXPRESSION	0.946329	0	1976	106
BIOCARTA_FCER1_PATHWAY	BIOCARTA_RAB_PATHWAY	0.856709	0	1976	283
BIOCARTA_FCER1_PATHWAY	BIOCARTA_WNT_PATHWAY	0.821106	0	1976	101
BIOCARTA_FCER1_PATHWAY	PID_RAC1_REG_PATHWAY	0.702461	0	1976	532
BIOCARTA_FCER1_PATHWAY	BIOCARTA_P35ALZHEIMERS_PATHWAY	0.768371	0	1976	110
BIOCARTA_FEEDER_PATHWAY	REACTOME_RNA_POL_III_TRANSCRIPTION_TERMINATION	0.788211	0	191	24
BIOCARTA_FIBRINOLYSIS_PATHWAY	BIOCARTA_PGC1A_PATHWAY	0.725272	0	1341	51
BIOCARTA_FMLP_PATHWAY	PID_NECTIN_PATHWAY	0.723436	0	2197	305
BIOCARTA_FMLP_PATHWAY	BIOCARTA_HER2_PATHWAY	0.792645	0	2197	432
BIOCARTA_FMLP_PATHWAY	BIOCARTA_VDR_PATHWAY	0.756162	0	2197	86
BIOCARTA_FMLP_PATHWAY	BIOCARTA_P35ALZHEIMERS_PATHWAY	0.89663	0	2197	227
BIOCARTA_FREE_PATHWAY	PID_BMPPATHWAY	0.725867	0	2018	56
BIOCARTA_FREE_PATHWAY	PID_PS1PATHWAY	0.720178	0	2018	115
BIOCARTA_FREE_PATHWAY	BIOCARTA_IL6_PATHWAY	0.755086	0	2018	115
BIOCARTA_FREE_PATHWAY	BIOCARTA_EIF_PATHWAY	0.895327	0	2018	82
BIOCARTA_FREE_PATHWAY	BIOCARTA_P53_PATHWAY	0.763837	0	2018	63
BIOCARTA_FREE_PATHWAY	BIOCARTA_AT1R_PATHWAY	0.754273	0	2018	52
BIOCARTA_FREE_PATHWAY	PID_ERBB2ERBB3PATHWAY	0.725618	0	2018	54
BIOCARTA_FREE_PATHWAY	ST_ERK1_ERK2_MAPK_PATHWAY	0.756465	0	2018	52
BIOCARTA_FREE_PATHWAY	BIOCARTA_WNT_PATHWAY	0.835403	0	2018	115
BIOCARTA_FREE_PATHWAY	BIOCARTA_SPRY_PATHWAY	0.788501	0	2018	314
BIOCARTA_FREE_PATHWAY	REACTOME_ERK_MAPK_TARGETS	0.721756	0	2018	52
BIOCARTA_FREE_PATHWAY	BIOCARTA_ERK_PATHWAY	0.718871	0	2018	247
BIOCARTA_FREE_PATHWAY	REACTOME_SIGNALING_BY_NODAL	0.722419	0	2018	537
BIOCARTA_FREE_PATHWAY	BIOCARTA_MTOR_PATHWAY	0.784009	0	2018	82
BIOCARTA_FREE_PATHWAY	BIOCARTA_PTEN_PATHWAY	0.72698	0	2018	247
BIOCARTA_FREE_PATHWAY	BIOCARTA_NGF_PATHWAY	0.730543	0	2018	245
BIOCARTA_FREE_PATHWAY	BIOCARTA_EIF4_PATHWAY	0.719192	0	2018	82
BIOCARTA_FREE_PATHWAY	REACTOME_EGFR_DOWNREGULATION	0.819501	0	2018	106
BIOCARTA_FREE_PATHWAY	BIOCARTA_TPO_PATHWAY	0.721261	0	2018	314
BIOCARTA_FREE_PATHWAY	REACTOME_SHC_RELATED_EVENTS	0.790015	0	2018	297
BIOCARTA_FREE_PATHWAY	REACTOME_SIGNAL_TRANSDUCTION_BY_L1	0.750726	0	2018	247
BIOCARTA_G1_PATHWAY	PID_IL2_1PATHWAY	0.704453	0	1962	154
BIOCARTA_G1_PATHWAY	BIOCARTA_IGF1_PATHWAY	0.873872	0	1962	1
BIOCARTA_G1_PATHWAY	REACTOME_RORA_ACTIVATES_CIRCADIAN_EXPRESSION	0.86421	0	1962	107
BIOCARTA_G1_PATHWAY	REACTOME_CIRCADIAN_REPRESSION_OF_EXPRESSION_BY_REV_ERBA	0.86421	0	1962	107
BIOCARTA_G1_PATHWAY	BIOCARTA_PPARA_PATHWAY	0.745923	0	1962	148
BIOCARTA_G1_PATHWAY	BIOCARTA_RARRXR_PATHWAY	0.826963	0	1962	64
BIOCARTA_G1_PATHWAY	REACTOME_YAP1_AND_WWTR1_TAZ_STIMULATED_GENE_EXPRESSION	0.852215	0	1962	64
BIOCARTA_G1_PATHWAY	PID_ATF2_PATHWAY	0.719396	0	1962	249
BIOCARTA_G1_PATHWAY	BIOCARTA_VDR_PATHWAY	0.740136	0	1962	64
BIOCARTA_G1_PATHWAY	PID_IL2_STAT5PATHWAY	0.758497	0	1962	217
BIOCARTA_G1_PATHWAY	PID_AVB3_INTEGRIN_PATHWAY	0.790693	0	1962	185
BIOCARTA_G1_PATHWAY	BIOCARTA_HDAC_PATHWAY	0.767087	0	1962	255
BIOCARTA_G1_PATHWAY	PID_RXR_VDR_PATHWAY	0.800997	0	1962	64
BIOCARTA_G1_PATHWAY	KEGG_PROGESTERONE_MEDIATED_OOCYTE_MATURATION	0.709227	0	1962	138
BIOCARTA_G1_PATHWAY	BIOCARTA_ARENRF2_PATHWAY	0.707802	0	1962	573
BIOCARTA_G1_PATHWAY	BIOCARTA_IGF1MTOR_PATHWAY	0.760523	0	1962	1
BIOCARTA_G1_PATHWAY	BIOCARTA_CARM_ER_PATHWAY	0.702933	0	1962	107
BIOCARTA_G1_PATHWAY	REACTOME_FORMATION_OF_TUBULIN_FOLDING_INTERMEDIATES_BY_CCT_TRIC	0.773359	0	1962	277
BIOCARTA_G2_PATHWAY	REACTOME_TRANSCRIPTIONAL_ACTIVITY_OF_SMAD2_SMAD3_SMAD4_HETEROTRIMER	0.707092	0	2404	401
BIOCARTA_G2_PATHWAY	PID_IGF1_PATHWAY	0.763507	0	2404	245
BIOCARTA_G2_PATHWAY	KEGG_MTOR_SIGNALING_PATHWAY	0.724563	0	2404	166
BIOCARTA_G2_PATHWAY	SIG_IL4RECEPTOR_IN_B_LYPHOCYTES	0.703986	0	2404	213
BIOCARTA_G2_PATHWAY	REACTOME_SMAD2_SMAD3_SMAD4_HETEROTRIMER_REGULATES_TRANSCRIPTION	0.752762	0	2404	401
BIOCARTA_G2_PATHWAY	KEGG_P53_SIGNALING_PATHWAY	0.706298	0	2404	209
BIOCARTA_G2_PATHWAY	BIOCARTA_VIP_PATHWAY	0.73476	0	2404	358
BIOCARTA_G2_PATHWAY	BIOCARTA_GPCR_PATHWAY	0.730106	0	2404	358
BIOCARTA_G2_PATHWAY	BIOCARTA_RARRXR_PATHWAY	0.739251	0	2404	216
BIOCARTA_G2_PATHWAY	REACTOME_RORA_ACTIVATES_CIRCADIAN_EXPRESSION	0.760047	0	2404	145
BIOCARTA_G2_PATHWAY	BIOCARTA_IGF1MTOR_PATHWAY	0.883475	0	2404	188
BIOCARTA_G2_PATHWAY	PID_CDC42_REG_PATHWAY	0.72852	0	2404	560
BIOCARTA_G2_PATHWAY	BIOCARTA_CALCINEURIN_PATHWAY	0.787588	0	2404	358
BIOCARTA_G2_PATHWAY	REACTOME_CIRCADIAN_REPRESSION_OF_EXPRESSION_BY_REV_ERBA	0.784129	0	2404	145
BIOCARTA_G2_PATHWAY	REACTOME_SIGNAL_ATTENUATION	0.772797	0	2404	245
BIOCARTA_G2_PATHWAY	PID_P53REGULATIONPATHWAY	0.700257	0	2404	216
BIOCARTA_G2_PATHWAY	PID_RXR_VDR_PATHWAY	0.722495	0	2404	321
BIOCARTA_G2_PATHWAY	BIOCARTA_NFAT_PATHWAY	0.761766	0	2404	225
BIOCARTA_G2_PATHWAY	KEGG_TYPE_II_DIABETES_MELLITUS	0.717458	0	2404	448
BIOCARTA_GABA_PATHWAY	PID_CDC42_REG_PATHWAY	0.711852	0	1569	82
BIOCARTA_GABA_PATHWAY	PID_EPHA2_FWDPATHWAY	0.742774	0	1569	180
BIOCARTA_GABA_PATHWAY	BIOCARTA_CDC42RAC_PATHWAY	0.885769	0	1569	180
BIOCARTA_GATA3_PATHWAY	REACTOME_NETRIN1_SIGNALING	0.747362	0	2497	454
BIOCARTA_GATA3_PATHWAY	REACTOME_SIGNAL_ATTENUATION	0.712879	0	2497	642
BIOCARTA_GCR_PATHWAY	REACTOME_DEADENYLATION_OF_MRNA	0.77593	0	2016	388
BIOCARTA_GCR_PATHWAY	PID_SMAD2_3PATHWAY	0.795737	0	2016	133
BIOCARTA_GCR_PATHWAY	REACTOME_SIGNALING_BY_NOTCH2	0.815442	0	2016	234
BIOCARTA_GCR_PATHWAY	BIOCARTA_VDR_PATHWAY	0.918567	0	2016	60
BIOCARTA_GCR_PATHWAY	PID_BETACATENIN_DEG_PATHWAY	0.933499	0	2016	134
BIOCARTA_GH_PATHWAY	REACTOME_INTRINSIC_PATHWAY_FOR_APOPTOSIS	0.858	0	1782	20
BIOCARTA_GH_PATHWAY	REACTOME_SIGNALING_BY_ROBO_RECEPTOR	0.808889	0	1782	104
BIOCARTA_GH_PATHWAY	REACTOME_ACTIVATION_OF_BH3_ONLY_PROTEINS	0.882625	0	1782	20
BIOCARTA_GH_PATHWAY	PID_NFAT_3PATHWAY	0.758078	0	1782	352
BIOCARTA_GH_PATHWAY	REACTOME_SIGNALING_BY_NOTCH2	0.710082	0	1782	196
BIOCARTA_GLEEVEC_PATHWAY	REACTOME_ACTIVATION_OF_BH3_ONLY_PROTEINS	0.818803	0	2138	234
BIOCARTA_GLEEVEC_PATHWAY	PID_LIS1PATHWAY	0.872382	0	2138	250
BIOCARTA_GLEEVEC_PATHWAY	BIOCARTA_TEL_PATHWAY	0.81576	0	2138	182
BIOCARTA_GLEEVEC_PATHWAY	BIOCARTA_RAB_PATHWAY	0.820438	0	2138	39
BIOCARTA_GLYCOLYSIS_PATHWAY	REACTOME_SPHINGOLIPID_DE_NOVO_BIOSYNTHESIS	0.816948	0	1639	71
BIOCARTA_GLYCOLYSIS_PATHWAY	BIOCARTA_CALCINEURIN_PATHWAY	0.739857	0	1639	216
BIOCARTA_GLYCOLYSIS_PATHWAY	REACTOME_PYRUVATE_METABOLISM	0.854701	0	1639	238
BIOCARTA_GLYCOLYSIS_PATHWAY	REACTOME_REGULATION_OF_PYRUVATE_DEHYDROGENASE_PDH_COMPLEX	0.854701	0	1639	238
BIOCARTA_GLYCOLYSIS_PATHWAY	REACTOME_FORMATION_OF_TUBULIN_FOLDING_INTERMEDIATES_BY_CCT_TRIC	0.920446	0	1639	58
BIOCARTA_GLYCOLYSIS_PATHWAY	BIOCARTA_VDR_PATHWAY	0.744541	0	1639	149
BIOCARTA_GPCR_PATHWAY	PID_REELINPATHWAY	0.72184	0	2159	212
BIOCARTA_GPCR_PATHWAY	PID_SMAD2_3PATHWAY	0.855818	0	2159	312
BIOCARTA_GPCR_PATHWAY	REACTOME_YAP1_AND_WWTR1_TAZ_STIMULATED_GENE_EXPRESSION	0.753641	0	2159	301
BIOCARTA_GPCR_PATHWAY	REACTOME_SIGNAL_ATTENUATION	0.816637	0	2159	89
BIOCARTA_GPCR_PATHWAY	BIOCARTA_EIF4_PATHWAY	0.738291	0	2159	218
BIOCARTA_GPCR_PATHWAY	BIOCARTA_P35ALZHEIMERS_PATHWAY	0.792196	0	2159	143
BIOCARTA_GRANULOCYTES_PATHWAY	REACTOME_TRANSCRIPTIONAL_ACTIVITY_OF_SMAD2_SMAD3_SMAD4_HETEROTRIMER	0.919571	0	376	32
BIOCARTA_GRANULOCYTES_PATHWAY	REACTOME_DOWNREGULATION_OF_SMAD2_3_SMAD4_TRANSCRIPTIONAL_ACTIVITY	0.917112	0	376	32
BIOCARTA_GRANULOCYTES_PATHWAY	REACTOME_SIGNALING_BY_TGF_BETA_RECEPTOR_COMPLEX	0.910809	0	376	32
BIOCARTA_GSK3_PATHWAY	REACTOME_ASSOCIATION_OF_TRIC_CCT_WITH_TARGET_PROTEINS_DURING_BIOSYNTHESIS	0.738914	0	2040	3
BIOCARTA_GSK3_PATHWAY	REACTOME_SIGNALING_BY_HIPPO	0.937224	0	2040	128
BIOCARTA_GSK3_PATHWAY	REACTOME_INTRINSIC_PATHWAY_FOR_APOPTOSIS	0.725543	0	2040	128
BIOCARTA_GSK3_PATHWAY	REACTOME_ACTIVATION_OF_BH3_ONLY_PROTEINS	0.80337	0	2040	100
BIOCARTA_GSK3_PATHWAY	SA_B_CELL_RECEPTOR_COMPLEXES	0.710556	0	2040	173
BIOCARTA_GSK3_PATHWAY	PID_ER_NONGENOMIC_PATHWAY	0.7775	0	2040	258
BIOCARTA_GSK3_PATHWAY	PID_NFAT_3PATHWAY	0.817498	0	2040	128
BIOCARTA_GSK3_PATHWAY	PID_TCPTP_PATHWAY	0.709828	0	2040	291
BIOCARTA_GSK3_PATHWAY	BIOCARTA_PDGF_PATHWAY	0.76191	0	2040	1
BIOCARTA_GSK3_PATHWAY	BIOCARTA_TEL_PATHWAY	0.867248	0	2040	58
BIOCARTA_GSK3_PATHWAY	BIOCARTA_VIP_PATHWAY	0.803042	0	2040	264
BIOCARTA_GSK3_PATHWAY	REACTOME_SHC_RELATED_EVENTS	0.833749	0	2040	134
BIOCARTA_GSK3_PATHWAY	REACTOME_SHC_MEDIATED_SIGNALLING	0.802308	0	2040	58
BIOCARTA_GSK3_PATHWAY	REACTOME_PROTEIN_FOLDING	0.738914	0	2040	3
BIOCARTA_GSK3_PATHWAY	REACTOME_SHC1_EVENTS_IN_ERBB4_SIGNALING	0.802308	0	2040	58
BIOCARTA_GSK3_PATHWAY	PID_EPOPATHWAY	0.77323	0	2040	173
BIOCARTA_HCMV_PATHWAY	PID_EPHBFWDPATHWAY	0.760537	0	1924	360
BIOCARTA_HCMV_PATHWAY	BIOCARTA_RAB_PATHWAY	0.943838	0	1924	108
BIOCARTA_HCMV_PATHWAY	REACTOME_SIGNALLING_TO_ERKS	0.717889	0	1924	291
BIOCARTA_HCMV_PATHWAY	BIOCARTA_SPRY_PATHWAY	0.847656	0	1924	291
BIOCARTA_HDAC_PATHWAY	REACTOME_SIGNALING_BY_HIPPO	0.808123	0	2143	411
BIOCARTA_HDAC_PATHWAY	REACTOME_YAP1_AND_WWTR1_TAZ_STIMULATED_GENE_EXPRESSION	0.946473	0	2143	22
BIOCARTA_HDAC_PATHWAY	SA_B_CELL_RECEPTOR_COMPLEXES	0.723202	0	2143	549
BIOCARTA_HDAC_PATHWAY	REACTOME_SOS_MEDIATED_SIGNALLING	0.934273	0	2143	114
BIOCARTA_HDAC_PATHWAY	BIOCARTA_RNA_PATHWAY	0.722017	0	2143	506
BIOCARTA_HDAC_PATHWAY	REACTOME_SHC1_EVENTS_IN_ERBB4_SIGNALING	0.750241	0	2143	498
BIOCARTA_HDAC_PATHWAY	REACTOME_REGULATION_OF_SIGNALING_BY_CBL	0.726202	0	2143	478
BIOCARTA_HER2_PATHWAY	BIOCARTA_TEL_PATHWAY	0.883575	0	1938	87
BIOCARTA_HER2_PATHWAY	REACTOME_ACTIVATION_OF_BH3_ONLY_PROTEINS	0.779477	0	1938	54
BIOCARTA_HER2_PATHWAY	PID_EPHBFWDPATHWAY	0.840299	0	1938	306
BIOCARTA_HER2_PATHWAY	REACTOME_YAP1_AND_WWTR1_TAZ_STIMULATED_GENE_EXPRESSION	0.919	0	1938	13
BIOCARTA_HER2_PATHWAY	PID_P38ALPHABETAPATHWAY	0.715639	0	1938	321
BIOCARTA_HER2_PATHWAY	PID_RXR_VDR_PATHWAY	0.755965	0	1938	54
BIOCARTA_HIF_PATHWAY	ST_JNK_MAPK_PATHWAY	0.723223	0	1854	425
BIOCARTA_HIF_PATHWAY	PID_AR_PATHWAY	0.753286	0	1854	346
BIOCARTA_HIF_PATHWAY	REACTOME_G0_AND_EARLY_G1	0.980085	0	1854	27
BIOCARTA_HIF_PATHWAY	PID_IFNGPATHWAY	0.71576	0	1854	227
BIOCARTA_HIF_PATHWAY	REACTOME_ACTIVATION_OF_BH3_ONLY_PROTEINS	0.732903	0	1854	47
BIOCARTA_HIF_PATHWAY	BIOCARTA_RAB_PATHWAY	0.721586	0	1854	182
BIOCARTA_HIF_PATHWAY	BIOCARTA_PGC1A_PATHWAY	0.798259	0	1854	246
BIOCARTA_HIVNEF_PATHWAY	REACTOME_G0_AND_EARLY_G1	0.801014	0	2080	0
BIOCARTA_HIVNEF_PATHWAY	REACTOME_SIGNALING_BY_CONSTITUTIVELY_ACTIVE_EGFR	0.715526	0	2080	257
BIOCARTA_HIVNEF_PATHWAY	BIOCARTA_P35ALZHEIMERS_PATHWAY	0.763715	0	2080	492
BIOCARTA_HIVNEF_PATHWAY	KEGG_TYPE_II_DIABETES_MELLITUS	0.709162	0	2080	378
BIOCARTA_HSP27_PATHWAY	REACTOME_ASSOCIATION_OF_TRIC_CCT_WITH_TARGET_PROTEINS_DURING_BIOSYNTHESIS	0.760215	0	2252	51
BIOCARTA_HSP27_PATHWAY	BIOCARTA_VDR_PATHWAY	0.73561	0	2252	375
BIOCARTA_HSP27_PATHWAY	REACTOME_NUCLEAR_EVENTS_KINASE_AND_TRANSCRIPTION_FACTOR_ACTIVATION	0.715173	0	2252	400
BIOCARTA_HSP27_PATHWAY	BIOCARTA_BCELLSURVIVAL_PATHWAY	0.732031	0	2252	557
BIOCARTA_HSP27_PATHWAY	REACTOME_ERK_MAPK_TARGETS	0.715173	0	2252	400
BIOCARTA_HSP27_PATHWAY	REACTOME_PROTEIN_FOLDING	0.760215	0	2252	51
BIOCARTA_IGF1MTOR_PATHWAY	PID_BETACATENIN_NUC_PATHWAY	0.738228	0	1724	161
BIOCARTA_IGF1MTOR_PATHWAY	BIOCARTA_GPCR_PATHWAY	0.838534	0	1724	74
BIOCARTA_IGF1MTOR_PATHWAY	KEGG_VASOPRESSIN_REGULATED_WATER_REABSORPTION	0.727511	0	1724	339
BIOCARTA_IGF1_PATHWAY	REACTOME_SIGNALING_BY_EGFR_IN_CANCER	0.706583	0	1844	242
BIOCARTA_IGF1_PATHWAY	REACTOME_SIGNALING_BY_FGFR_IN_DISEASE	0.715419	0	1844	217
BIOCARTA_IGF1_PATHWAY	REACTOME_SIGNALING_BY_FGFR	0.767576	0	1844	217
BIOCARTA_IGF1_PATHWAY	REACTOME_DOWNSTREAM_SIGNALING_OF_ACTIVATED_FGFR	0.782935	0	1844	217
BIOCARTA_IGF1_PATHWAY	REACTOME_ACTIVATION_OF_BH3_ONLY_PROTEINS	0.838274	0	1844	137
BIOCARTA_IGF1_PATHWAY	PID_NFAT_3PATHWAY	0.711311	0	1844	337
BIOCARTA_IGF1_PATHWAY	PID_TELOMERASEPATHWAY	0.703578	0	1844	330
BIOCARTA_IGF1_PATHWAY	REACTOME_SIGNALING_BY_ERBB4	0.729169	0	1844	193
BIOCARTA_IGF1_PATHWAY	REACTOME_SIGNALING_BY_NOTCH2	0.869032	0	1844	196
BIOCARTA_IGF1_PATHWAY	REACTOME_PHOSPHOLIPASE_C_MEDIATED_CASCADE	0.794054	0	1844	217
BIOCARTA_IGF1_PATHWAY	REACTOME_DAG_AND_IP3_SIGNALING	0.756046	0	1844	217
BIOCARTA_IGF1R_PATHWAY	REACTOME_INTRINSIC_PATHWAY_FOR_APOPTOSIS	0.745325	0	1957	150
BIOCARTA_IGF1R_PATHWAY	BIOCARTA_PTDINS_PATHWAY	0.738956	0	1957	300
BIOCARTA_IGF1R_PATHWAY	REACTOME_ACTIVATION_OF_BH3_ONLY_PROTEINS	0.874809	0	1957	150
BIOCARTA_IGF1R_PATHWAY	PID_LIS1PATHWAY	0.762543	0	1957	64
BIOCARTA_IGF1R_PATHWAY	BIOCARTA_RNA_PATHWAY	0.71867	0	1957	551
BIOCARTA_IGF1R_PATHWAY	BIOCARTA_NTHI_PATHWAY	0.782546	0	1957	361
BIOCARTA_IL10_PATHWAY	REACTOME_DEADENYLATION_OF_MRNA	0.738726	0	2292	447
BIOCARTA_IL10_PATHWAY	REACTOME_ASSOCIATION_OF_TRIC_CCT_WITH_TARGET_PROTEINS_DURING_BIOSYNTHESIS	0.768044	0	2292	217
BIOCARTA_IL10_PATHWAY	BIOCARTA_VDR_PATHWAY	0.725644	0	2292	630
BIOCARTA_IL12_PATHWAY	BIOCARTA_IGF1_PATHWAY	0.72435	0	1705	260
BIOCARTA_IL17_PATHWAY	PID_REELINPATHWAY	0.721732	0	1665	188
BIOCARTA_IL17_PATHWAY	REACTOME_CREB_PHOSPHORYLATION_THROUGH_THE_ACTIVATION_OF_RAS	0.791922	0	1665	2
BIOCARTA_IL17_PATHWAY	PID_ALK1PATHWAY	0.832877	0	1665	255
BIOCARTA_IL17_PATHWAY	BIOCARTA_BIOPEPTIDES_PATHWAY	0.709767	0	1665	2
BIOCARTA_IL17_PATHWAY	SA_G1_AND_S_PHASES	0.733501	0	1665	288
BIOCARTA_IL1R_PATHWAY	BIOCARTA_RB_PATHWAY	0.776232	0	2506	328
BIOCARTA_IL1R_PATHWAY	REACTOME_PYRUVATE_METABOLISM	0.748598	0	2506	567
BIOCARTA_IL1R_PATHWAY	SA_G2_AND_M_PHASES	0.70495	0	2506	188
BIOCARTA_IL1R_PATHWAY	REACTOME_REGULATION_OF_PYRUVATE_DEHYDROGENASE_PDH_COMPLEX	0.71818	0	2506	567
BIOCARTA_IL1R_PATHWAY	ST_GRANULE_CELL_SURVIVAL_PATHWAY	0.751	0	2506	99
BIOCARTA_IL22BP_PATHWAY	PID_SMAD2_3PATHWAY	0.723762	0	1943	10
BIOCARTA_IL22BP_PATHWAY	BIOCARTA_FCER1_PATHWAY	0.793424	0	1943	10
BIOCARTA_IL22BP_PATHWAY	REACTOME_YAP1_AND_WWTR1_TAZ_STIMULATED_GENE_EXPRESSION	0.872271	0	1943	161
BIOCARTA_IL22BP_PATHWAY	BIOCARTA_INSULIN_PATHWAY	0.794029	0	1943	93
BIOCARTA_IL22BP_PATHWAY	PID_TNFPATHWAY	0.726838	0	1943	177
BIOCARTA_IL22BP_PATHWAY	PID_FCER1PATHWAY	0.88515	0	1943	10
BIOCARTA_IL2_PATHWAY	REACTOME_G0_AND_EARLY_G1	0.762528	0	1892	354
BIOCARTA_IL2_PATHWAY	REACTOME_ACTIVATION_OF_BH3_ONLY_PROTEINS	0.724512	0	1892	318
BIOCARTA_IL2_PATHWAY	REACTOME_RORA_ACTIVATES_CIRCADIAN_EXPRESSION	0.702122	0	1892	287
BIOCARTA_IL2_PATHWAY	PID_ERBB1_RECEPTOR_PROXIMAL_PATHWAY	0.752017	0	1892	431
BIOCARTA_IL2_PATHWAY	REACTOME_CIRCADIAN_REPRESSION_OF_EXPRESSION_BY_REV_ERBA	0.761311	0	1892	49
BIOCARTA_IL2_PATHWAY	PID_RETINOIC_ACID_PATHWAY	0.715308	0	1892	49
BIOCARTA_IL2_PATHWAY	REACTOME_SIGNALING_BY_NOTCH2	0.725051	0	1892	517
BIOCARTA_IL2_PATHWAY	BIOCARTA_VDR_PATHWAY	0.909848	0	1892	49
BIOCARTA_IL2_PATHWAY	REACTOME_YAP1_AND_WWTR1_TAZ_STIMULATED_GENE_EXPRESSION	0.804248	0	1892	49
BIOCARTA_IL2_PATHWAY	PID_RXR_VDR_PATHWAY	0.878104	0	1892	77
BIOCARTA_IL2_PATHWAY	BIOCARTA_RARRXR_PATHWAY	0.861569	0	1892	49
BIOCARTA_IL2_PATHWAY	PID_IL6_7PATHWAY	0.745862	0	1892	79
BIOCARTA_IL2RB_PATHWAY	REACTOME_SIGNALING_BY_BMP	0.799793	0	1945	313
BIOCARTA_IL2RB_PATHWAY	REACTOME_SMAD2_SMAD3_SMAD4_HETEROTRIMER_REGULATES_TRANSCRIPTION	0.756828	0	1945	444
BIOCARTA_IL2RB_PATHWAY	REACTOME_G0_AND_EARLY_G1	0.754126	0	1945	444
BIOCARTA_IL2RB_PATHWAY	REACTOME_RORA_ACTIVATES_CIRCADIAN_EXPRESSION	0.721566	0	1945	391
BIOCARTA_IL2RB_PATHWAY	REACTOME_NETRIN1_SIGNALING	0.758909	0	1945	134
BIOCARTA_IL2RB_PATHWAY	REACTOME_CIRCADIAN_REPRESSION_OF_EXPRESSION_BY_REV_ERBA	0.767374	0	1945	204
BIOCARTA_IL2RB_PATHWAY	BIOCARTA_RAB_PATHWAY	0.703019	0	1945	59
BIOCARTA_IL2RB_PATHWAY	PID_SMAD2_3PATHWAY	0.778218	0	1945	398
BIOCARTA_IL2RB_PATHWAY	PID_ECADHERIN_STABILIZATION_PATHWAY	0.736519	0	1945	261
BIOCARTA_IL3_PATHWAY	REACTOME_BMAL1_CLOCK_NPAS2_ACTIVATES_CIRCADIAN_EXPRESSION	0.728247	0	1927	78
BIOCARTA_IL3_PATHWAY	REACTOME_RORA_ACTIVATES_CIRCADIAN_EXPRESSION	0.915374	0	1927	111
BIOCARTA_IL3_PATHWAY	REACTOME_CIRCADIAN_REPRESSION_OF_EXPRESSION_BY_REV_ERBA	0.908522	0	1927	78
BIOCARTA_IL3_PATHWAY	PID_RETINOIC_ACID_PATHWAY	0.738288	0	1927	78
BIOCARTA_IL3_PATHWAY	BIOCARTA_VDR_PATHWAY	0.908522	0	1927	78
BIOCARTA_IL4_PATHWAY	BIOCARTA_P53_PATHWAY	0.834106	0	2024	164
BIOCARTA_IL4_PATHWAY	REACTOME_SPHINGOLIPID_DE_NOVO_BIOSYNTHESIS	0.752532	0	2024	277
BIOCARTA_IL4_PATHWAY	BIOCARTA_RACCYCD_PATHWAY	0.757009	0	2024	164
BIOCARTA_IL4_PATHWAY	BIOCARTA_G1_PATHWAY	0.864081	0	2024	164
BIOCARTA_IL4_PATHWAY	REACTOME_INTRINSIC_PATHWAY_FOR_APOPTOSIS	0.896637	0	2024	210
BIOCARTA_IL4_PATHWAY	SA_G1_AND_S_PHASES	0.74464	0	2024	361
BIOCARTA_IL4_PATHWAY	PID_AURORA_B_PATHWAY	0.752513	0	2024	182
BIOCARTA_IL4_PATHWAY	BIOCARTA_PTDINS_PATHWAY	0.706982	0	2024	361
BIOCARTA_IL4_PATHWAY	BIOCARTA_CELLCYCLE_PATHWAY	0.890115	0	2024	164
BIOCARTA_IL4_PATHWAY	BIOCARTA_RAC1_PATHWAY	0.751721	0	2024	104
BIOCARTA_IL4_PATHWAY	REACTOME_ACTIVATION_OF_BH3_ONLY_PROTEINS	0.896637	0	2024	210
BIOCARTA_IL4_PATHWAY	BIOCARTA_WNT_PATHWAY	0.849692	0	2024	164
BIOCARTA_IL4_PATHWAY	BIOCARTA_HIVNEF_PATHWAY	0.759787	0	2024	173
BIOCARTA_IL4_PATHWAY	BIOCARTA_P35ALZHEIMERS_PATHWAY	0.70786	0	2024	591
BIOCARTA_IL4_PATHWAY	REACTOME_PYRUVATE_METABOLISM	0.717112	0	2024	573
BIOCARTA_IL4_PATHWAY	REACTOME_ASSOCIATION_OF_TRIC_CCT_WITH_TARGET_PROTEINS_DURING_BIOSYNTHESIS	0.738126	0	2024	298
BIOCARTA_IL6_PATHWAY	REACTOME_CIRCADIAN_CLOCK	0.725557	0	1751	481
BIOCARTA_IL6_PATHWAY	REACTOME_BMAL1_CLOCK_NPAS2_ACTIVATES_CIRCADIAN_EXPRESSION	0.725143	0	1751	481
BIOCARTA_IL6_PATHWAY	PID_EPHBFWDPATHWAY	0.766213	0	1751	322
BIOCARTA_IL6_PATHWAY	PID_NCADHERINPATHWAY	0.759764	0	1751	67
BIOCARTA_IL6_PATHWAY	REACTOME_SIGNALING_BY_HIPPO	0.909143	0	1751	159
BIOCARTA_IL6_PATHWAY	REACTOME_RORA_ACTIVATES_CIRCADIAN_EXPRESSION	0.725557	0	1751	481
BIOCARTA_IL6_PATHWAY	BIOCARTA_TEL_PATHWAY	0.715777	0	1751	283
BIOCARTA_IL6_PATHWAY	REACTOME_ACTIVATION_OF_BH3_ONLY_PROTEINS	0.797935	0	1751	112
BIOCARTA_IL6_PATHWAY	BIOCARTA_CTCF_PATHWAY	0.883436	0	1751	78
BIOCARTA_IL6_PATHWAY	REACTOME_CIRCADIAN_REPRESSION_OF_EXPRESSION_BY_REV_ERBA	0.725143	0	1751	481
BIOCARTA_IL6_PATHWAY	BIOCARTA_RARRXR_PATHWAY	0.725143	0	1751	481
BIOCARTA_IL6_PATHWAY	REACTOME_YAP1_AND_WWTR1_TAZ_STIMULATED_GENE_EXPRESSION	0.725557	0	1751	481
BIOCARTA_IL6_PATHWAY	BIOCARTA_CDC42RAC_PATHWAY	0.706506	0	1751	32
BIOCARTA_IL6_PATHWAY	BIOCARTA_VDR_PATHWAY	0.725143	0	1751	481
BIOCARTA_IL6_PATHWAY	REACTOME_PI_3K_CASCADE	0.819529	0	1751	268
BIOCARTA_IL6_PATHWAY	PID_RXR_VDR_PATHWAY	0.725557	0	1751	481
BIOCARTA_IL6_PATHWAY	BIOCARTA_ATM_PATHWAY	0.775493	0	1751	78
BIOCARTA_IL6_PATHWAY	SIG_PIP3_SIGNALING_IN_B_LYMPHOCYTES	0.714402	0	1751	483
BIOCARTA_IL6_PATHWAY	PID_LYSOPHOSPHOLIPID_PATHWAY	0.81124	0	1751	159
BIOCARTA_IL6_PATHWAY	REACTOME_PI3K_EVENTS_IN_ERBB4_SIGNALING	0.7273	0	1751	78
BIOCARTA_IL6_PATHWAY	REACTOME_GAB1_SIGNALOSOME	0.88754	0	1751	78
BIOCARTA_IL7_PATHWAY	BIOCARTA_RAB_PATHWAY	0.911817	0	2235	197
BIOCARTA_IL7_PATHWAY	PID_HIF1APATHWAY	0.828559	0	2235	383
BIOCARTA_IL7_PATHWAY	BIOCARTA_RAC1_PATHWAY	0.8176	0	2235	114
BIOCARTA_IL7_PATHWAY	BIOCARTA_P35ALZHEIMERS_PATHWAY	0.791241	0	2235	114
BIOCARTA_IL7_PATHWAY	REACTOME_OXYGEN_DEPENDENT_PROLINE_HYDROXYLATION_OF_HYPOXIA_INDUCIBLE_FACTOR_ALPHA	0.828559	0	2235	383
BIOCARTA_INFLAM_PATHWAY	ST_GRANULE_CELL_SURVIVAL_PATHWAY	0.737545	0	2239	51
BIOCARTA_INFLAM_PATHWAY	KEGG_DORSO_VENTRAL_AXIS_FORMATION	0.785585	0	2239	163
BIOCARTA_INSULIN_PATHWAY	REACTOME_CIRCADIAN_CLOCK	0.716839	0	1729	303
BIOCARTA_INSULIN_PATHWAY	BIOCARTA_P53_PATHWAY	0.70477	0	1729	112
BIOCARTA_INSULIN_PATHWAY	REACTOME_G0_AND_EARLY_G1	0.748376	0	1729	40
BIOCARTA_INSULIN_PATHWAY	REACTOME_BMAL1_CLOCK_NPAS2_ACTIVATES_CIRCADIAN_EXPRESSION	0.806528	0	1729	303
BIOCARTA_INSULIN_PATHWAY	REACTOME_SIGNALING_BY_ROBO_RECEPTOR	0.791516	0	1729	145
BIOCARTA_INSULIN_PATHWAY	REACTOME_INTRINSIC_PATHWAY_FOR_APOPTOSIS	0.83963	0	1729	51
BIOCARTA_INSULIN_PATHWAY	BIOCARTA_TEL_PATHWAY	0.838448	0	1729	280
BIOCARTA_INSULIN_PATHWAY	REACTOME_RORA_ACTIVATES_CIRCADIAN_EXPRESSION	0.874928	0	1729	217
BIOCARTA_INSULIN_PATHWAY	PID_TELOMERASEPATHWAY	0.744778	0	1729	82
BIOCARTA_INSULIN_PATHWAY	REACTOME_ACTIVATION_OF_BH3_ONLY_PROTEINS	0.970434	0	1729	51
BIOCARTA_INSULIN_PATHWAY	REACTOME_CIRCADIAN_REPRESSION_OF_EXPRESSION_BY_REV_ERBA	0.888889	0	1729	192
BIOCARTA_INSULIN_PATHWAY	BIOCARTA_VDR_PATHWAY	0.835886	0	1729	192
BIOCARTA_INTEGRIN_PATHWAY	PID_AP1_PATHWAY	0.71883	0	2126	412
BIOCARTA_INTEGRIN_PATHWAY	REACTOME_INTRINSIC_PATHWAY_FOR_APOPTOSIS	0.703798	0	2126	466
BIOCARTA_INTEGRIN_PATHWAY	REACTOME_ACTIVATION_OF_BH3_ONLY_PROTEINS	0.851406	0	2126	258
BIOCARTA_INTEGRIN_PATHWAY	BIOCARTA_VIP_PATHWAY	0.806948	0	2126	236
BIOCARTA_INTEGRIN_PATHWAY	REACTOME_PHOSPHOLIPASE_C_MEDIATED_CASCADE	0.705217	0	2126	317
BIOCARTA_INTEGRIN_PATHWAY	BIOCARTA_WNT_PATHWAY	0.830199	0	2126	27
BIOCARTA_INTRINSIC_PATHWAY	REACTOME_SIGNALING_BY_HIPPO	0.800139	0	2342	417
BIOCARTA_INTRINSIC_PATHWAY	BIOCARTA_RARRXR_PATHWAY	0.745324	0	2342	300
BIOCARTA_INTRINSIC_PATHWAY	REACTOME_ACTIVATION_OF_BH3_ONLY_PROTEINS	0.708281	0	2342	512
BIOCARTA_INTRINSIC_PATHWAY	REACTOME_SOS_MEDIATED_SIGNALLING	0.792266	0	2342	343
BIOCARTA_INTRINSIC_PATHWAY	PID_P38ALPHABETADOWNSTREAMPATHWAY	0.755422	0	2342	246
BIOCARTA_KERATINOCYTE_PATHWAY	PID_REELINPATHWAY	0.844928	0	2156	203
BIOCARTA_KERATINOCYTE_PATHWAY	REACTOME_SIGNALING_BY_HIPPO	0.862181	0	2156	297
BIOCARTA_KERATINOCYTE_PATHWAY	PID_NECTIN_PATHWAY	0.751546	0	2156	477
BIOCARTA_KERATINOCYTE_PATHWAY	REACTOME_YAP1_AND_WWTR1_TAZ_STIMULATED_GENE_EXPRESSION	0.822749	0	2156	301
BIOCARTA_KERATINOCYTE_PATHWAY	REACTOME_PYRUVATE_METABOLISM	0.763173	0	2156	365
BIOCARTA_KERATINOCYTE_PATHWAY	REACTOME_REGULATION_OF_PYRUVATE_DEHYDROGENASE_PDH_COMPLEX	0.79432	0	2156	365
BIOCARTA_KERATINOCYTE_PATHWAY	PID_AVB3_INTEGRIN_PATHWAY	0.723646	0	2156	420
BIOCARTA_KREB_PATHWAY	PID_FOXOPATHWAY	0.762635	0	1265	175
BIOCARTA_KREB_PATHWAY	ST_JNK_MAPK_PATHWAY	0.715085	0	1265	248
BIOCARTA_KREB_PATHWAY	PID_NFAT_3PATHWAY	0.704999	0	1265	282
BIOCARTA_KREB_PATHWAY	PID_RET_PATHWAY	0.808075	0	1265	40
BIOCARTA_KREB_PATHWAY	ST_GRANULE_CELL_SURVIVAL_PATHWAY	0.795095	0	1265	259
BIOCARTA_KREB_PATHWAY	REACTOME_INTRINSIC_PATHWAY_FOR_APOPTOSIS	0.791557	0	1265	131
BIOCARTA_KREB_PATHWAY	PID_P38_MKK3_6PATHWAY	0.835313	0	1265	209
BIOCARTA_KREB_PATHWAY	ST_P38_MAPK_PATHWAY	0.806349	0	1265	248
BIOCARTA_KREB_PATHWAY	BIOCARTA_EIF4_PATHWAY	0.716022	0	1265	110
BIOCARTA_KREB_PATHWAY	REACTOME_PI3K_AKT_ACTIVATION	0.755075	0	1265	168
BIOCARTA_KREB_PATHWAY	PID_IL2_PI3KPATHWAY	0.809161	0	1265	131
BIOCARTA_KREB_PATHWAY	BIOCARTA_EDG1_PATHWAY	0.811709	0	1265	238
BIOCARTA_KREB_PATHWAY	REACTOME_DEADENYLATION_OF_MRNA	0.913698	0	1265	110
BIOCARTA_LAIR_PATHWAY	PID_HIF1_TFPATHWAY	0.742484	0	978	116
BIOCARTA_LAIR_PATHWAY	PID_FOXM1PATHWAY	0.81409	0	978	96
BIOCARTA_LAIR_PATHWAY	PID_HIF2PATHWAY	0.883077	0	978	116
BIOCARTA_LAIR_PATHWAY	PID_FOXOPATHWAY	0.70131	0	978	172
BIOCARTA_LAIR_PATHWAY	PID_NCADHERINPATHWAY	0.802628	0	978	26
BIOCARTA_LAIR_PATHWAY	BIOCARTA_IGF1MTOR_PATHWAY	0.753233	0	978	30
BIOCARTA_LAIR_PATHWAY	PID_MYC_REPRESSPATHWAY	0.743234	0	978	78
BIOCARTA_LAIR_PATHWAY	BIOCARTA_HIF_PATHWAY	0.757776	0	978	116
BIOCARTA_LAIR_PATHWAY	REACTOME_REGULATION_OF_HYPOXIA_INDUCIBLE_FACTOR_HIF_BY_OXYGEN	0.881269	0	978	116
BIOCARTA_LEPTIN_PATHWAY	REACTOME_REGULATION_OF_SIGNALING_BY_CBL	0.766287	0	1846	84
BIOCARTA_LEPTIN_PATHWAY	BIOCARTA_EIF_PATHWAY	0.753829	0	1846	312
BIOCARTA_LEPTIN_PATHWAY	REACTOME_SEMA3A_PAK_DEPENDENT_AXON_REPULSION	0.774622	0	1846	229
BIOCARTA_LEPTIN_PATHWAY	REACTOME_NUCLEAR_RECEPTOR_TRANSCRIPTION_PATHWAY	0.741432	0	1846	142
BIOCARTA_LEPTIN_PATHWAY	REACTOME_PYRUVATE_METABOLISM	0.805315	0	1846	360
BIOCARTA_LEPTIN_PATHWAY	REACTOME_REGULATION_OF_PYRUVATE_DEHYDROGENASE_PDH_COMPLEX	0.804878	0	1846	360
BIOCARTA_LEPTIN_PATHWAY	REACTOME_SIGNAL_ATTENUATION	0.827017	0	1846	85
BIOCARTA_LEPTIN_PATHWAY	REACTOME_DEADENYLATION_OF_MRNA	0.703103	0	1846	83
BIOCARTA_LEPTIN_PATHWAY	PID_CDC42_REG_PATHWAY	0.725777	0	1846	81
BIOCARTA_LEPTIN_PATHWAY	REACTOME_LYSOSOME_VESICLE_BIOGENESIS	0.859607	0	1846	156
BIOCARTA_LEPTIN_PATHWAY	REACTOME_PROLONGED_ERK_ACTIVATION_EVENTS	0.766791	0	1846	168
BIOCARTA_LONGEVITY_PATHWAY	REACTOME_MYOGENESIS	0.713046	0	2235	336
BIOCARTA_LONGEVITY_PATHWAY	BIOCARTA_GPCR_PATHWAY	0.818597	0	2235	92
BIOCARTA_LONGEVITY_PATHWAY	SA_G2_AND_M_PHASES	0.812203	0	2235	306
BIOCARTA_LONGEVITY_PATHWAY	BIOCARTA_RAB_PATHWAY	0.827379	0	2235	140
BIOCARTA_LONGEVITY_PATHWAY	BIOCARTA_RARRXR_PATHWAY	0.824495	0	2235	236
BIOCARTA_LONGEVITY_PATHWAY	PID_BETACATENIN_DEG_PATHWAY	0.912928	0	2235	31
BIOCARTA_LYM_PATHWAY	PID_E2F_PATHWAY	0.754352	0	777	120
BIOCARTA_LYM_PATHWAY	KEGG_CELL_CYCLE	0.77422	0	777	141
BIOCARTA_LYM_PATHWAY	REACTOME_GAB1_SIGNALOSOME	0.714072	0	777	200
BIOCARTA_LYM_PATHWAY	BIOCARTA_CELLCYCLE_PATHWAY	0.845361	0	777	120
BIOCARTA_LYM_PATHWAY	KEGG_ENDOMETRIAL_CANCER	0.705003	0	777	210
BIOCARTA_LYM_PATHWAY	BIOCARTA_HIF_PATHWAY	0.921392	0	777	61
BIOCARTA_LYM_PATHWAY	REACTOME_PI3K_AKT_ACTIVATION	0.731266	0	777	210
BIOCARTA_LYM_PATHWAY	BIOCARTA_G1_PATHWAY	0.818299	0	777	141
BIOCARTA_MAL_PATHWAY	REACTOME_ACTIVATION_OF_BH3_ONLY_PROTEINS	0.787608	0	2032	83
BIOCARTA_MAL_PATHWAY	BIOCARTA_HER2_PATHWAY	0.810707	0	2032	23
BIOCARTA_MAL_PATHWAY	PID_NECTIN_PATHWAY	0.714653	0	2032	366
BIOCARTA_MAL_PATHWAY	REACTOME_SIGNAL_ATTENUATION	0.787217	0	2032	58
BIOCARTA_MAL_PATHWAY	REACTOME_SIGNALING_BY_CONSTITUTIVELY_ACTIVE_EGFR	0.757713	0	2032	23
BIOCARTA_MAPK_PATHWAY	REACTOME_ASSOCIATION_OF_TRIC_CCT_WITH_TARGET_PROTEINS_DURING_BIOSYNTHESIS	0.773496	0	1915	1
BIOCARTA_MAPK_PATHWAY	PID_AURORA_B_PATHWAY	0.85228	0	1915	81
BIOCARTA_MAPK_PATHWAY	REACTOME_ACTIVATION_OF_BH3_ONLY_PROTEINS	0.812691	0	1915	93
BIOCARTA_MAPK_PATHWAY	REACTOME_SIGNALING_BY_FGFR_MUTANTS	0.747856	0	1915	368
BIOCARTA_MAPK_PATHWAY	PID_EPHBFWDPATHWAY	0.738078	0	1915	225
BIOCARTA_MAPK_PATHWAY	REACTOME_YAP1_AND_WWTR1_TAZ_STIMULATED_GENE_EXPRESSION	0.979624	0	1915	39
BIOCARTA_MAPK_PATHWAY	SA_REG_CASCADE_OF_CYCLIN_EXPR	0.744903	0	1915	489
BIOCARTA_MAPK_PATHWAY	SIG_IL4RECEPTOR_IN_B_LYPHOCYTES	0.787875	0	1915	106
BIOCARTA_MCALPAIN_PATHWAY	PID_PDGFRAPATHWAY	0.822514	0	2031	327
BIOCARTA_MCALPAIN_PATHWAY	REACTOME_INTRINSIC_PATHWAY_FOR_APOPTOSIS	0.718171	0	2031	225
BIOCARTA_MCALPAIN_PATHWAY	SIG_IL4RECEPTOR_IN_B_LYPHOCYTES	0.845285	0	2031	129
BIOCARTA_MCALPAIN_PATHWAY	BIOCARTA_IGF1_PATHWAY	0.715343	0	2031	580
BIOCARTA_MCALPAIN_PATHWAY	REACTOME_ACTIVATION_OF_BH3_ONLY_PROTEINS	0.746529	0	2031	176
BIOCARTA_MCALPAIN_PATHWAY	BIOCARTA_INSULIN_PATHWAY	0.745714	0	2031	420
BIOCARTA_MCALPAIN_PATHWAY	BIOCARTA_IL6_PATHWAY	0.779638	0	2031	73
BIOCARTA_MCALPAIN_PATHWAY	BIOCARTA_EGF_PATHWAY	0.719112	0	2031	467
BIOCARTA_MCALPAIN_PATHWAY	PID_EPOPATHWAY	0.740422	0	2031	442
BIOCARTA_MCALPAIN_PATHWAY	REACTOME_SIGNAL_ATTENUATION	0.906043	0	2031	73
BIOCARTA_MCALPAIN_PATHWAY	BIOCARTA_FCER1_PATHWAY	0.745951	0	2031	73
BIOCARTA_MCALPAIN_PATHWAY	BIOCARTA_TGFB_PATHWAY	0.893051	0	2031	218
BIOCARTA_MCALPAIN_PATHWAY	REACTOME_PI3K_AKT_ACTIVATION	0.717742	0	2031	76
BIOCARTA_MCALPAIN_PATHWAY	REACTOME_SIGNALING_BY_CONSTITUTIVELY_ACTIVE_EGFR	0.761459	0	2031	485
BIOCARTA_MCM_PATHWAY	PID_REELINPATHWAY	0.730424	0	1997	210
BIOCARTA_MCM_PATHWAY	PID_PI3KPLCTRKPATHWAY	0.712342	0	1997	237
BIOCARTA_MCM_PATHWAY	PID_ERBB1_RECEPTOR_PROXIMAL_PATHWAY	0.738871	0	1997	224
BIOCARTA_MCM_PATHWAY	REACTOME_SPHINGOLIPID_DE_NOVO_BIOSYNTHESIS	0.74688	0	1997	148
BIOCARTA_MCM_PATHWAY	PID_TCPTP_PATHWAY	0.810244	0	1997	224
BIOCARTA_MCM_PATHWAY	REACTOME_PKB_MEDIATED_EVENTS	0.904046	0	1997	29
BIOCARTA_MCM_PATHWAY	BIOCARTA_CALCINEURIN_PATHWAY	0.909975	0	1997	41
BIOCARTA_MCM_PATHWAY	REACTOME_G0_AND_EARLY_G1	0.889413	0	1997	0
BIOCARTA_MCM_PATHWAY	SA_G2_AND_M_PHASES	0.978674	0	1997	16
BIOCARTA_MCM_PATHWAY	REACTOME_SIGNALING_BY_CONSTITUTIVELY_ACTIVE_EGFR	0.849112	0	1997	224
BIOCARTA_MCM_PATHWAY	BIOCARTA_VEGF_PATHWAY	0.778573	0	1997	210
BIOCARTA_MCM_PATHWAY	BIOCARTA_PGC1A_PATHWAY	0.769335	0	1997	99
BIOCARTA_MCM_PATHWAY	PID_NEPHRIN_NEPH1_PATHWAY	0.758053	0	1997	210
BIOCARTA_MCM_PATHWAY	REACTOME_RNA_POL_I_PROMOTER_OPENING	0.800278	0	1997	15
BIOCARTA_MCM_PATHWAY	BIOCARTA_HDAC_PATHWAY	0.715169	0	1997	417
BIOCARTA_MCM_PATHWAY	BIOCARTA_BCR_PATHWAY	0.719033	0	1997	41
BIOCARTA_MCM_PATHWAY	REACTOME_SIGNALING_BY_FGFR1_MUTANTS	0.751316	0	1997	263
BIOCARTA_MEF2D_PATHWAY	REACTOME_SIGNALING_BY_HIPPO	0.929392	0	2018	59
BIOCARTA_MEF2D_PATHWAY	BIOCARTA_IGF1_PATHWAY	0.702243	0	2018	171
BIOCARTA_MEF2D_PATHWAY	KEGG_ENDOMETRIAL_CANCER	0.841246	0	2018	114
BIOCARTA_MEF2D_PATHWAY	REACTOME_YAP1_AND_WWTR1_TAZ_STIMULATED_GENE_EXPRESSION	0.888774	0	2018	103
BIOCARTA_MEF2D_PATHWAY	PID_IFNGPATHWAY	0.713378	0	2018	3
BIOCARTA_MEF2D_PATHWAY	REACTOME_SOS_MEDIATED_SIGNALLING	0.910651	0	2018	114
BIOCARTA_MEF2D_PATHWAY	REACTOME_SIGNAL_ATTENUATION	0.718247	0	2018	69
BIOCARTA_MEF2D_PATHWAY	KEGG_TYPE_II_DIABETES_MELLITUS	0.712996	0	2018	55
BIOCARTA_MET_PATHWAY	REACTOME_INTRINSIC_PATHWAY_FOR_APOPTOSIS	0.736959	0	1972	316
BIOCARTA_MET_PATHWAY	BIOCARTA_TEL_PATHWAY	0.855715	0	1972	276
BIOCARTA_MET_PATHWAY	REACTOME_ACTIVATION_OF_BH3_ONLY_PROTEINS	0.753196	0	1972	316
BIOCARTA_MET_PATHWAY	BIOCARTA_VIP_PATHWAY	0.935098	0	1972	93
BIOCARTA_MET_PATHWAY	REACTOME_PYRUVATE_METABOLISM	0.808103	0	1972	319
BIOCARTA_MET_PATHWAY	REACTOME_REGULATION_OF_PYRUVATE_DEHYDROGENASE_PDH_COMPLEX	0.838058	0	1972	211
BIOCARTA_MET_PATHWAY	REACTOME_PHOSPHOLIPASE_C_MEDIATED_CASCADE	0.71013	0	1972	292
BIOCARTA_MET_PATHWAY	PID_SMAD2_3PATHWAY	0.745084	0	1972	5
BIOCARTA_MET_PATHWAY	PID_RXR_VDR_PATHWAY	0.872653	0	1972	251
BIOCARTA_MET_PATHWAY	BIOCARTA_WNT_PATHWAY	0.778879	0	1972	60
BIOCARTA_MITOCHONDRIA_PATHWAY	REACTOME_G0_AND_EARLY_G1	0.866041	0	2152	147
BIOCARTA_MITOCHONDRIA_PATHWAY	REACTOME_SEMA3A_PAK_DEPENDENT_AXON_REPULSION	0.708319	0	2152	261
BIOCARTA_MITOCHONDRIA_PATHWAY	BIOCARTA_SPRY_PATHWAY	0.740253	0	2152	220
BIOCARTA_MONOCYTE_PATHWAY	PID_E2F_PATHWAY	0.754352	0	777	120
BIOCARTA_MONOCYTE_PATHWAY	KEGG_CELL_CYCLE	0.77422	0	777	141
BIOCARTA_MONOCYTE_PATHWAY	REACTOME_GAB1_SIGNALOSOME	0.714072	0	777	200
BIOCARTA_MONOCYTE_PATHWAY	BIOCARTA_CELLCYCLE_PATHWAY	0.845361	0	777	120
BIOCARTA_MONOCYTE_PATHWAY	KEGG_ENDOMETRIAL_CANCER	0.705003	0	777	210
BIOCARTA_MONOCYTE_PATHWAY	BIOCARTA_HIF_PATHWAY	0.921392	0	777	61
BIOCARTA_MONOCYTE_PATHWAY	REACTOME_PI3K_AKT_ACTIVATION	0.731266	0	777	210
BIOCARTA_MONOCYTE_PATHWAY	BIOCARTA_G1_PATHWAY	0.818299	0	777	141
BIOCARTA_MPR_PATHWAY	REACTOME_SPHINGOLIPID_DE_NOVO_BIOSYNTHESIS	0.74268	0	2235	255
BIOCARTA_MPR_PATHWAY	PID_VEGFR1_PATHWAY	0.708948	0	2235	235
BIOCARTA_MPR_PATHWAY	REACTOME_PYRUVATE_METABOLISM	0.733094	0	2235	597
BIOCARTA_MPR_PATHWAY	REACTOME_REGULATION_OF_PYRUVATE_DEHYDROGENASE_PDH_COMPLEX	0.733094	0	2235	597
BIOCARTA_MPR_PATHWAY	PID_SMAD2_3PATHWAY	0.906404	0	2235	210
BIOCARTA_MPR_PATHWAY	PID_RXR_VDR_PATHWAY	0.750069	0	2235	426
BIOCARTA_MPR_PATHWAY	BIOCARTA_PGC1A_PATHWAY	0.773733	0	2235	131
BIOCARTA_MPR_PATHWAY	BIOCARTA_BCR_PATHWAY	0.718861	0	2235	525
BIOCARTA_MPR_PATHWAY	SA_B_CELL_RECEPTOR_COMPLEXES	0.745717	0	2235	525
BIOCARTA_MPR_PATHWAY	BIOCARTA_AT1R_PATHWAY	0.75373	0	2235	208
BIOCARTA_MPR_PATHWAY	BIOCARTA_VIP_PATHWAY	0.809155	0	2235	215
BIOCARTA_MTA3_PATHWAY	REACTOME_REGULATION_OF_SIGNALING_BY_CBL	0.807363	0	1986	384
BIOCARTA_MTA3_PATHWAY	PID_ERBB4_PATHWAY	0.706556	0	1986	384
BIOCARTA_MTA3_PATHWAY	PID_SMAD2_3PATHWAY	0.868023	0	1986	122
BIOCARTA_MTA3_PATHWAY	PID_NETRIN_PATHWAY	0.778723	0	1986	365
BIOCARTA_MTA3_PATHWAY	SA_REG_CASCADE_OF_CYCLIN_EXPR	0.787961	0	1986	339
BIOCARTA_MTA3_PATHWAY	REACTOME_DEADENYLATION_OF_MRNA	0.744212	0	1986	483
BIOCARTA_MTA3_PATHWAY	BIOCARTA_P35ALZHEIMERS_PATHWAY	0.702721	0	1986	366
BIOCARTA_MTA3_PATHWAY	REACTOME_IL_3_5_AND_GM_CSF_SIGNALING	0.807363	0	1986	384
BIOCARTA_MTA3_PATHWAY	PID_RXR_VDR_PATHWAY	0.726195	0	1986	462
BIOCARTA_MTA3_PATHWAY	REACTOME_TGF_BETA_RECEPTOR_SIGNALING_IN_EMT_EPITHELIAL_TO_MESENCHYMAL_TRANSITION	0.78895	0	1986	0
BIOCARTA_MTA3_PATHWAY	BIOCARTA_PS1_PATHWAY	0.746074	0	1986	147
BIOCARTA_MTOR_PATHWAY	REACTOME_SIGNALING_BY_FGFR_MUTANTS	0.708301	0	1769	263
BIOCARTA_MTOR_PATHWAY	PID_CDC42_REG_PATHWAY	0.702399	0	1769	175
BIOCARTA_MTOR_PATHWAY	BIOCARTA_P38MAPK_PATHWAY	0.781056	0	1769	101
BIOCARTA_MTOR_PATHWAY	REACTOME_REGULATION_OF_SIGNALING_BY_CBL	0.90194	0	1769	151
BIOCARTA_MTOR_PATHWAY	REACTOME_FRS2_MEDIATED_CASCADE	0.732401	0	1769	263
BIOCARTA_MTOR_PATHWAY	PID_EPOPATHWAY	0.859357	0	1769	151
BIOCARTA_MYOSIN_PATHWAY	PID_PDGFRAPATHWAY	0.716083	0	1880	404
BIOCARTA_MYOSIN_PATHWAY	PID_IL2_1PATHWAY	0.725148	0	1880	382
BIOCARTA_MYOSIN_PATHWAY	PID_NCADHERINPATHWAY	0.776414	0	1880	424
BIOCARTA_MYOSIN_PATHWAY	REACTOME_ASSOCIATION_OF_TRIC_CCT_WITH_TARGET_PROTEINS_DURING_BIOSYNTHESIS	0.773114	0	1880	1
BIOCARTA_MYOSIN_PATHWAY	BIOCARTA_HER2_PATHWAY	0.724174	0	1880	380
BIOCARTA_MYOSIN_PATHWAY	REACTOME_SIGNALING_BY_FGFR_MUTANTS	0.704937	0	1880	449
BIOCARTA_MYOSIN_PATHWAY	BIOCARTA_IGF1_PATHWAY	0.760159	0	1880	380
BIOCARTA_MYOSIN_PATHWAY	KEGG_FC_GAMMA_R_MEDIATED_PHAGOCYTOSIS	0.722229	0	1880	211
BIOCARTA_MYOSIN_PATHWAY	REACTOME_SEMA3A_PAK_DEPENDENT_AXON_REPULSION	0.735175	0	1880	156
BIOCARTA_MYOSIN_PATHWAY	BIOCARTA_INSULIN_PATHWAY	0.726421	0	1880	380
BIOCARTA_MYOSIN_PATHWAY	PID_IL2_STAT5PATHWAY	0.797549	0	1880	382
BIOCARTA_MYOSIN_PATHWAY	PID_KITPATHWAY	0.798615	0	1880	380
BIOCARTA_MYOSIN_PATHWAY	REACTOME_YAP1_AND_WWTR1_TAZ_STIMULATED_GENE_EXPRESSION	0.882958	0	1880	5
BIOCARTA_MYOSIN_PATHWAY	SA_B_CELL_RECEPTOR_COMPLEXES	0.7714	0	1880	380
BIOCARTA_MYOSIN_PATHWAY	REACTOME_PI_3K_CASCADE	0.711124	0	1880	456
BIOCARTA_MYOSIN_PATHWAY	BIOCARTA_CDC42RAC_PATHWAY	0.876431	0	1880	123
BIOCARTA_MYOSIN_PATHWAY	REACTOME_SHC_RELATED_EVENTS	0.777508	0	1880	380
BIOCARTA_MYOSIN_PATHWAY	REACTOME_SOS_MEDIATED_SIGNALLING	0.863152	0	1880	258
BIOCARTA_MYOSIN_PATHWAY	BIOCARTA_VDR_PATHWAY	0.806553	0	1880	272
BIOCARTA_MYOSIN_PATHWAY	REACTOME_SIGNAL_ATTENUATION	0.78567	0	1880	380
BIOCARTA_MYOSIN_PATHWAY	BIOCARTA_IL2RB_PATHWAY	0.770375	0	1880	382
BIOCARTA_MYOSIN_PATHWAY	REACTOME_PI3K_AKT_ACTIVATION	0.758529	0	1880	456
BIOCARTA_MYOSIN_PATHWAY	REACTOME_SIGNALING_BY_CONSTITUTIVELY_ACTIVE_EGFR	0.79819	0	1880	380
BIOCARTA_MYOSIN_PATHWAY	REACTOME_PI3K_EVENTS_IN_ERBB2_SIGNALING	0.758125	0	1880	456
BIOCARTA_MYOSIN_PATHWAY	REACTOME_SHC_MEDIATED_SIGNALLING	0.79819	0	1880	380
BIOCARTA_MYOSIN_PATHWAY	REACTOME_SHC1_EVENTS_IN_ERBB4_SIGNALING	0.79819	0	1880	380
BIOCARTA_MYOSIN_PATHWAY	BIOCARTA_PTEN_PATHWAY	0.797765	0	1880	380
BIOCARTA_MYOSIN_PATHWAY	KEGG_TYPE_II_DIABETES_MELLITUS	0.729916	0	1880	242
BIOCARTA_MYOSIN_PATHWAY	REACTOME_FRS2_MEDIATED_CASCADE	0.802182	0	1880	258
BIOCARTA_NDKDYNAMIN_PATHWAY	SIG_INSULIN_RECEPTOR_PATHWAY_IN_CARDIAC_MYOCYTES	0.741974	0	2035	308
BIOCARTA_NDKDYNAMIN_PATHWAY	SIG_PIP3_SIGNALING_IN_CARDIAC_MYOCTES	0.744897	0	2035	336
BIOCARTA_NDKDYNAMIN_PATHWAY	PID_IGF1_PATHWAY	0.739891	0	2035	235
BIOCARTA_NDKDYNAMIN_PATHWAY	PID_RET_PATHWAY	0.729795	0	2035	191
BIOCARTA_NDKDYNAMIN_PATHWAY	SIG_IL4RECEPTOR_IN_B_LYPHOCYTES	0.848124	0	2035	85
BIOCARTA_NDKDYNAMIN_PATHWAY	REACTOME_SIGNALING_BY_HIPPO	0.887385	0	2035	94
BIOCARTA_NDKDYNAMIN_PATHWAY	PID_AJDISS_2PATHWAY	0.850394	0	2035	306
BIOCARTA_NDKDYNAMIN_PATHWAY	PID_FGF_PATHWAY	0.807441	0	2035	306
BIOCARTA_NDKDYNAMIN_PATHWAY	BIOCARTA_IGF1_PATHWAY	0.823025	0	2035	235
BIOCARTA_NDKDYNAMIN_PATHWAY	BIOCARTA_INSULIN_PATHWAY	0.773883	0	2035	330
BIOCARTA_NDKDYNAMIN_PATHWAY	PID_SMAD2_3PATHWAY	0.900556	0	2035	120
BIOCARTA_NDKDYNAMIN_PATHWAY	REACTOME_PYRUVATE_METABOLISM	0.778147	0	2035	60
BIOCARTA_NDKDYNAMIN_PATHWAY	BIOCARTA_BCELLSURVIVAL_PATHWAY	0.704155	0	2035	94
BIOCARTA_NDKDYNAMIN_PATHWAY	REACTOME_SOS_MEDIATED_SIGNALLING	0.719333	0	2035	85
BIOCARTA_NDKDYNAMIN_PATHWAY	ST_G_ALPHA_I_PATHWAY	0.72988	0	2035	340
BIOCARTA_NDKDYNAMIN_PATHWAY	REACTOME_REGULATION_OF_PYRUVATE_DEHYDROGENASE_PDH_COMPLEX	0.778147	0	2035	60
BIOCARTA_NDKDYNAMIN_PATHWAY	BIOCARTA_RAB_PATHWAY	0.816991	0	2035	242
BIOCARTA_NDKDYNAMIN_PATHWAY	REACTOME_SIGNAL_ATTENUATION	0.702346	0	2035	534
BIOCARTA_NDKDYNAMIN_PATHWAY	REACTOME_PI3K_AKT_ACTIVATION	0.709398	0	2035	332
BIOCARTA_NDKDYNAMIN_PATHWAY	SA_PTEN_PATHWAY	0.852012	0	2035	60
BIOCARTA_NFAT_PATHWAY	REACTOME_SIGNALING_BY_HIPPO	0.77155	0	2124	485
BIOCARTA_NFAT_PATHWAY	REACTOME_YAP1_AND_WWTR1_TAZ_STIMULATED_GENE_EXPRESSION	0.913047	0	2124	12
BIOCARTA_NFAT_PATHWAY	BIOCARTA_VDR_PATHWAY	0.842143	0	2124	268
BIOCARTA_NFKB_PATHWAY	SA_G2_AND_M_PHASES	0.830721	0	2195	360
BIOCARTA_NFKB_PATHWAY	BIOCARTA_RAB_PATHWAY	0.803757	0	2195	217
BIOCARTA_NGF_PATHWAY	REACTOME_CIRCADIAN_CLOCK	0.795964	0	1757	262
BIOCARTA_NGF_PATHWAY	REACTOME_BMAL1_CLOCK_NPAS2_ACTIVATES_CIRCADIAN_EXPRESSION	0.829309	0	1757	133
BIOCARTA_NGF_PATHWAY	PID_NCADHERINPATHWAY	0.709322	0	1757	170
BIOCARTA_NGF_PATHWAY	REACTOME_SIGNALING_BY_ROBO_RECEPTOR	0.724326	0	1757	168
BIOCARTA_NGF_PATHWAY	BIOCARTA_TEL_PATHWAY	0.8	0	1757	352
BIOCARTA_NGF_PATHWAY	REACTOME_NUCLEAR_RECEPTOR_TRANSCRIPTION_PATHWAY	0.728992	0	1757	69
BIOCARTA_NGF_PATHWAY	REACTOME_RORA_ACTIVATES_CIRCADIAN_EXPRESSION	0.814579	0	1757	262
BIOCARTA_NGF_PATHWAY	REACTOME_ACTIVATION_OF_BH3_ONLY_PROTEINS	0.777908	0	1757	50
BIOCARTA_NGF_PATHWAY	REACTOME_CIRCADIAN_REPRESSION_OF_EXPRESSION_BY_REV_ERBA	0.860324	0	1757	133
BIOCARTA_NGF_PATHWAY	PID_IGF1_PATHWAY	0.719312	0	1757	388
BIOCARTA_NGF_PATHWAY	PID_RETINOIC_ACID_PATHWAY	0.79305	0	1757	133
BIOCARTA_NGF_PATHWAY	BIOCARTA_VDR_PATHWAY	0.92426	0	1757	133
BIOCARTA_NGF_PATHWAY	PID_RXR_VDR_PATHWAY	0.910413	0	1757	133
BIOCARTA_NGF_PATHWAY	BIOCARTA_RARRXR_PATHWAY	0.92426	0	1757	133
BIOCARTA_NKCELLS_PATHWAY	PID_AURORA_B_PATHWAY	0.843485	0	2177	103
BIOCARTA_NKCELLS_PATHWAY	REACTOME_SHC_RELATED_EVENTS	0.766488	0	2177	187
BIOCARTA_NKCELLS_PATHWAY	BIOCARTA_RAB_PATHWAY	0.802579	0	2177	47
BIOCARTA_NKCELLS_PATHWAY	REACTOME_SHC_MEDIATED_SIGNALLING	0.860848	0	2177	187
BIOCARTA_NKT_PATHWAY	REACTOME_REGULATION_OF_PYRUVATE_DEHYDROGENASE_PDH_COMPLEX	0.723304	0	2492	620
BIOCARTA_NO1_PATHWAY	REACTOME_DEADENYLATION_OF_MRNA	0.727095	0	2191	420
BIOCARTA_NO1_PATHWAY	REACTOME_YAP1_AND_WWTR1_TAZ_STIMULATED_GENE_EXPRESSION	0.733811	0	2191	15
BIOCARTA_NO1_PATHWAY	PID_AVB3_OPN_PATHWAY	0.703069	0	2191	112
BIOCARTA_NO1_PATHWAY	BIOCARTA_RAB_PATHWAY	0.724075	0	2191	605
BIOCARTA_NO1_PATHWAY	BIOCARTA_P35ALZHEIMERS_PATHWAY	0.919896	0	2191	135
BIOCARTA_NO1_PATHWAY	PID_BETACATENIN_DEG_PATHWAY	0.878907	0	2191	218
BIOCARTA_NOS1_PATHWAY	PID_AVB3_OPN_PATHWAY	0.731511	0	2206	74
BIOCARTA_NOS1_PATHWAY	BIOCARTA_P35ALZHEIMERS_PATHWAY	0.921454	0	2206	86
BIOCARTA_NOS1_PATHWAY	PID_SYNDECAN_2_PATHWAY	0.703644	0	2206	613
BIOCARTA_NTHI_PATHWAY	PID_ECADHERIN_NASCENTAJ_PATHWAY	0.706247	0	2032	314
BIOCARTA_NTHI_PATHWAY	PID_NECTIN_PATHWAY	0.713841	0	2032	511
BIOCARTA_NTHI_PATHWAY	REACTOME_ASSOCIATION_OF_TRIC_CCT_WITH_TARGET_PROTEINS_DURING_BIOSYNTHESIS	0.832154	0	2032	6
BIOCARTA_NTHI_PATHWAY	BIOCARTA_CDC42RAC_PATHWAY	0.807162	0	2032	301
BIOCARTA_NTHI_PATHWAY	REACTOME_SOS_MEDIATED_SIGNALLING	0.956672	0	2032	88
BIOCARTA_NTHI_PATHWAY	SA_G2_AND_M_PHASES	0.771906	0	2032	403
BIOCARTA_NTHI_PATHWAY	PID_AURORA_A_PATHWAY	0.720654	0	2032	403
BIOCARTA_NUCLEARRS_PATHWAY	PID_RB_1PATHWAY	0.750354	0	1587	50
BIOCARTA_NUCLEARRS_PATHWAY	PID_EPHBFWDPATHWAY	0.712229	0	1587	365
BIOCARTA_NUCLEARRS_PATHWAY	BIOCARTA_TEL_PATHWAY	0.733952	0	1587	355
BIOCARTA_NUCLEARRS_PATHWAY	REACTOME_ASSOCIATION_OF_TRIC_CCT_WITH_TARGET_PROTEINS_DURING_BIOSYNTHESIS	0.725451	0	1587	380
BIOCARTA_NUCLEARRS_PATHWAY	REACTOME_PKB_MEDIATED_EVENTS	0.789109	0	1587	71
BIOCARTA_NUCLEARRS_PATHWAY	BIOCARTA_INSULIN_PATHWAY	0.812891	0	1587	155
BIOCARTA_NUCLEARRS_PATHWAY	SA_B_CELL_RECEPTOR_COMPLEXES	0.754896	0	1587	391
BIOCARTA_NUCLEARRS_PATHWAY	PID_PS1PATHWAY	0.777277	0	1587	297
BIOCARTA_NUCLEARRS_PATHWAY	REACTOME_SIGNALING_BY_NOTCH2	0.786588	0	1587	297
BIOCARTA_P27_PATHWAY	REACTOME_SIGNALING_BY_INSULIN_RECEPTOR	0.703212	0	1953	183
BIOCARTA_P27_PATHWAY	PID_ERBB1_INTERNALIZATION_PATHWAY	0.747591	0	1953	13
BIOCARTA_P27_PATHWAY	REACTOME_PI3K_CASCADE	0.733376	0	1953	183
BIOCARTA_P27_PATHWAY	REACTOME_SPHINGOLIPID_DE_NOVO_BIOSYNTHESIS	0.810733	0	1953	153
BIOCARTA_P27_PATHWAY	PID_RET_PATHWAY	0.766851	0	1953	49
BIOCARTA_P27_PATHWAY	SIG_IL4RECEPTOR_IN_B_LYPHOCYTES	0.72408	0	1953	138
BIOCARTA_P27_PATHWAY	BIOCARTA_HIF_PATHWAY	0.820184	0	1953	351
BIOCARTA_P27_PATHWAY	BIOCARTA_G2_PATHWAY	0.712186	0	1953	152
BIOCARTA_P27_PATHWAY	PID_BMPPATHWAY	0.70983	0	1953	529
BIOCARTA_P27_PATHWAY	PID_ERBB4_PATHWAY	0.700055	0	1953	152
BIOCARTA_P27_PATHWAY	KEGG_ENDOMETRIAL_CANCER	0.714241	0	1953	245
BIOCARTA_P27_PATHWAY	SA_B_CELL_RECEPTOR_COMPLEXES	0.999488	0	1953	1
BIOCARTA_P27_PATHWAY	REACTOME_RORA_ACTIVATES_CIRCADIAN_EXPRESSION	0.757025	0	1953	161
BIOCARTA_P27_PATHWAY	PID_AURORA_A_PATHWAY	0.710198	0	1953	152
BIOCARTA_P27_PATHWAY	REACTOME_CIRCADIAN_REPRESSION_OF_EXPRESSION_BY_REV_ERBA	0.757025	0	1953	161
BIOCARTA_P27_PATHWAY	REACTOME_SOS_MEDIATED_SIGNALLING	0.912458	0	1953	44
BIOCARTA_P27_PATHWAY	BIOCARTA_RAB_PATHWAY	0.735851	0	1953	412
BIOCARTA_P27_PATHWAY	REACTOME_SIGNAL_ATTENUATION	0.701179	0	1953	44
BIOCARTA_P27_PATHWAY	PID_P38ALPHABETADOWNSTREAMPATHWAY	0.776168	0	1953	33
BIOCARTA_P27_PATHWAY	BIOCARTA_TGFB_PATHWAY	0.776506	0	1953	50
BIOCARTA_P27_PATHWAY	BIOCARTA_HDAC_PATHWAY	0.706534	0	1953	93
BIOCARTA_P27_PATHWAY	BIOCARTA_PGC1A_PATHWAY	0.736999	0	1953	156
BIOCARTA_P27_PATHWAY	PID_ARF6DOWNSTREAMPATHWAY	0.806253	0	1953	379
BIOCARTA_P27_PATHWAY	PID_AVB3_INTEGRIN_PATHWAY	0.763078	0	1953	93
BIOCARTA_P27_PATHWAY	BIOCARTA_ARENRF2_PATHWAY	0.866735	0	1953	261
BIOCARTA_P27_PATHWAY	BIOCARTA_SPRY_PATHWAY	0.936946	0	1953	5
BIOCARTA_P27_PATHWAY	PID_EPHA2_FWDPATHWAY	0.999488	0	1953	1
BIOCARTA_P27_PATHWAY	REACTOME_FRS2_MEDIATED_CASCADE	0.887224	0	1953	183
BIOCARTA_P35ALZHEIMERS_PATHWAY	REACTOME_DOWNREGULATION_OF_SMAD2_3_SMAD4_TRANSCRIPTIONAL_ACTIVITY	0.826205	0	1815	22
BIOCARTA_P35ALZHEIMERS_PATHWAY	BIOCARTA_RACCYCD_PATHWAY	0.793755	0	1815	373
BIOCARTA_P35ALZHEIMERS_PATHWAY	REACTOME_G1_PHASE	0.718052	0	1815	481
BIOCARTA_P35ALZHEIMERS_PATHWAY	REACTOME_INTRINSIC_PATHWAY_FOR_APOPTOSIS	0.711275	0	1815	267
BIOCARTA_P35ALZHEIMERS_PATHWAY	BIOCARTA_CELLCYCLE_PATHWAY	0.768743	0	1815	420
BIOCARTA_P35ALZHEIMERS_PATHWAY	BIOCARTA_G1_PATHWAY	0.76378	0	1815	373
BIOCARTA_P35ALZHEIMERS_PATHWAY	REACTOME_ACTIVATION_OF_BH3_ONLY_PROTEINS	0.834885	0	1815	159
BIOCARTA_P35ALZHEIMERS_PATHWAY	REACTOME_SEMA3A_PAK_DEPENDENT_AXON_REPULSION	0.787099	0	1815	244
BIOCARTA_P35ALZHEIMERS_PATHWAY	SA_G1_AND_S_PHASES	0.763498	0	1815	373
BIOCARTA_P35ALZHEIMERS_PATHWAY	PID_IL2_STAT5PATHWAY	0.731625	0	1815	99
BIOCARTA_P35ALZHEIMERS_PATHWAY	REACTOME_ASSOCIATION_OF_TRIC_CCT_WITH_TARGET_PROTEINS_DURING_BIOSYNTHESIS	0.712323	0	1815	495
BIOCARTA_P35ALZHEIMERS_PATHWAY	REACTOME_PI_3K_CASCADE	0.711927	0	1815	308
BIOCARTA_P35ALZHEIMERS_PATHWAY	PID_SMAD2_3PATHWAY	0.969349	0	1815	44
BIOCARTA_P35ALZHEIMERS_PATHWAY	BIOCARTA_RAC1_PATHWAY	0.817288	0	1815	44
BIOCARTA_P35ALZHEIMERS_PATHWAY	BIOCARTA_CTCF_PATHWAY	0.998346	0	1815	3
BIOCARTA_P35ALZHEIMERS_PATHWAY	SA_REG_CASCADE_OF_CYCLIN_EXPR	0.768275	0	1815	373
BIOCARTA_P35ALZHEIMERS_PATHWAY	REACTOME_SIGNALING_BY_NOTCH2	0.737291	0	1815	247
BIOCARTA_P35ALZHEIMERS_PATHWAY	BIOCARTA_RNA_PATHWAY	0.713569	0	1815	254
BIOCARTA_P35ALZHEIMERS_PATHWAY	BIOCARTA_NTHI_PATHWAY	0.785241	0	1815	254
BIOCARTA_P35ALZHEIMERS_PATHWAY	REACTOME_PI3K_AKT_ACTIVATION	0.719533	0	1815	308
BIOCARTA_P35ALZHEIMERS_PATHWAY	BIOCARTA_PTEN_PATHWAY	0.857943	0	1815	3
BIOCARTA_P35ALZHEIMERS_PATHWAY	REACTOME_FRS2_MEDIATED_CASCADE	0.88622	0	1815	81
BIOCARTA_P35ALZHEIMERS_PATHWAY	BIOCARTA_KERATINOCYTE_PATHWAY	0.715346	0	1815	305
BIOCARTA_P35ALZHEIMERS_PATHWAY	BIOCARTA_BCELLSURVIVAL_PATHWAY	0.721335	0	1815	267
BIOCARTA_P35ALZHEIMERS_PATHWAY	PID_P38_MKK3_6PATHWAY	0.917411	0	1815	44
BIOCARTA_P35ALZHEIMERS_PATHWAY	PID_NFKAPPABCANONICALPATHWAY	0.795883	0	1815	254
BIOCARTA_P38MAPK_PATHWAY	REACTOME_G0_AND_EARLY_G1	0.800244	0	2008	39
BIOCARTA_P38MAPK_PATHWAY	REACTOME_SIGNALING_BY_FGFR_MUTANTS	0.731873	0	2008	131
BIOCARTA_P38MAPK_PATHWAY	PID_EPHA_FWDPATHWAY	0.769625	0	2008	294
BIOCARTA_P38MAPK_PATHWAY	REACTOME_YAP1_AND_WWTR1_TAZ_STIMULATED_GENE_EXPRESSION	0.809691	0	2008	203
BIOCARTA_P38MAPK_PATHWAY	BIOCARTA_HER2_PATHWAY	0.711371	0	2008	185
BIOCARTA_P38MAPK_PATHWAY	PID_NECTIN_PATHWAY	0.703383	0	2008	310
BIOCARTA_P38MAPK_PATHWAY	REACTOME_SIGNALING_BY_NOTCH2	0.713001	0	2008	232
BIOCARTA_P38MAPK_PATHWAY	PID_CDC42_REG_PATHWAY	0.802013	0	2008	240
BIOCARTA_P53HYPOXIA_PATHWAY	REACTOME_G0_AND_EARLY_G1	0.749823	0	2090	48
BIOCARTA_P53HYPOXIA_PATHWAY	REACTOME_ASSOCIATION_OF_TRIC_CCT_WITH_TARGET_PROTEINS_DURING_BIOSYNTHESIS	0.896358	0	2090	105
BIOCARTA_P53HYPOXIA_PATHWAY	BIOCARTA_CELLCYCLE_PATHWAY	0.741536	0	2090	13
BIOCARTA_P53HYPOXIA_PATHWAY	REACTOME_DEADENYLATION_OF_MRNA	0.732522	0	2090	66
BIOCARTA_P53HYPOXIA_PATHWAY	BIOCARTA_MCM_PATHWAY	0.966954	0	2090	70
BIOCARTA_P53HYPOXIA_PATHWAY	SA_REG_CASCADE_OF_CYCLIN_EXPR	0.907538	0	2090	13
BIOCARTA_P53HYPOXIA_PATHWAY	BIOCARTA_PTEN_PATHWAY	0.756216	0	2090	13
BIOCARTA_P53_PATHWAY	BIOCARTA_IGF1MTOR_PATHWAY	0.716949	0	2321	433
BIOCARTA_P53_PATHWAY	REACTOME_G1_PHASE	0.723374	0	2321	470
BIOCARTA_P53_PATHWAY	REACTOME_FORMATION_OF_TUBULIN_FOLDING_INTERMEDIATES_BY_CCT_TRIC	0.941379	0	2321	136
BIOCARTA_PAR1_PATHWAY	REACTOME_ASSOCIATION_OF_TRIC_CCT_WITH_TARGET_PROTEINS_DURING_BIOSYNTHESIS	0.792331	0	1861	0
BIOCARTA_PAR1_PATHWAY	PID_RAC1_PATHWAY	0.724553	0	1861	364
BIOCARTA_PAR1_PATHWAY	REACTOME_SEMA3A_PAK_DEPENDENT_AXON_REPULSION	0.7293	0	1861	240
BIOCARTA_PAR1_PATHWAY	REACTOME_YAP1_AND_WWTR1_TAZ_STIMULATED_GENE_EXPRESSION	0.92069	0	1861	21
BIOCARTA_PAR1_PATHWAY	SA_B_CELL_RECEPTOR_COMPLEXES	0.755587	0	1861	99
BIOCARTA_PAR1_PATHWAY	PID_NCADHERINPATHWAY	0.81779	0	1861	343
BIOCARTA_PAR1_PATHWAY	BIOCARTA_VIP_PATHWAY	0.72228	0	1861	27
BIOCARTA_PAR1_PATHWAY	REACTOME_SOS_MEDIATED_SIGNALLING	0.826946	0	1861	312
BIOCARTA_PAR1_PATHWAY	PID_LIS1PATHWAY	0.736448	0	1861	196
BIOCARTA_PAR1_PATHWAY	REACTOME_PROTEIN_FOLDING	0.715495	0	1861	0
BIOCARTA_PAR1_PATHWAY	PID_EPHA_FWDPATHWAY	0.700591	0	1861	520
BIOCARTA_PARKIN_PATHWAY	PID_BETACATENIN_DEG_PATHWAY	0.796865	0	2315	168
BIOCARTA_PDGF_PATHWAY	BIOCARTA_P53_PATHWAY	0.746844	0	1910	309
BIOCARTA_PDGF_PATHWAY	REACTOME_G0_AND_EARLY_G1	0.738225	0	1910	106
BIOCARTA_PDGF_PATHWAY	SIG_INSULIN_RECEPTOR_PATHWAY_IN_CARDIAC_MYOCYTES	0.719033	0	1910	390
BIOCARTA_PDGF_PATHWAY	REACTOME_SIGNALING_BY_ROBO_RECEPTOR	0.760235	0	1910	292
BIOCARTA_PDGF_PATHWAY	REACTOME_ACTIVATION_OF_BH3_ONLY_PROTEINS	0.850269	0	1910	124
BIOCARTA_PDGF_PATHWAY	PID_EPHBFWDPATHWAY	0.79334	0	1910	208
BIOCARTA_PDGF_PATHWAY	REACTOME_YAP1_AND_WWTR1_TAZ_STIMULATED_GENE_EXPRESSION	0.812743	0	1910	131
BIOCARTA_PDGF_PATHWAY	BIOCARTA_RAB_PATHWAY	0.731347	0	1910	234
BIOCARTA_PDGF_PATHWAY	PID_RAC1_REG_PATHWAY	0.70468	0	1910	500
BIOCARTA_PGC1A_PATHWAY	REACTOME_SIGNALING_BY_HIPPO	0.974813	0	2145	54
BIOCARTA_PGC1A_PATHWAY	KEGG_ENDOMETRIAL_CANCER	0.731229	0	2145	115
BIOCARTA_PGC1A_PATHWAY	PID_AVB3_OPN_PATHWAY	0.765977	0	2145	429
BIOCARTA_PGC1A_PATHWAY	REACTOME_SHC_RELATED_EVENTS	0.710248	0	2145	188
BIOCARTA_PGC1A_PATHWAY	PID_NFAT_TFPATHWAY	0.740249	0	2145	258
BIOCARTA_PGC1A_PATHWAY	REACTOME_YAP1_AND_WWTR1_TAZ_STIMULATED_GENE_EXPRESSION	0.907136	0	2145	3
BIOCARTA_PITX2_PATHWAY	REACTOME_G0_AND_EARLY_G1	0.712588	0	1872	4
BIOCARTA_PITX2_PATHWAY	REACTOME_INTRINSIC_PATHWAY_FOR_APOPTOSIS	0.800685	0	1872	297
BIOCARTA_PITX2_PATHWAY	REACTOME_ASSOCIATION_OF_TRIC_CCT_WITH_TARGET_PROTEINS_DURING_BIOSYNTHESIS	0.729654	0	1872	200
BIOCARTA_PITX2_PATHWAY	BIOCARTA_TEL_PATHWAY	0.98877	0	1872	22
BIOCARTA_PITX2_PATHWAY	REACTOME_ACTIVATION_OF_BH3_ONLY_PROTEINS	0.946013	0	1872	10
BIOCARTA_PITX2_PATHWAY	REACTOME_SHC_RELATED_EVENTS	0.783217	0	1872	284
BIOCARTA_PITX2_PATHWAY	REACTOME_SOS_MEDIATED_SIGNALLING	0.840168	0	1872	22
BIOCARTA_PITX2_PATHWAY	BIOCARTA_IL2RB_PATHWAY	0.729982	0	1872	10
BIOCARTA_PITX2_PATHWAY	REACTOME_SIGNALING_BY_CONSTITUTIVELY_ACTIVE_EGFR	0.794983	0	1872	22
BIOCARTA_PITX2_PATHWAY	REACTOME_SHC_MEDIATED_SIGNALLING	0.893188	0	1872	22
BIOCARTA_PLATELETAPP_PATHWAY	REACTOME_INTRINSIC_PATHWAY_FOR_APOPTOSIS	0.751094	0	2449	300
BIOCARTA_PLATELETAPP_PATHWAY	REACTOME_ACTIVATION_OF_BH3_ONLY_PROTEINS	0.793655	0	2449	300
BIOCARTA_PLATELETAPP_PATHWAY	PID_SMAD2_3PATHWAY	0.725905	0	2449	212
BIOCARTA_PLATELETAPP_PATHWAY	BIOCARTA_RAC1_PATHWAY	0.730399	0	2449	491
BIOCARTA_PLATELETAPP_PATHWAY	BIOCARTA_RARRXR_PATHWAY	0.776511	0	2449	367
BIOCARTA_PLATELETAPP_PATHWAY	REACTOME_PROLONGED_ERK_ACTIVATION_EVENTS	0.809501	0	2449	136
BIOCARTA_PLCE_PATHWAY	REACTOME_YAP1_AND_WWTR1_TAZ_STIMULATED_GENE_EXPRESSION	0.722367	0	2393	236
BIOCARTA_PLCE_PATHWAY	BIOCARTA_IL6_PATHWAY	0.777356	0	2393	201
BIOCARTA_PLCE_PATHWAY	BIOCARTA_IGF1MTOR_PATHWAY	0.724395	0	2393	471
BIOCARTA_PLCE_PATHWAY	BIOCARTA_CDC42RAC_PATHWAY	0.742398	0	2393	471
BIOCARTA_PML_PATHWAY	PID_P38ALPHABETAPATHWAY	0.701607	0	2066	452
BIOCARTA_PML_PATHWAY	REACTOME_SIGNALING_BY_NOTCH2	0.773312	0	2066	364
BIOCARTA_PPARA_PATHWAY	REACTOME_ASSOCIATION_OF_TRIC_CCT_WITH_TARGET_PROTEINS_DURING_BIOSYNTHESIS	0.800227	0	1899	0
BIOCARTA_PPARA_PATHWAY	KEGG_COLORECTAL_CANCER	0.714242	0	1899	313
BIOCARTA_PPARA_PATHWAY	REACTOME_SIGNALING_BY_HIPPO	0.857745	0	1899	270
BIOCARTA_PPARA_PATHWAY	BIOCARTA_PTDINS_PATHWAY	0.855199	0	1899	166
BIOCARTA_PPARA_PATHWAY	SIG_IL4RECEPTOR_IN_B_LYPHOCYTES	0.760291	0	1899	325
BIOCARTA_PPARA_PATHWAY	BIOCARTA_RAC1_PATHWAY	0.715285	0	1899	399
BIOCARTA_PPARA_PATHWAY	REACTOME_PROTEIN_FOLDING	0.710085	0	1899	0
BIOCARTA_PPARA_PATHWAY	KEGG_PANCREATIC_CANCER	0.719929	0	1899	313
BIOCARTA_PPARA_PATHWAY	BIOCARTA_P35ALZHEIMERS_PATHWAY	0.78509	0	1899	227
BIOCARTA_PROTEASOME_PATHWAY	BIOCARTA_VIP_PATHWAY	0.765972	0	2236	115
BIOCARTA_PROTEASOME_PATHWAY	PID_SMAD2_3PATHWAY	0.878865	0	2236	174
BIOCARTA_PROTEASOME_PATHWAY	PID_EPHA2_FWDPATHWAY	0.908562	0	2236	1
BIOCARTA_PROTEASOME_PATHWAY	BIOCARTA_FCER1_PATHWAY	0.714682	0	2236	174
BIOCARTA_PROTEASOME_PATHWAY	REACTOME_SIGNALING_BY_CONSTITUTIVELY_ACTIVE_EGFR	0.854398	0	2236	207
BIOCARTA_PROTEASOME_PATHWAY	PID_S1P_S1P3_PATHWAY	0.753208	0	2236	297
BIOCARTA_PS1_PATHWAY	REACTOME_INTRINSIC_PATHWAY_FOR_APOPTOSIS	0.702401	0	2117	312
BIOCARTA_PS1_PATHWAY	REACTOME_ASSOCIATION_OF_TRIC_CCT_WITH_TARGET_PROTEINS_DURING_BIOSYNTHESIS	0.744822	0	2117	1
BIOCARTA_PS1_PATHWAY	BIOCARTA_TEL_PATHWAY	0.945326	0	2117	7
BIOCARTA_PS1_PATHWAY	REACTOME_ACTIVATION_OF_BH3_ONLY_PROTEINS	0.820683	0	2117	241
BIOCARTA_PS1_PATHWAY	BIOCARTA_AT1R_PATHWAY	0.723967	0	2117	154
BIOCARTA_PS1_PATHWAY	PID_LIS1PATHWAY	0.756114	0	2117	107
BIOCARTA_PS1_PATHWAY	PID_SMAD2_3PATHWAY	0.753199	0	2117	152
BIOCARTA_PS1_PATHWAY	SA_B_CELL_RECEPTOR_COMPLEXES	0.757973	0	2117	396
BIOCARTA_PS1_PATHWAY	REACTOME_PYRUVATE_METABOLISM	0.704021	0	2117	472
BIOCARTA_PS1_PATHWAY	REACTOME_SHC_RELATED_EVENTS	0.840548	0	2117	2
BIOCARTA_PS1_PATHWAY	REACTOME_SOS_MEDIATED_SIGNALLING	0.718598	0	2117	2
BIOCARTA_PS1_PATHWAY	PID_EPOPATHWAY	0.761695	0	2117	77
BIOCARTA_PS1_PATHWAY	BIOCARTA_RAB_PATHWAY	0.855994	0	2117	145
BIOCARTA_PS1_PATHWAY	REACTOME_SIGNALING_BY_CONSTITUTIVELY_ACTIVE_EGFR	0.772169	0	2117	2
BIOCARTA_PS1_PATHWAY	REACTOME_SHC_MEDIATED_SIGNALLING	0.906947	0	2117	2
BIOCARTA_PS1_PATHWAY	BIOCARTA_BCR_PATHWAY	0.707146	0	2117	20
BIOCARTA_PS1_PATHWAY	REACTOME_SHC1_EVENTS_IN_ERBB4_SIGNALING	0.869616	0	2117	2
BIOCARTA_PS1_PATHWAY	REACTOME_FRS2_MEDIATED_CASCADE	0.799958	0	2117	308
BIOCARTA_PTC1_PATHWAY	REACTOME_RORA_ACTIVATES_CIRCADIAN_EXPRESSION	0.777548	0	2127	140
BIOCARTA_PTC1_PATHWAY	REACTOME_CIRCADIAN_REPRESSION_OF_EXPRESSION_BY_REV_ERBA	0.831601	0	2127	140
BIOCARTA_PTC1_PATHWAY	BIOCARTA_RAB_PATHWAY	0.745203	0	2127	187
BIOCARTA_PTC1_PATHWAY	REACTOME_SIGNAL_ATTENUATION	0.768152	0	2127	311
BIOCARTA_PTC1_PATHWAY	PID_RXR_VDR_PATHWAY	0.722748	0	2127	40
BIOCARTA_PTDINS_PATHWAY	BIOCARTA_P53_PATHWAY	0.727766	0	1888	472
BIOCARTA_PTDINS_PATHWAY	BIOCARTA_HER2_PATHWAY	0.760213	0	1888	169
BIOCARTA_PTDINS_PATHWAY	SIG_IL4RECEPTOR_IN_B_LYPHOCYTES	0.743527	0	1888	13
BIOCARTA_PTDINS_PATHWAY	PID_ER_NONGENOMIC_PATHWAY	0.93039	0	1888	8
BIOCARTA_PTDINS_PATHWAY	BIOCARTA_IGF1_PATHWAY	0.781198	0	1888	8
BIOCARTA_PTDINS_PATHWAY	BIOCARTA_TEL_PATHWAY	0.945795	0	1888	13
BIOCARTA_PTDINS_PATHWAY	PID_ERBB4_PATHWAY	0.703824	0	1888	422
BIOCARTA_PTDINS_PATHWAY	REACTOME_ACTIVATION_OF_BH3_ONLY_PROTEINS	0.886628	0	1888	14
BIOCARTA_PTDINS_PATHWAY	PID_IL2_STAT5PATHWAY	0.707096	0	1888	309
BIOCARTA_PTDINS_PATHWAY	BIOCARTA_PYK2_PATHWAY	0.730919	0	1888	17
BIOCARTA_PTDINS_PATHWAY	PID_IL2_PI3KPATHWAY	0.767439	0	1888	438
BIOCARTA_PTDINS_PATHWAY	BIOCARTA_AT1R_PATHWAY	0.741156	0	1888	17
BIOCARTA_PTDINS_PATHWAY	REACTOME_SHC_RELATED_EVENTS	0.773715	0	1888	427
BIOCARTA_PTDINS_PATHWAY	ST_G_ALPHA_I_PATHWAY	0.731143	0	1888	124
BIOCARTA_PTDINS_PATHWAY	PID_AVB3_OPN_PATHWAY	0.704023	0	1888	17
BIOCARTA_PTDINS_PATHWAY	BIOCARTA_KERATINOCYTE_PATHWAY	0.702317	0	1888	17
BIOCARTA_PTEN_PATHWAY	PID_BETACATENIN_NUC_PATHWAY	0.711844	0	1841	262
BIOCARTA_PTEN_PATHWAY	BIOCARTA_TEL_PATHWAY	0.964018	0	1841	54
BIOCARTA_PTEN_PATHWAY	PID_NFAT_3PATHWAY	0.777098	0	1841	67
BIOCARTA_PTEN_PATHWAY	BIOCARTA_VIP_PATHWAY	0.812921	0	1841	300
BIOCARTA_PTEN_PATHWAY	PID_EPHBFWDPATHWAY	0.725181	0	1841	341
BIOCARTA_PTEN_PATHWAY	REACTOME_YAP1_AND_WWTR1_TAZ_STIMULATED_GENE_EXPRESSION	0.888515	0	1841	78
BIOCARTA_PTEN_PATHWAY	PID_AURORA_A_PATHWAY	0.722743	0	1841	345
BIOCARTA_PTEN_PATHWAY	REACTOME_OXYGEN_DEPENDENT_PROLINE_HYDROXYLATION_OF_HYPOXIA_INDUCIBLE_FACTOR_ALPHA	0.719507	0	1841	491
BIOCARTA_PTEN_PATHWAY	BIOCARTA_RAB_PATHWAY	0.811957	0	1841	346
BIOCARTA_PTEN_PATHWAY	PID_IL6_7PATHWAY	0.72002	0	1841	91
BIOCARTA_PTEN_PATHWAY	PID_RXR_VDR_PATHWAY	0.800685	0	1841	294
BIOCARTA_PTEN_PATHWAY	BIOCARTA_RARRXR_PATHWAY	0.740313	0	1841	294
BIOCARTA_PTEN_PATHWAY	PID_HDAC_CLASSIII_PATHWAY	0.811472	0	1841	287
BIOCARTA_PTEN_PATHWAY	PID_IL2_1PATHWAY	0.756482	0	1841	54
BIOCARTA_PTEN_PATHWAY	PID_BETACATENIN_DEG_PATHWAY	0.906221	0	1841	105
BIOCARTA_PYK2_PATHWAY	REACTOME_MYOGENESIS	0.735704	0	2086	284
BIOCARTA_RAB_PATHWAY	REACTOME_REGULATION_OF_PYRUVATE_DEHYDROGENASE_PDH_COMPLEX	0.750058	0	2297	465
BIOCARTA_RAB_PATHWAY	PID_BETACATENIN_DEG_PATHWAY	0.839684	0	2297	323
BIOCARTA_RAC1_PATHWAY	REACTOME_SIGNALING_BY_BMP	0.702057	0	2208	461
BIOCARTA_RAC1_PATHWAY	REACTOME_G0_AND_EARLY_G1	0.999094	0	2208	2
BIOCARTA_RAC1_PATHWAY	BIOCARTA_G1_PATHWAY	0.705934	0	2208	633
BIOCARTA_RAC1_PATHWAY	REACTOME_INTRINSIC_PATHWAY_FOR_APOPTOSIS	0.843841	0	2208	261
BIOCARTA_RAC1_PATHWAY	BIOCARTA_TEL_PATHWAY	0.745842	0	2208	80
BIOCARTA_RAC1_PATHWAY	REACTOME_ACTIVATION_OF_BH3_ONLY_PROTEINS	0.843841	0	2208	261
BIOCARTA_RAC1_PATHWAY	PID_AURORA_B_PATHWAY	0.710408	0	2208	394
BIOCARTA_RAC1_PATHWAY	BIOCARTA_CELLCYCLE_PATHWAY	0.798877	0	2208	425
BIOCARTA_RAC1_PATHWAY	SA_REG_CASCADE_OF_CYCLIN_EXPR	0.927302	0	2208	96
BIOCARTA_RAC1_PATHWAY	BIOCARTA_RACCYCD_PATHWAY	0.701836	0	2208	636
BIOCARTA_RACCYCD_PATHWAY	REACTOME_REGULATION_OF_HYPOXIA_INDUCIBLE_FACTOR_HIF_BY_OXYGEN	0.847144	0	1787	273
BIOCARTA_RACCYCD_PATHWAY	REACTOME_OXYGEN_DEPENDENT_PROLINE_HYDROXYLATION_OF_HYPOXIA_INDUCIBLE_FACTOR_ALPHA	0.847144	0	1787	273
BIOCARTA_RACCYCD_PATHWAY	BIOCARTA_RAB_PATHWAY	0.927378	0	1787	119
BIOCARTA_RANKL_PATHWAY	REACTOME_DOWNREGULATION_OF_SMAD2_3_SMAD4_TRANSCRIPTIONAL_ACTIVITY	0.726572	0	2175	193
BIOCARTA_RANKL_PATHWAY	REACTOME_SIGNALING_BY_ROBO_RECEPTOR	0.740382	0	2175	510
BIOCARTA_RANKL_PATHWAY	PID_SMAD2_3PATHWAY	0.794925	0	2175	193
BIOCARTA_RANKL_PATHWAY	BIOCARTA_ALK_PATHWAY	0.744268	0	2175	177
BIOCARTA_RANKL_PATHWAY	REACTOME_SIGNAL_ATTENUATION	0.713825	0	2175	625
BIOCARTA_RANKL_PATHWAY	BIOCARTA_CREB_PATHWAY	0.702605	0	2175	303
BIOCARTA_RANKL_PATHWAY	BIOCARTA_TGFB_PATHWAY	0.874956	0	2175	171
BIOCARTA_RANKL_PATHWAY	REACTOME_SIGNALING_BY_CONSTITUTIVELY_ACTIVE_EGFR	0.782445	0	2175	300
BIOCARTA_RANKL_PATHWAY	BIOCARTA_IGF1R_PATHWAY	0.856729	0	2175	227
BIOCARTA_RANKL_PATHWAY	PID_NEPHRIN_NEPH1_PATHWAY	0.768673	0	2175	314
BIOCARTA_RANKL_PATHWAY	REACTOME_DAG_AND_IP3_SIGNALING	0.850262	0	2175	303
BIOCARTA_RANKL_PATHWAY	BIOCARTA_VIP_PATHWAY	0.744535	0	2175	318
BIOCARTA_RANKL_PATHWAY	REACTOME_SHC_RELATED_EVENTS	0.779727	0	2175	150
BIOCARTA_RANKL_PATHWAY	REACTOME_SOS_MEDIATED_SIGNALLING	0.881338	0	2175	98
BIOCARTA_RANKL_PATHWAY	BIOCARTA_PS1_PATHWAY	0.739247	0	2175	123
BIOCARTA_RANMS_PATHWAY	PID_IGF1_PATHWAY	0.732809	0	1901	303
BIOCARTA_RANMS_PATHWAY	BIOCARTA_G1_PATHWAY	0.827187	0	1901	77
BIOCARTA_RANMS_PATHWAY	REACTOME_RORA_ACTIVATES_CIRCADIAN_EXPRESSION	0.713875	0	1901	39
BIOCARTA_RANMS_PATHWAY	REACTOME_CIRCADIAN_REPRESSION_OF_EXPRESSION_BY_REV_ERBA	0.792525	0	1901	39
BIOCARTA_RANMS_PATHWAY	PID_EPHA_FWDPATHWAY	0.715032	0	1901	419
BIOCARTA_RANMS_PATHWAY	SA_B_CELL_RECEPTOR_COMPLEXES	0.715454	0	1901	3
BIOCARTA_RANMS_PATHWAY	BIOCARTA_IGF1MTOR_PATHWAY	0.803809	0	1901	275
BIOCARTA_RANMS_PATHWAY	PID_ILK_PATHWAY	0.718681	0	1901	65
BIOCARTA_RANMS_PATHWAY	PID_EPHA2_FWDPATHWAY	0.894167	0	1901	3
BIOCARTA_RANMS_PATHWAY	BIOCARTA_VDR_PATHWAY	0.886438	0	1901	9
BIOCARTA_RANMS_PATHWAY	REACTOME_SIGNAL_ATTENUATION	0.798953	0	1901	176
BIOCARTA_RANMS_PATHWAY	BIOCARTA_WNT_PATHWAY	0.700409	0	1901	6
BIOCARTA_RANMS_PATHWAY	PID_P38ALPHABETADOWNSTREAMPATHWAY	0.729605	0	1901	39
BIOCARTA_RANMS_PATHWAY	PID_BETACATENIN_DEG_PATHWAY	0.734275	0	1901	6
BIOCARTA_RARRXR_PATHWAY	PID_RET_PATHWAY	0.759525	0	1749	79
BIOCARTA_RARRXR_PATHWAY	PID_IL2_1PATHWAY	0.706219	0	1749	236
BIOCARTA_RARRXR_PATHWAY	SIG_IL4RECEPTOR_IN_B_LYPHOCYTES	0.79336	0	1749	362
BIOCARTA_RARRXR_PATHWAY	PID_IL6_7PATHWAY	0.830154	0	1749	20
BIOCARTA_RARRXR_PATHWAY	REACTOME_ASSOCIATION_OF_TRIC_CCT_WITH_TARGET_PROTEINS_DURING_BIOSYNTHESIS	0.711706	0	1749	0
BIOCARTA_RARRXR_PATHWAY	BIOCARTA_HER2_PATHWAY	0.949697	0	1749	33
BIOCARTA_RARRXR_PATHWAY	REACTOME_SIGNALING_BY_FGFR_MUTANTS	0.806304	0	1749	341
BIOCARTA_RARRXR_PATHWAY	BIOCARTA_PDGF_PATHWAY	0.794622	0	1749	359
BIOCARTA_RARRXR_PATHWAY	REACTOME_SEMA3A_PAK_DEPENDENT_AXON_REPULSION	0.808693	0	1749	20
BIOCARTA_RARRXR_PATHWAY	BIOCARTA_INSULIN_PATHWAY	0.878719	0	1749	212
BIOCARTA_RARRXR_PATHWAY	BIOCARTA_EGF_PATHWAY	0.794622	0	1749	359
BIOCARTA_RARRXR_PATHWAY	BIOCARTA_CDC42RAC_PATHWAY	0.965392	0	1749	20
BIOCARTA_RARRXR_PATHWAY	REACTOME_SHC_RELATED_EVENTS	0.863156	0	1749	212
BIOCARTA_RARRXR_PATHWAY	REACTOME_SOS_MEDIATED_SIGNALLING	0.909282	0	1749	109
BIOCARTA_RARRXR_PATHWAY	REACTOME_REGULATION_OF_PYRUVATE_DEHYDROGENASE_PDH_COMPLEX	0.79336	0	1749	362
BIOCARTA_RARRXR_PATHWAY	REACTOME_SIGNAL_ATTENUATION	0.878719	0	1749	212
BIOCARTA_RARRXR_PATHWAY	PID_LYSOPHOSPHOLIPID_PATHWAY	0.78528	0	1749	20
BIOCARTA_RARRXR_PATHWAY	BIOCARTA_TCR_PATHWAY	0.7467	0	1749	359
BIOCARTA_RARRXR_PATHWAY	SA_PTEN_PATHWAY	0.792906	0	1749	362
BIOCARTA_RARRXR_PATHWAY	REACTOME_SIGNALING_BY_CONSTITUTIVELY_ACTIVE_EGFR	0.937643	0	1749	109
BIOCARTA_RARRXR_PATHWAY	BIOCARTA_EDG1_PATHWAY	0.804727	0	1749	20
BIOCARTA_RARRXR_PATHWAY	BIOCARTA_CREB_PATHWAY	0.77836	0	1749	301
BIOCARTA_RARRXR_PATHWAY	REACTOME_SHC_MEDIATED_SIGNALLING	0.909282	0	1749	109
BIOCARTA_RARRXR_PATHWAY	PID_ARF6DOWNSTREAMPATHWAY	0.846594	0	1749	269
BIOCARTA_RARRXR_PATHWAY	KEGG_VASOPRESSIN_REGULATED_WATER_REABSORPTION	0.793219	0	1749	301
BIOCARTA_RARRXR_PATHWAY	BIOCARTA_BCR_PATHWAY	0.7467	0	1749	359
BIOCARTA_RARRXR_PATHWAY	REACTOME_SHC1_EVENTS_IN_ERBB4_SIGNALING	0.769828	0	1749	109
BIOCARTA_RARRXR_PATHWAY	PID_ANGIOPOIETINRECEPTOR_PATHWAY	0.840508	0	1749	20
BIOCARTA_RARRXR_PATHWAY	REACTOME_FRS2_MEDIATED_CASCADE	0.92432	0	1749	109
BIOCARTA_RARRXR_PATHWAY	PID_GMCSF_PATHWAY	0.912994	0	1749	153
BIOCARTA_RAS_PATHWAY	PID_ERBB1_DOWNSTREAM_PATHWAY	0.714195	0	2015	284
BIOCARTA_RAS_PATHWAY	REACTOME_REGULATION_OF_KIT_SIGNALING	0.874421	0	2015	140
BIOCARTA_RAS_PATHWAY	PID_ERBB1_INTERNALIZATION_PATHWAY	0.769365	0	2015	309
BIOCARTA_RAS_PATHWAY	PID_EPHBFWDPATHWAY	0.708084	0	2015	309
BIOCARTA_RAS_PATHWAY	BIOCARTA_PYK2_PATHWAY	0.735265	0	2015	309
BIOCARTA_RAS_PATHWAY	PID_ERBB1_RECEPTOR_PROXIMAL_PATHWAY	0.792452	0	2015	334
BIOCARTA_RAS_PATHWAY	PID_SMAD2_3PATHWAY	0.762175	0	2015	17
BIOCARTA_RAS_PATHWAY	REACTOME_SIGNALING_BY_FGFR_MUTANTS	0.7759	0	2015	152
BIOCARTA_RAS_PATHWAY	PID_EPHA_FWDPATHWAY	0.80129	0	2015	385
BIOCARTA_RAS_PATHWAY	PID_ERBB4_PATHWAY	0.773737	0	2015	408
BIOCARTA_RAS_PATHWAY	BIOCARTA_INTEGRIN_PATHWAY	0.72385	0	2015	309
BIOCARTA_RAS_PATHWAY	SA_B_CELL_RECEPTOR_COMPLEXES	0.839083	0	2015	309
BIOCARTA_RAS_PATHWAY	BIOCARTA_P35ALZHEIMERS_PATHWAY	0.771832	0	2015	258
BIOCARTA_RAS_PATHWAY	BIOCARTA_AT1R_PATHWAY	0.742463	0	2015	309
BIOCARTA_RAS_PATHWAY	REACTOME_REGULATION_OF_SIGNALING_BY_CBL	0.973684	0	2015	53
BIOCARTA_RAS_PATHWAY	BIOCARTA_SPRY_PATHWAY	0.812379	0	2015	309
BIOCARTA_RAS_PATHWAY	BIOCARTA_VIP_PATHWAY	0.991559	0	2015	17
BIOCARTA_RB_PATHWAY	BIOCARTA_CALCINEURIN_PATHWAY	0.764443	0	2430	162
BIOCARTA_RB_PATHWAY	BIOCARTA_GPCR_PATHWAY	0.749422	0	2430	201
BIOCARTA_RB_PATHWAY	REACTOME_SIGNAL_ATTENUATION	0.737958	0	2430	156
BIOCARTA_RB_PATHWAY	REACTOME_PHOSPHOLIPASE_C_MEDIATED_CASCADE	0.724397	0	2430	354
BIOCARTA_RB_PATHWAY	REACTOME_DAG_AND_IP3_SIGNALING	0.757123	0	2430	354
BIOCARTA_RELA_PATHWAY	REACTOME_SIGNALING_BY_BMP	0.728009	0	2075	149
BIOCARTA_RELA_PATHWAY	BIOCARTA_TEL_PATHWAY	0.862474	0	2075	163
BIOCARTA_RELA_PATHWAY	SA_G2_AND_M_PHASES	0.725422	0	2075	563
BIOCARTA_RELA_PATHWAY	BIOCARTA_P35ALZHEIMERS_PATHWAY	0.724554	0	2075	572
BIOCARTA_RELA_PATHWAY	BIOCARTA_WNT_PATHWAY	0.703773	0	2075	266
BIOCARTA_RHO_PATHWAY	REACTOME_DOWNREGULATION_OF_SMAD2_3_SMAD4_TRANSCRIPTIONAL_ACTIVITY	0.748024	0	2030	191
BIOCARTA_RHO_PATHWAY	REACTOME_G0_AND_EARLY_G1	0.796619	0	2030	9
BIOCARTA_RHO_PATHWAY	REACTOME_G1_S_SPECIFIC_TRANSCRIPTION	0.885165	0	2030	233
BIOCARTA_RHO_PATHWAY	REACTOME_E2F_MEDIATED_REGULATION_OF_DNA_REPLICATION	0.885165	0	2030	233
BIOCARTA_RHO_PATHWAY	REACTOME_CIRCADIAN_REPRESSION_OF_EXPRESSION_BY_REV_ERBA	0.742232	0	2030	338
BIOCARTA_RHO_PATHWAY	PID_SMAD2_3PATHWAY	0.760443	0	2030	205
BIOCARTA_RHO_PATHWAY	BIOCARTA_IGF1MTOR_PATHWAY	0.756733	0	2030	17
BIOCARTA_RHO_PATHWAY	REACTOME_PYRUVATE_METABOLISM	0.772794	0	2030	461
BIOCARTA_RHO_PATHWAY	REACTOME_SOS_MEDIATED_SIGNALLING	0.941654	0	2030	72
BIOCARTA_RHO_PATHWAY	REACTOME_SHC_MEDIATED_SIGNALLING	0.807692	0	2030	391
BIOCARTA_RNA_PATHWAY	PID_EPHBFWDPATHWAY	0.905607	0	1828	98
BIOCARTA_RNA_PATHWAY	REACTOME_SIGNALING_BY_BMP	0.74012	0	1828	191
BIOCARTA_RNA_PATHWAY	PID_INSULIN_PATHWAY	0.758692	0	1828	44
BIOCARTA_RNA_PATHWAY	BIOCARTA_HIF_PATHWAY	0.782713	0	1828	371
BIOCARTA_RNA_PATHWAY	PID_AURORA_B_PATHWAY	0.853963	0	1828	251
BIOCARTA_RNA_PATHWAY	BIOCARTA_P35ALZHEIMERS_PATHWAY	0.855501	0	1828	264
BIOCARTA_RNA_PATHWAY	REACTOME_FORMATION_OF_TUBULIN_FOLDING_INTERMEDIATES_BY_CCT_TRIC	0.902647	0	1828	111
BIOCARTA_SALMONELLA_PATHWAY	BIOCARTA_P53_PATHWAY	0.747489	0	2016	452
BIOCARTA_SALMONELLA_PATHWAY	BIOCARTA_CALCINEURIN_PATHWAY	0.849975	0	2016	281
BIOCARTA_SALMONELLA_PATHWAY	REACTOME_SHC_RELATED_EVENTS	0.764476	0	2016	282
BIOCARTA_SALMONELLA_PATHWAY	REACTOME_SIGNALING_BY_NOTCH2	0.738347	0	2016	60
BIOCARTA_SALMONELLA_PATHWAY	REACTOME_SHC_MEDIATED_SIGNALLING	0.764476	0	2016	282
BIOCARTA_SARS_PATHWAY	REACTOME_BMAL1_CLOCK_NPAS2_ACTIVATES_CIRCADIAN_EXPRESSION	0.721376	0	2110	66
BIOCARTA_SARS_PATHWAY	REACTOME_INTRINSIC_PATHWAY_FOR_APOPTOSIS	0.793464	0	2110	272
BIOCARTA_SARS_PATHWAY	REACTOME_G0_AND_EARLY_G1	0.720668	0	2110	175
BIOCARTA_SARS_PATHWAY	REACTOME_RORA_ACTIVATES_CIRCADIAN_EXPRESSION	0.850223	0	2110	66
BIOCARTA_SARS_PATHWAY	REACTOME_ACTIVATION_OF_BH3_ONLY_PROTEINS	0.835947	0	2110	272
BIOCARTA_SARS_PATHWAY	REACTOME_CIRCADIAN_REPRESSION_OF_EXPRESSION_BY_REV_ERBA	0.850223	0	2110	66
BIOCARTA_SARS_PATHWAY	REACTOME_YAP1_AND_WWTR1_TAZ_STIMULATED_GENE_EXPRESSION	0.714156	0	2110	0
BIOCARTA_SARS_PATHWAY	BIOCARTA_VDR_PATHWAY	0.862748	0	2110	0
BIOCARTA_SARS_PATHWAY	BIOCARTA_PGC1A_PATHWAY	0.717211	0	2110	66
BIOCARTA_SARS_PATHWAY	REACTOME_SOS_MEDIATED_SIGNALLING	0.7082	0	2110	71
BIOCARTA_SARS_PATHWAY	BIOCARTA_PS1_PATHWAY	0.748933	0	2110	441
BIOCARTA_SARS_PATHWAY	REACTOME_DEADENYLATION_OF_MRNA	0.832994	0	2110	310
BIOCARTA_SET_PATHWAY	BIOCARTA_P53_PATHWAY	0.848879	0	1845	97
BIOCARTA_SET_PATHWAY	BIOCARTA_G1_PATHWAY	0.815425	0	1845	3
BIOCARTA_SET_PATHWAY	BIOCARTA_RACCYCD_PATHWAY	0.773345	0	1845	258
BIOCARTA_SET_PATHWAY	REACTOME_SEMA3A_PAK_DEPENDENT_AXON_REPULSION	0.776994	0	1845	412
BIOCARTA_SET_PATHWAY	PID_HDAC_CLASSIII_PATHWAY	0.776563	0	1845	141
BIOCARTA_SET_PATHWAY	BIOCARTA_TEL_PATHWAY	0.71612	0	1845	304
BIOCARTA_SET_PATHWAY	BIOCARTA_PTDINS_PATHWAY	0.753131	0	1845	1
BIOCARTA_SET_PATHWAY	BIOCARTA_ERK_PATHWAY	0.7163	0	1845	304
BIOCARTA_SET_PATHWAY	PID_ECADHERIN_STABILIZATION_PATHWAY	0.774762	0	1845	333
BIOCARTA_SET_PATHWAY	REACTOME_REGULATION_OF_SIGNALING_BY_CBL	0.746222	0	1845	355
BIOCARTA_SET_PATHWAY	PID_RXR_VDR_PATHWAY	0.809934	0	1845	97
BIOCARTA_SET_PATHWAY	BIOCARTA_P35ALZHEIMERS_PATHWAY	0.815276	0	1845	1
BIOCARTA_SET_PATHWAY	PID_S1P_S1P2_PATHWAY	0.720398	0	1845	171
BIOCARTA_SET_PATHWAY	REACTOME_SOS_MEDIATED_SIGNALLING	0.763323	0	1845	258
BIOCARTA_SET_PATHWAY	BIOCARTA_PS1_PATHWAY	0.758888	0	1845	1
BIOCARTA_SET_PATHWAY	BIOCARTA_ALK_PATHWAY	0.851128	0	1845	3
BIOCARTA_SET_PATHWAY	PID_EPHA_FWDPATHWAY	0.706045	0	1845	355
BIOCARTA_SET_PATHWAY	BIOCARTA_IGF1MTOR_PATHWAY	0.772866	0	1845	15
BIOCARTA_SET_PATHWAY	PID_AVB3_OPN_PATHWAY	0.781934	0	1845	324
BIOCARTA_SET_PATHWAY	PID_ARF6DOWNSTREAMPATHWAY	0.760455	0	1845	324
BIOCARTA_SET_PATHWAY	REACTOME_INTERACTIONS_OF_VPR_WITH_HOST_CELLULAR_PROTEINS	0.738513	0	1845	214
BIOCARTA_SET_PATHWAY	BIOCARTA_AKT_PATHWAY	0.772513	0	1845	170
BIOCARTA_SET_PATHWAY	REACTOME_CRMPS_IN_SEMA3A_SIGNALING	0.776994	0	1845	412
BIOCARTA_SET_PATHWAY	KEGG_ALDOSTERONE_REGULATED_SODIUM_REABSORPTION	0.759747	0	1845	338
BIOCARTA_SHH_PATHWAY	BIOCARTA_VIP_PATHWAY	0.740135	0	2641	447
BIOCARTA_SKP2E2F_PATHWAY	KEGG_COLORECTAL_CANCER	0.714307	0	1703	52
BIOCARTA_SKP2E2F_PATHWAY	REACTOME_INSULIN_RECEPTOR_SIGNALLING_CASCADE	0.792436	0	1703	161
BIOCARTA_SKP2E2F_PATHWAY	REACTOME_SIGNALING_BY_INSULIN_RECEPTOR	0.749059	0	1703	161
BIOCARTA_SKP2E2F_PATHWAY	PID_MTOR_4PATHWAY	0.777604	0	1703	152
BIOCARTA_SKP2E2F_PATHWAY	KEGG_GLIOMA	0.725849	0	1703	236
BIOCARTA_SKP2E2F_PATHWAY	REACTOME_PI3K_CASCADE	0.88065	0	1703	161
BIOCARTA_SKP2E2F_PATHWAY	REACTOME_SPHINGOLIPID_DE_NOVO_BIOSYNTHESIS	0.711557	0	1703	185
BIOCARTA_SKP2E2F_PATHWAY	PID_ERBB1_INTERNALIZATION_PATHWAY	0.726481	0	1703	8
BIOCARTA_SKP2E2F_PATHWAY	REACTOME_SIGNALING_BY_FGFR_MUTANTS	0.793834	0	1703	161
BIOCARTA_SKP2E2F_PATHWAY	REACTOME_PKB_MEDIATED_EVENTS	0.804702	0	1703	62
BIOCARTA_SKP2E2F_PATHWAY	REACTOME_REGULATION_OF_SIGNALING_BY_CBL	0.771707	0	1703	2
BIOCARTA_SKP2E2F_PATHWAY	PID_FGF_PATHWAY	0.792492	0	1703	161
BIOCARTA_SKP2E2F_PATHWAY	KEGG_ENDOMETRIAL_CANCER	0.758506	0	1703	212
BIOCARTA_SKP2E2F_PATHWAY	REACTOME_DEADENYLATION_OF_MRNA	0.838191	0	1703	230
BIOCARTA_SKP2E2F_PATHWAY	REACTOME_PI_3K_CASCADE	0.748931	0	1703	407
BIOCARTA_SKP2E2F_PATHWAY	PID_AVB3_INTEGRIN_PATHWAY	0.817256	0	1703	32
BIOCARTA_SKP2E2F_PATHWAY	PID_ERBB1_RECEPTOR_PROXIMAL_PATHWAY	0.735533	0	1703	161
BIOCARTA_SKP2E2F_PATHWAY	REACTOME_G0_AND_EARLY_G1	0.883549	0	1703	1
BIOCARTA_SKP2E2F_PATHWAY	BIOCARTA_P53_PATHWAY	0.703352	0	1703	352
BIOCARTA_SKP2E2F_PATHWAY	REACTOME_PI3K_AKT_ACTIVATION	0.723455	0	1703	407
BIOCARTA_SKP2E2F_PATHWAY	PID_INSULIN_PATHWAY	0.738277	0	1703	113
BIOCARTA_SKP2E2F_PATHWAY	BIOCARTA_RNA_PATHWAY	0.788226	0	1703	250
BIOCARTA_SKP2E2F_PATHWAY	SA_B_CELL_RECEPTOR_COMPLEXES	0.96671	0	1703	0
BIOCARTA_SKP2E2F_PATHWAY	REACTOME_RORA_ACTIVATES_CIRCADIAN_EXPRESSION	0.846009	0	1703	173
BIOCARTA_SKP2E2F_PATHWAY	REACTOME_CD28_CO_STIMULATION	0.7313	0	1703	2
BIOCARTA_SKP2E2F_PATHWAY	REACTOME_PI_METABOLISM	0.701254	0	1703	2
BIOCARTA_SKP2E2F_PATHWAY	BIOCARTA_PGC1A_PATHWAY	0.869274	0	1703	214
BIOCARTA_SKP2E2F_PATHWAY	REACTOME_CIRCADIAN_REPRESSION_OF_EXPRESSION_BY_REV_ERBA	0.846009	0	1703	173
BIOCARTA_SKP2E2F_PATHWAY	REACTOME_FRS2_MEDIATED_CASCADE	0.876052	0	1703	98
BIOCARTA_SKP2E2F_PATHWAY	REACTOME_GAB1_SIGNALOSOME	0.72296	0	1703	407
BIOCARTA_SKP2E2F_PATHWAY	BIOCARTA_IGF1_PATHWAY	0.724532	0	1703	30
BIOCARTA_SKP2E2F_PATHWAY	KEGG_PHOSPHATIDYLINOSITOL_SIGNALING_SYSTEM	0.741437	0	1703	214
BIOCARTA_SKP2E2F_PATHWAY	BIOCARTA_HDAC_PATHWAY	0.757944	0	1703	214
BIOCARTA_SKP2E2F_PATHWAY	BIOCARTA_PS1_PATHWAY	0.756614	0	1703	415
BIOCARTA_SKP2E2F_PATHWAY	BIOCARTA_GCR_PATHWAY	0.792394	0	1703	214
BIOCARTA_SODD_PATHWAY	PID_NOTCH_PATHWAY	0.727389	0	1877	372
BIOCARTA_SODD_PATHWAY	BIOCARTA_PYK2_PATHWAY	0.725759	0	1877	410
BIOCARTA_SODD_PATHWAY	BIOCARTA_IGF1_PATHWAY	0.805333	0	1877	366
BIOCARTA_SODD_PATHWAY	BIOCARTA_CALCINEURIN_PATHWAY	0.836672	0	1877	250
BIOCARTA_SODD_PATHWAY	PID_PI3KCIPATHWAY	0.719545	0	1877	321
BIOCARTA_SODD_PATHWAY	BIOCARTA_FCER1_PATHWAY	0.74485	0	1877	410
BIOCARTA_SODD_PATHWAY	BIOCARTA_EGF_PATHWAY	0.757106	0	1877	410
BIOCARTA_SODD_PATHWAY	PID_FGF_PATHWAY	0.721988	0	1877	79
BIOCARTA_SODD_PATHWAY	BIOCARTA_GPCR_PATHWAY	0.766824	0	1877	250
BIOCARTA_SODD_PATHWAY	PID_RAC1_REG_PATHWAY	0.783321	0	1877	25
BIOCARTA_SODD_PATHWAY	BIOCARTA_VIP_PATHWAY	0.78312	0	1877	410
BIOCARTA_SODD_PATHWAY	BIOCARTA_BCR_PATHWAY	0.701173	0	1877	410
BIOCARTA_SODD_PATHWAY	REACTOME_PHOSPHOLIPASE_C_MEDIATED_CASCADE	0.701243	0	1877	473
BIOCARTA_SODD_PATHWAY	BIOCARTA_TCR_PATHWAY	0.741827	0	1877	410
BIOCARTA_SODD_PATHWAY	REACTOME_SIGNALING_BY_CONSTITUTIVELY_ACTIVE_EGFR	0.970682	0	1877	55
BIOCARTA_SODD_PATHWAY	BIOCARTA_IGF1R_PATHWAY	0.908316	0	1877	172
BIOCARTA_SODD_PATHWAY	REACTOME_DAG_AND_IP3_SIGNALING	0.724119	0	1877	387
BIOCARTA_SODD_PATHWAY	REACTOME_RECYCLING_PATHWAY_OF_L1	0.711497	0	1877	148
BIOCARTA_SODD_PATHWAY	REACTOME_FRS2_MEDIATED_CASCADE	0.748267	0	1877	473
BIOCARTA_SODD_PATHWAY	PID_FCER1PATHWAY	0.725345	0	1877	463
BIOCARTA_SODD_PATHWAY	PID_LYMPHANGIOGENESIS_PATHWAY	0.767071	0	1877	331
BIOCARTA_SODD_PATHWAY	BIOCARTA_WNT_PATHWAY	0.782212	0	1877	231
BIOCARTA_SODD_PATHWAY	BIOCARTA_PS1_PATHWAY	0.976013	0	1877	45
BIOCARTA_SODD_PATHWAY	KEGG_FC_EPSILON_RI_SIGNALING_PATHWAY	0.71369	0	1877	317
BIOCARTA_SODD_PATHWAY	BIOCARTA_GCR_PATHWAY	0.807787	0	1877	250
BIOCARTA_SPPA_PATHWAY	BIOCARTA_P35ALZHEIMERS_PATHWAY	0.954221	0	1684	78
BIOCARTA_SPRY_PATHWAY	BIOCARTA_P53_PATHWAY	0.709572	0	1798	134
BIOCARTA_SPRY_PATHWAY	REACTOME_MYOGENESIS	0.799423	0	1798	343
BIOCARTA_SPRY_PATHWAY	REACTOME_SIGNALING_BY_ROBO_RECEPTOR	0.715349	0	1798	225
BIOCARTA_SPRY_PATHWAY	BIOCARTA_TEL_PATHWAY	0.823198	0	1798	81
BIOCARTA_SPRY_PATHWAY	REACTOME_ACTIVATION_OF_BH3_ONLY_PROTEINS	0.926573	0	1798	81
BIOCARTA_SPRY_PATHWAY	REACTOME_PKB_MEDIATED_EVENTS	0.73402	0	1798	338
BIOCARTA_SPRY_PATHWAY	PID_NFAT_3PATHWAY	0.747805	0	1798	260
BIOCARTA_SPRY_PATHWAY	PID_NECTIN_PATHWAY	0.749803	0	1798	279
BIOCARTA_SPRY_PATHWAY	REACTOME_NETRIN1_SIGNALING	0.724416	0	1798	142
BIOCARTA_SPRY_PATHWAY	REACTOME_RORA_ACTIVATES_CIRCADIAN_EXPRESSION	0.719755	0	1798	330
BIOCARTA_SPRY_PATHWAY	BIOCARTA_IGF1MTOR_PATHWAY	0.850132	0	1798	235
BIOCARTA_SPRY_PATHWAY	BIOCARTA_VDR_PATHWAY	0.816361	0	1798	330
BIOCARTA_SPRY_PATHWAY	PID_AVB3_OPN_PATHWAY	0.767458	0	1798	142
BIOCARTA_SPRY_PATHWAY	BIOCARTA_HDAC_PATHWAY	0.76419	0	1798	194
BIOCARTA_SPRY_PATHWAY	PID_RXR_VDR_PATHWAY	0.770661	0	1798	330
BIOCARTA_SPRY_PATHWAY	BIOCARTA_RARRXR_PATHWAY	0.816361	0	1798	330
BIOCARTA_SPRY_PATHWAY	REACTOME_YAP1_AND_WWTR1_TAZ_STIMULATED_GENE_EXPRESSION	0.816815	0	1798	330
BIOCARTA_SPRY_PATHWAY	PID_EPHRINBREVPATHWAY	0.824452	0	1798	154
BIOCARTA_SPRY_PATHWAY	SIG_PIP3_SIGNALING_IN_B_LYMPHOCYTES	0.705356	0	1798	358
BIOCARTA_SPRY_PATHWAY	PID_IFNGPATHWAY	0.728946	0	1798	490
BIOCARTA_SRCRPTP_PATHWAY	BIOCARTA_P53_PATHWAY	0.814081	0	2125	40
BIOCARTA_SRCRPTP_PATHWAY	REACTOME_BMAL1_CLOCK_NPAS2_ACTIVATES_CIRCADIAN_EXPRESSION	0.718623	0	2125	224
BIOCARTA_SRCRPTP_PATHWAY	REACTOME_RORA_ACTIVATES_CIRCADIAN_EXPRESSION	0.902307	0	2125	95
BIOCARTA_SRCRPTP_PATHWAY	REACTOME_SEMA3A_PAK_DEPENDENT_AXON_REPULSION	0.708688	0	2125	210
BIOCARTA_SRCRPTP_PATHWAY	PID_AURORA_B_PATHWAY	0.879416	0	2125	257
BIOCARTA_SRCRPTP_PATHWAY	REACTOME_CIRCADIAN_REPRESSION_OF_EXPRESSION_BY_REV_ERBA	0.887063	0	2125	95
BIOCARTA_SRCRPTP_PATHWAY	REACTOME_G0_AND_EARLY_G1	0.703446	0	2125	25
BIOCARTA_SRCRPTP_PATHWAY	REACTOME_YAP1_AND_WWTR1_TAZ_STIMULATED_GENE_EXPRESSION	0.75632	0	2125	1
BIOCARTA_SRCRPTP_PATHWAY	BIOCARTA_VIP_PATHWAY	0.717993	0	2125	23
BIOCARTA_SRCRPTP_PATHWAY	BIOCARTA_CALCINEURIN_PATHWAY	0.807846	0	2125	242
BIOCARTA_SRCRPTP_PATHWAY	BIOCARTA_VDR_PATHWAY	0.832781	0	2125	1
BIOCARTA_SRCRPTP_PATHWAY	BIOCARTA_PGC1A_PATHWAY	0.767875	0	2125	80
BIOCARTA_SRCRPTP_PATHWAY	BIOCARTA_RARRXR_PATHWAY	0.705779	0	2125	1
BIOCARTA_STATHMIN_PATHWAY	REACTOME_SEMA3A_PAK_DEPENDENT_AXON_REPULSION	0.7161	0	2208	628
BIOCARTA_STATHMIN_PATHWAY	BIOCARTA_VDR_PATHWAY	0.750227	0	2208	552
BIOCARTA_STATHMIN_PATHWAY	PID_RXR_VDR_PATHWAY	0.807525	0	2208	243
BIOCARTA_STEM_PATHWAY	PID_BMPPATHWAY	0.720214	0	1055	51
BIOCARTA_STEM_PATHWAY	REACTOME_ACTIVATION_OF_BH3_ONLY_PROTEINS	0.836595	0	1055	33
BIOCARTA_STEM_PATHWAY	PID_PS1PATHWAY	0.760326	0	1055	171
BIOCARTA_STEM_PATHWAY	REACTOME_YAP1_AND_WWTR1_TAZ_STIMULATED_GENE_EXPRESSION	0.953453	0	1055	43
BIOCARTA_STEM_PATHWAY	PID_SMAD2_3PATHWAY	0.819961	0	1055	47
BIOCARTA_STEM_PATHWAY	PID_RXR_VDR_PATHWAY	0.844255	0	1055	165
BIOCARTA_STRESS_PATHWAY	REACTOME_G1_S_SPECIFIC_TRANSCRIPTION	0.938164	0	2071	128
BIOCARTA_STRESS_PATHWAY	REACTOME_E2F_MEDIATED_REGULATION_OF_DNA_REPLICATION	0.938164	0	2071	128
BIOCARTA_STRESS_PATHWAY	PID_LIS1PATHWAY	0.766596	0	2071	330
BIOCARTA_STRESS_PATHWAY	PID_NFAT_3PATHWAY	0.705193	0	2071	352
BIOCARTA_STRESS_PATHWAY	SA_REG_CASCADE_OF_CYCLIN_EXPR	0.701788	0	2071	618
BIOCARTA_STRESS_PATHWAY	BIOCARTA_RAB_PATHWAY	0.916614	0	2071	61
BIOCARTA_STRESS_PATHWAY	PID_RXR_VDR_PATHWAY	0.73644	0	2071	86
BIOCARTA_STRESS_PATHWAY	BIOCARTA_WNT_PATHWAY	0.749033	0	2071	521
BIOCARTA_STRESS_PATHWAY	PID_BETACATENIN_DEG_PATHWAY	0.734213	0	2071	521
BIOCARTA_TALL1_PATHWAY	REACTOME_TRANSCRIPTIONAL_ACTIVITY_OF_SMAD2_SMAD3_SMAD4_HETEROTRIMER	0.734242	0	2042	316
BIOCARTA_TALL1_PATHWAY	REACTOME_DOWNREGULATION_OF_SMAD2_3_SMAD4_TRANSCRIPTIONAL_ACTIVITY	0.846418	0	2042	316
BIOCARTA_TALL1_PATHWAY	REACTOME_SMAD2_SMAD3_SMAD4_HETEROTRIMER_REGULATES_TRANSCRIPTION	0.739718	0	2042	188
BIOCARTA_TALL1_PATHWAY	REACTOME_REGULATION_OF_KIT_SIGNALING	0.756432	0	2042	384
BIOCARTA_TALL1_PATHWAY	PID_SMAD2_3PATHWAY	0.748203	0	2042	160
BIOCARTA_TALL1_PATHWAY	SA_G2_AND_M_PHASES	0.88437	0	2042	236
BIOCARTA_TALL1_PATHWAY	REACTOME_SIGNAL_ATTENUATION	0.822146	0	2042	363
BIOCARTA_TALL1_PATHWAY	BIOCARTA_PGC1A_PATHWAY	0.700817	0	2042	42
BIOCARTA_TCAPOPTOSIS_PATHWAY	PID_VEGFR1_PATHWAY	0.762057	0	1256	202
BIOCARTA_TCAPOPTOSIS_PATHWAY	REACTOME_REGULATION_OF_KIT_SIGNALING	0.749004	0	1256	315
BIOCARTA_TCRA_PATHWAY	PID_NETRIN_PATHWAY	0.715286	0	1568	123
BIOCARTA_TCRA_PATHWAY	BIOCARTA_IGF1_PATHWAY	0.747231	0	1568	32
BIOCARTA_TCRA_PATHWAY	REACTOME_SOS_MEDIATED_SIGNALLING	0.735736	0	1568	231
BIOCARTA_TCRA_PATHWAY	PID_LIS1PATHWAY	0.741351	0	1568	147
BIOCARTA_TCRA_PATHWAY	BIOCARTA_INSULIN_PATHWAY	0.747231	0	1568	32
BIOCARTA_TCRA_PATHWAY	REACTOME_REGULATION_OF_SIGNALING_BY_CBL	0.706181	0	1568	174
BIOCARTA_TCRA_PATHWAY	KEGG_DORSO_VENTRAL_AXIS_FORMATION	0.722312	0	1568	231
BIOCARTA_TCRA_PATHWAY	PID_REELINPATHWAY	0.817598	0	1568	114
BIOCARTA_TCRA_PATHWAY	SA_B_CELL_RECEPTOR_COMPLEXES	0.792306	0	1568	72
BIOCARTA_TCR_PATHWAY	PID_REELINPATHWAY	0.719262	0	2088	153
BIOCARTA_TCR_PATHWAY	REACTOME_ACTIVATION_OF_BH3_ONLY_PROTEINS	0.81213	0	2088	309
BIOCARTA_TCR_PATHWAY	REACTOME_YAP1_AND_WWTR1_TAZ_STIMULATED_GENE_EXPRESSION	0.898632	0	2088	12
BIOCARTA_TCR_PATHWAY	PID_NCADHERINPATHWAY	0.723925	0	2088	356
BIOCARTA_TCR_PATHWAY	BIOCARTA_RAB_PATHWAY	0.811941	0	2088	321
BIOCARTA_TCR_PATHWAY	PID_LIS1PATHWAY	0.78872	0	2088	153
BIOCARTA_TCR_PATHWAY	BIOCARTA_WNT_PATHWAY	0.737617	0	2088	178
BIOCARTA_TCYTOTOXIC_PATHWAY	REACTOME_SMAD2_SMAD3_SMAD4_HETEROTRIMER_REGULATES_TRANSCRIPTION	0.785919	0	1256	153
BIOCARTA_TCYTOTOXIC_PATHWAY	PID_VEGFR1_PATHWAY	0.762057	0	1256	202
BIOCARTA_TCYTOTOXIC_PATHWAY	REACTOME_REGULATION_OF_KIT_SIGNALING	0.749004	0	1256	315
BIOCARTA_TEL_PATHWAY	REACTOME_ASSOCIATION_OF_TRIC_CCT_WITH_TARGET_PROTEINS_DURING_BIOSYNTHESIS	0.707551	0	2028	20
BIOCARTA_TEL_PATHWAY	BIOCARTA_EIF_PATHWAY	0.775227	0	2028	62
BIOCARTA_TEL_PATHWAY	BIOCARTA_RACCYCD_PATHWAY	0.771987	0	2028	240
BIOCARTA_TEL_PATHWAY	BIOCARTA_ECM_PATHWAY	0.726744	0	2028	155
BIOCARTA_TEL_PATHWAY	PID_LIS1PATHWAY	0.700508	0	2028	24
BIOCARTA_TEL_PATHWAY	REACTOME_CYTOSOLIC_TRNA_AMINOACYLATION	0.839427	0	2028	260
BIOCARTA_TEL_PATHWAY	REACTOME_SIGNALING_BY_NOTCH2	0.846098	0	2028	40
BIOCARTA_TEL_PATHWAY	BIOCARTA_EIF4_PATHWAY	0.816163	0	2028	62
BIOCARTA_TEL_PATHWAY	PID_SYNDECAN_2_PATHWAY	0.7556	0	2028	32
BIOCARTA_TEL_PATHWAY	BIOCARTA_PTEN_PATHWAY	0.756999	0	2028	86
BIOCARTA_TFF_PATHWAY	PID_MTOR_4PATHWAY	0.709689	0	1732	137
BIOCARTA_TFF_PATHWAY	REACTOME_G0_AND_EARLY_G1	0.743681	0	1732	1
BIOCARTA_TFF_PATHWAY	BIOCARTA_RAB_PATHWAY	0.871955	0	1732	9
BIOCARTA_TFF_PATHWAY	PID_LIS1PATHWAY	0.824754	0	1732	305
BIOCARTA_TFF_PATHWAY	REACTOME_TRANSCRIPTIONAL_REGULATION_OF_WHITE_ADIPOCYTE_DIFFERENTIATION	0.702159	0	1732	376
BIOCARTA_TGFB_PATHWAY	REACTOME_SIGNALING_BY_HIPPO	0.8746	0	2214	185
BIOCARTA_TGFB_PATHWAY	BIOCARTA_VIP_PATHWAY	0.728334	0	2214	386
BIOCARTA_TGFB_PATHWAY	ST_GRANULE_CELL_SURVIVAL_PATHWAY	0.732409	0	2214	185
BIOCARTA_TH1TH2_PATHWAY	SA_REG_CASCADE_OF_CYCLIN_EXPR	0.77096	0	2136	489
BIOCARTA_TH1TH2_PATHWAY	REACTOME_PYRUVATE_METABOLISM	0.726431	0	2136	300
BIOCARTA_TH1TH2_PATHWAY	REACTOME_SPHINGOLIPID_DE_NOVO_BIOSYNTHESIS	0.732123	0	2136	451
BIOCARTA_THELPER_PATHWAY	REACTOME_SMAD2_SMAD3_SMAD4_HETEROTRIMER_REGULATES_TRANSCRIPTION	0.785919	0	1256	153
BIOCARTA_THELPER_PATHWAY	PID_VEGFR1_PATHWAY	0.762057	0	1256	202
BIOCARTA_THELPER_PATHWAY	REACTOME_REGULATION_OF_KIT_SIGNALING	0.749004	0	1256	315
BIOCARTA_TID_PATHWAY	REACTOME_INTRINSIC_PATHWAY_FOR_APOPTOSIS	0.753066	0	2398	260
BIOCARTA_TID_PATHWAY	REACTOME_ACTIVATION_OF_BH3_ONLY_PROTEINS	0.778018	0	2398	260
BIOCARTA_TID_PATHWAY	REACTOME_ANTIGEN_PRESENTATION_FOLDING_ASSEMBLY_AND_PEPTIDE_LOADING_OF_CLASS_I_MHC	0.716203	0	2398	124
BIOCARTA_TNFR1_PATHWAY	PID_E2F_PATHWAY	0.786034	0	1901	156
BIOCARTA_TNFR1_PATHWAY	REACTOME_CIRCADIAN_CLOCK	0.712994	0	1901	154
BIOCARTA_TNFR1_PATHWAY	REACTOME_BMAL1_CLOCK_NPAS2_ACTIVATES_CIRCADIAN_EXPRESSION	0.728514	0	1901	154
BIOCARTA_TNFR1_PATHWAY	REACTOME_G0_AND_EARLY_G1	0.959619	0	1901	0
BIOCARTA_TNFR1_PATHWAY	REACTOME_SIGNALING_BY_FGFR_MUTANTS	0.737531	0	1901	262
BIOCARTA_TNFR1_PATHWAY	REACTOME_RORA_ACTIVATES_CIRCADIAN_EXPRESSION	0.701507	0	1901	146
BIOCARTA_TNFR1_PATHWAY	BIOCARTA_CALCINEURIN_PATHWAY	0.793539	0	1901	91
BIOCARTA_TNFR1_PATHWAY	REACTOME_CIRCADIAN_REPRESSION_OF_EXPRESSION_BY_REV_ERBA	0.701507	0	1901	146
BIOCARTA_TNFR1_PATHWAY	BIOCARTA_RARRXR_PATHWAY	0.872413	0	1901	13
BIOCARTA_TNFR1_PATHWAY	BIOCARTA_VDR_PATHWAY	0.879438	0	1901	13
BIOCARTA_TNFR1_PATHWAY	BIOCARTA_RAB_PATHWAY	0.750749	0	1901	265
BIOCARTA_TNFR1_PATHWAY	BIOCARTA_P35ALZHEIMERS_PATHWAY	0.768305	0	1901	379
BIOCARTA_TNFR1_PATHWAY	REACTOME_FRS2_MEDIATED_CASCADE	0.786626	0	1901	262
BIOCARTA_TNFR2_PATHWAY	REACTOME_ASSOCIATION_OF_TRIC_CCT_WITH_TARGET_PROTEINS_DURING_BIOSYNTHESIS	0.738656	0	2171	181
BIOCARTA_TNFR2_PATHWAY	SA_G2_AND_M_PHASES	0.82009	0	2171	291
BIOCARTA_TNFR2_PATHWAY	BIOCARTA_RAB_PATHWAY	0.826591	0	2171	182
BIOCARTA_TNFR2_PATHWAY	REACTOME_ANTIGEN_PRESENTATION_FOLDING_ASSEMBLY_AND_PEPTIDE_LOADING_OF_CLASS_I_MHC	0.77154	0	2171	290
BIOCARTA_TOB1_PATHWAY	REACTOME_SIGNALING_BY_HIPPO	0.985122	0	2219	33
BIOCARTA_TOB1_PATHWAY	REACTOME_SOS_MEDIATED_SIGNALLING	0.947677	0	2219	117
BIOCARTA_TOB1_PATHWAY	BIOCARTA_RHO_PATHWAY	0.733565	0	2219	303
BIOCARTA_TOB1_PATHWAY	BIOCARTA_P35ALZHEIMERS_PATHWAY	0.887194	0	2219	97
BIOCARTA_TOB1_PATHWAY	PID_SYNDECAN_2_PATHWAY	0.716928	0	2219	357
BIOCARTA_TOLL_PATHWAY	PID_EPHBFWDPATHWAY	0.754233	0	2109	240
BIOCARTA_TOLL_PATHWAY	PID_LIS1PATHWAY	0.714599	0	2109	232
BIOCARTA_TOLL_PATHWAY	REACTOME_SOS_MEDIATED_SIGNALLING	0.919791	0	2109	170
BIOCARTA_TOLL_PATHWAY	REACTOME_SHC1_EVENTS_IN_ERBB4_SIGNALING	0.849191	0	2109	132
BIOCARTA_TPO_PATHWAY	PID_AP1_PATHWAY	0.723121	0	1694	227
BIOCARTA_TPO_PATHWAY	BIOCARTA_PTDINS_PATHWAY	0.731011	0	1694	13
BIOCARTA_TPO_PATHWAY	REACTOME_RORA_ACTIVATES_CIRCADIAN_EXPRESSION	0.712251	0	1694	405
BIOCARTA_TPO_PATHWAY	BIOCARTA_TEL_PATHWAY	0.762384	0	1694	29
BIOCARTA_TPO_PATHWAY	REACTOME_ACTIVATION_OF_BH3_ONLY_PROTEINS	0.876327	0	1694	29
BIOCARTA_TPO_PATHWAY	PID_NECTIN_PATHWAY	0.752834	0	1694	28
BIOCARTA_TPO_PATHWAY	BIOCARTA_VDR_PATHWAY	0.76078	0	1694	405
BIOCARTA_TPO_PATHWAY	REACTOME_YAP1_AND_WWTR1_TAZ_STIMULATED_GENE_EXPRESSION	0.747636	0	1694	428
BIOCARTA_TPO_PATHWAY	BIOCARTA_RARRXR_PATHWAY	0.76078	0	1694	405
BIOCARTA_TRKA_PATHWAY	PID_AJDISS_2PATHWAY	0.725588	0	1812	201
BIOCARTA_TRKA_PATHWAY	REACTOME_SIGNALING_BY_ROBO_RECEPTOR	0.705996	0	1812	144
BIOCARTA_TRKA_PATHWAY	REACTOME_NETRIN1_SIGNALING	0.714696	0	1812	126
BIOCARTA_TRKA_PATHWAY	REACTOME_ASSOCIATION_OF_TRIC_CCT_WITH_TARGET_PROTEINS_DURING_BIOSYNTHESIS	0.71703	0	1812	5
BIOCARTA_TRKA_PATHWAY	BIOCARTA_TEL_PATHWAY	0.955747	0	1812	9
BIOCARTA_TRKA_PATHWAY	REACTOME_ACTIVATION_OF_BH3_ONLY_PROTEINS	0.83318	0	1812	9
BIOCARTA_TRKA_PATHWAY	PID_IL6_7PATHWAY	0.757972	0	1812	304
BIOCARTA_UCALPAIN_PATHWAY	PID_IL2_STAT5PATHWAY	0.707745	0	1915	145
BIOCARTA_UCALPAIN_PATHWAY	BIOCARTA_PYK2_PATHWAY	0.706483	0	1915	145
BIOCARTA_UCALPAIN_PATHWAY	BIOCARTA_FCER1_PATHWAY	0.746206	0	1915	168
BIOCARTA_UCALPAIN_PATHWAY	ST_DIFFERENTIATION_PATHWAY_IN_PC12_CELLS	0.720794	0	1915	402
BIOCARTA_UCALPAIN_PATHWAY	PID_IL2_PI3KPATHWAY	0.717511	0	1915	145
BIOCARTA_UCALPAIN_PATHWAY	BIOCARTA_RB_PATHWAY	0.745037	0	1915	488
BIOCARTA_UCALPAIN_PATHWAY	BIOCARTA_VIP_PATHWAY	0.727118	0	1915	168
BIOCARTA_UCALPAIN_PATHWAY	REACTOME_SOS_MEDIATED_SIGNALLING	0.76869	0	1915	16
BIOCARTA_UCALPAIN_PATHWAY	REACTOME_SIGNALING_BY_CONSTITUTIVELY_ACTIVE_EGFR	0.806762	0	1915	145
BIOCARTA_UCALPAIN_PATHWAY	BIOCARTA_IGF1R_PATHWAY	0.788429	0	1915	149
BIOCARTA_UCALPAIN_PATHWAY	REACTOME_SHC1_EVENTS_IN_ERBB4_SIGNALING	0.896954	0	1915	145
BIOCARTA_UCALPAIN_PATHWAY	BIOCARTA_NFAT_PATHWAY	0.718565	0	1915	508
BIOCARTA_UCALPAIN_PATHWAY	PID_BETACATENIN_DEG_PATHWAY	0.70637	0	1915	311
BIOCARTA_UCALPAIN_PATHWAY	ST_G_ALPHA_I_PATHWAY	0.735235	0	1915	297
BIOCARTA_VDR_PATHWAY	BIOCARTA_P53_PATHWAY	0.716979	0	1785	450
BIOCARTA_VDR_PATHWAY	PID_IL2_1PATHWAY	0.814167	0	1785	128
BIOCARTA_VDR_PATHWAY	PID_IL2_PI3KPATHWAY	0.720415	0	1785	282
BIOCARTA_VDR_PATHWAY	PID_IL6_7PATHWAY	0.76121	0	1785	23
BIOCARTA_VDR_PATHWAY	PID_ER_NONGENOMIC_PATHWAY	0.720388	0	1785	207
BIOCARTA_VDR_PATHWAY	REACTOME_NETRIN1_SIGNALING	0.705035	0	1785	159
BIOCARTA_VDR_PATHWAY	REACTOME_ASSOCIATION_OF_TRIC_CCT_WITH_TARGET_PROTEINS_DURING_BIOSYNTHESIS	0.804449	0	1785	0
BIOCARTA_VDR_PATHWAY	BIOCARTA_AT1R_PATHWAY	0.904173	0	1785	138
BIOCARTA_VDR_PATHWAY	BIOCARTA_ECM_PATHWAY	0.770205	0	1785	397
BIOCARTA_VDR_PATHWAY	PID_ILK_PATHWAY	0.701243	0	1785	23
BIOCARTA_VDR_PATHWAY	PID_IL2_STAT5PATHWAY	0.793318	0	1785	128
BIOCARTA_VDR_PATHWAY	BIOCARTA_GPCR_PATHWAY	0.740872	0	1785	207
BIOCARTA_VDR_PATHWAY	BIOCARTA_TCR_PATHWAY	0.704692	0	1785	138
BIOCARTA_VDR_PATHWAY	BIOCARTA_HER2_PATHWAY	0.924164	0	1785	26
BIOCARTA_VDR_PATHWAY	BIOCARTA_CDC42RAC_PATHWAY	0.865919	0	1785	23
BIOCARTA_VDR_PATHWAY	REACTOME_SHC_RELATED_EVENTS	0.753786	0	1785	440
BIOCARTA_VDR_PATHWAY	REACTOME_SOS_MEDIATED_SIGNALLING	0.977578	0	1785	40
BIOCARTA_VDR_PATHWAY	BIOCARTA_P38MAPK_PATHWAY	0.781293	0	1785	204
BIOCARTA_VDR_PATHWAY	REACTOME_SIGNALING_BY_CONSTITUTIVELY_ACTIVE_EGFR	0.977578	0	1785	40
BIOCARTA_VDR_PATHWAY	BIOCARTA_EDG1_PATHWAY	0.884464	0	1785	207
BIOCARTA_VDR_PATHWAY	BIOCARTA_CREB_PATHWAY	0.820888	0	1785	149
BIOCARTA_VDR_PATHWAY	REACTOME_SHC_MEDIATED_SIGNALLING	0.977578	0	1785	40
BIOCARTA_VDR_PATHWAY	PID_ARF6DOWNSTREAMPATHWAY	0.807366	0	1785	244
BIOCARTA_VDR_PATHWAY	BIOCARTA_BCR_PATHWAY	0.923163	0	1785	138
BIOCARTA_VDR_PATHWAY	REACTOME_SIGNALLING_TO_RAS	0.977578	0	1785	40
BIOCARTA_VDR_PATHWAY	REACTOME_SHC1_EVENTS_IN_ERBB4_SIGNALING	0.752732	0	1785	40
BIOCARTA_VDR_PATHWAY	REACTOME_FRS2_MEDIATED_CASCADE	0.782074	0	1785	208
BIOCARTA_VDR_PATHWAY	PID_GMCSF_PATHWAY	0.916994	0	1785	149
BIOCARTA_VDR_PATHWAY	PID_P38_MKK3_6PATHWAY	0.739234	0	1785	182
BIOCARTA_VEGF_PATHWAY	BIOCARTA_P53_PATHWAY	0.752181	0	1543	55
BIOCARTA_VEGF_PATHWAY	PID_REELINPATHWAY	0.754827	0	1543	354
BIOCARTA_VEGF_PATHWAY	REACTOME_INTRINSIC_PATHWAY_FOR_APOPTOSIS	0.773006	0	1543	197
BIOCARTA_VEGF_PATHWAY	REACTOME_ACTIVATION_OF_BH3_ONLY_PROTEINS	0.873377	0	1543	197
BIOCARTA_VEGF_PATHWAY	REACTOME_CIRCADIAN_REPRESSION_OF_EXPRESSION_BY_REV_ERBA	0.761195	0	1543	191
BIOCARTA_VEGF_PATHWAY	PID_HDAC_CLASSIII_PATHWAY	0.707969	0	1543	191
BIOCARTA_VEGF_PATHWAY	ST_GRANULE_CELL_SURVIVAL_PATHWAY	0.733894	0	1543	142
BIOCARTA_VEGF_PATHWAY	BIOCARTA_TEL_PATHWAY	0.964332	0	1543	55
BIOCARTA_VEGF_PATHWAY	BIOCARTA_MTOR_PATHWAY	0.734873	0	1543	297
BIOCARTA_VEGF_PATHWAY	BIOCARTA_RAB_PATHWAY	0.728797	0	1543	26
BIOCARTA_VEGF_PATHWAY	BIOCARTA_MET_PATHWAY	0.767312	0	1543	129
BIOCARTA_VEGF_PATHWAY	REACTOME_PRE_NOTCH_EXPRESSION_AND_PROCESSING	0.702757	0	1543	125
BIOCARTA_VIP_PATHWAY	REACTOME_REGULATION_OF_PYRUVATE_DEHYDROGENASE_PDH_COMPLEX	0.739294	0	2158	152
BIOCARTA_VIP_PATHWAY	BIOCARTA_VDR_PATHWAY	0.734849	0	2158	167
BIOCARTA_VIP_PATHWAY	BIOCARTA_RAB_PATHWAY	0.789479	0	2158	266
BIOCARTA_VIP_PATHWAY	BIOCARTA_P35ALZHEIMERS_PATHWAY	0.790731	0	2158	70
BIOCARTA_VITCB_PATHWAY	REACTOME_NUCLEAR_RECEPTOR_TRANSCRIPTION_PATHWAY	0.70807	0	2320	333
BIOCARTA_VITCB_PATHWAY	REACTOME_ACTIVATION_OF_BH3_ONLY_PROTEINS	0.708117	0	2320	679
BIOCARTA_VITCB_PATHWAY	REACTOME_SOS_MEDIATED_SIGNALLING	0.802418	0	2320	165
BIOCARTA_VITCB_PATHWAY	PID_P38ALPHABETADOWNSTREAMPATHWAY	0.708675	0	2320	170
BIOCARTA_WNT_PATHWAY	PID_E2F_PATHWAY	0.703287	0	1708	212
BIOCARTA_WNT_PATHWAY	PID_RHOA_PATHWAY	0.777887	0	1708	325
BIOCARTA_WNT_PATHWAY	PID_PI3KCIAKTPATHWAY	0.739562	0	1708	367
BIOCARTA_WNT_PATHWAY	REACTOME_SIGNALING_BY_BMP	0.764735	0	1708	178
BIOCARTA_WNT_PATHWAY	REACTOME_INTRINSIC_PATHWAY_FOR_APOPTOSIS	0.758687	0	1708	13
BIOCARTA_WNT_PATHWAY	REACTOME_G1_PHASE	0.759559	0	1708	203
BIOCARTA_WNT_PATHWAY	REACTOME_ACTIVATION_OF_BH3_ONLY_PROTEINS	0.871134	0	1708	13
BIOCARTA_WNT_PATHWAY	BIOCARTA_CELLCYCLE_PATHWAY	0.815997	0	1708	139
BIOCARTA_WNT_PATHWAY	REACTOME_ASSOCIATION_OF_TRIC_CCT_WITH_TARGET_PROTEINS_DURING_BIOSYNTHESIS	0.830548	0	1708	136
BIOCARTA_WNT_PATHWAY	PID_P38ALPHABETAPATHWAY	0.708298	0	1708	326
BIOCARTA_WNT_PATHWAY	REACTOME_SIGNALING_BY_NOTCH2	0.793261	0	1708	339
BIOCARTA_WNT_PATHWAY	PID_BMPPATHWAY	0.738601	0	1708	333
BIOCARTA_WNT_PATHWAY	PID_LIS1PATHWAY	0.880662	0	1708	98
BIOCARTA_WNT_PATHWAY	PID_HES_HEYPATHWAY	0.71246	0	1708	396
BIOCARTA_WNT_PATHWAY	BIOCARTA_PGC1A_PATHWAY	0.81579	0	1708	89
BIOCARTA_WNT_PATHWAY	PID_NFAT_3PATHWAY	0.773708	0	1708	143
BIOCARTA_WNT_PATHWAY	BIOCARTA_ETS_PATHWAY	0.729798	0	1708	315
KEGG_ABC_TRANSPORTERS	REACTOME_CIRCADIAN_REPRESSION_OF_EXPRESSION_BY_REV_ERBA	0.744968	0	2464	54
KEGG_ABC_TRANSPORTERS	REACTOME_NUCLEAR_EVENTS_KINASE_AND_TRANSCRIPTION_FACTOR_ACTIVATION	0.748447	0	2464	178
KEGG_ABC_TRANSPORTERS	BIOCARTA_VDR_PATHWAY	0.829648	0	2464	54
KEGG_ABC_TRANSPORTERS	REACTOME_ERK_MAPK_TARGETS	0.717245	0	2464	114
KEGG_ABC_TRANSPORTERS	REACTOME_LYSOSOME_VESICLE_BIOGENESIS	0.731719	0	2464	521
KEGG_ACUTE_MYELOID_LEUKEMIA	REACTOME_ASSOCIATION_OF_TRIC_CCT_WITH_TARGET_PROTEINS_DURING_BIOSYNTHESIS	0.708037	0	1891	230
KEGG_ACUTE_MYELOID_LEUKEMIA	REACTOME_INTRINSIC_PATHWAY_FOR_APOPTOSIS	0.798856	0	1891	18
KEGG_ACUTE_MYELOID_LEUKEMIA	REACTOME_ACTIVATION_OF_BH3_ONLY_PROTEINS	0.855503	0	1891	18
KEGG_ACUTE_MYELOID_LEUKEMIA	PID_NFAT_3PATHWAY	0.8158	0	1891	231
KEGG_ACUTE_MYELOID_LEUKEMIA	BIOCARTA_RAB_PATHWAY	0.739217	0	1891	139
KEGG_ADHERENS_JUNCTION	REACTOME_ASSOCIATION_OF_TRIC_CCT_WITH_TARGET_PROTEINS_DURING_BIOSYNTHESIS	0.912317	0	1738	54
KEGG_ADHERENS_JUNCTION	REACTOME_INTRINSIC_PATHWAY_FOR_APOPTOSIS	0.735071	0	1738	277
KEGG_ADHERENS_JUNCTION	REACTOME_ACTIVATION_OF_BH3_ONLY_PROTEINS	0.770245	0	1738	175
KEGG_ADHERENS_JUNCTION	PID_KITPATHWAY	0.741825	0	1738	175
KEGG_ADHERENS_JUNCTION	BIOCARTA_PYK2_PATHWAY	0.729464	0	1738	15
KEGG_ADHERENS_JUNCTION	PID_CDC42_REG_PATHWAY	0.746585	0	1738	271
KEGG_ADHERENS_JUNCTION	BIOCARTA_IGF1MTOR_PATHWAY	0.973518	0	1738	46
KEGG_ADHERENS_JUNCTION	SIG_PIP3_SIGNALING_IN_B_LYMPHOCYTES	0.721641	0	1738	45
KEGG_ADHERENS_JUNCTION	REACTOME_FORMATION_OF_TUBULIN_FOLDING_INTERMEDIATES_BY_CCT_TRIC	0.968912	0	1738	54
KEGG_ADIPOCYTOKINE_SIGNALING_PATHWAY	PID_AP1_PATHWAY	0.711961	0	1823	176
KEGG_ADIPOCYTOKINE_SIGNALING_PATHWAY	PID_TRKRPATHWAY	0.703584	0	1823	351
KEGG_ADIPOCYTOKINE_SIGNALING_PATHWAY	REACTOME_SIGNALING_BY_FGFR_IN_DISEASE	0.742126	0	1823	270
KEGG_ADIPOCYTOKINE_SIGNALING_PATHWAY	REACTOME_SIGNALING_BY_FGFR	0.722648	0	1823	254
KEGG_ADIPOCYTOKINE_SIGNALING_PATHWAY	REACTOME_DOWNSTREAM_SIGNALING_OF_ACTIVATED_FGFR	0.762088	0	1823	254
KEGG_ADIPOCYTOKINE_SIGNALING_PATHWAY	REACTOME_G_ALPHA1213_SIGNALLING_EVENTS	0.762726	0	1823	351
KEGG_ADIPOCYTOKINE_SIGNALING_PATHWAY	REACTOME_REGULATION_OF_SIGNALING_BY_CBL	0.962678	0	1823	68
KEGG_ADIPOCYTOKINE_SIGNALING_PATHWAY	PID_ERBB4_PATHWAY	0.870387	0	1823	139
KEGG_ADIPOCYTOKINE_SIGNALING_PATHWAY	KEGG_NON_SMALL_CELL_LUNG_CANCER	0.735043	0	1823	346
KEGG_ADIPOCYTOKINE_SIGNALING_PATHWAY	PID_FGF_PATHWAY	0.747857	0	1823	148
KEGG_ADIPOCYTOKINE_SIGNALING_PATHWAY	REACTOME_SIGNALING_BY_FGFR_MUTANTS	0.832951	0	1823	270
KEGG_ADIPOCYTOKINE_SIGNALING_PATHWAY	PID_ERBB1_RECEPTOR_PROXIMAL_PATHWAY	0.739395	0	1823	195
KEGG_ADIPOCYTOKINE_SIGNALING_PATHWAY	BIOCARTA_FCER1_PATHWAY	0.808779	0	1823	145
KEGG_ADIPOCYTOKINE_SIGNALING_PATHWAY	BIOCARTA_GPCR_PATHWAY	0.744022	0	1823	393
KEGG_ADIPOCYTOKINE_SIGNALING_PATHWAY	SA_B_CELL_RECEPTOR_COMPLEXES	0.756089	0	1823	422
KEGG_ADIPOCYTOKINE_SIGNALING_PATHWAY	BIOCARTA_IGF1MTOR_PATHWAY	0.795048	0	1823	361
KEGG_ADIPOCYTOKINE_SIGNALING_PATHWAY	REACTOME_OPIOID_SIGNALLING	0.737604	0	1823	254
KEGG_ADIPOCYTOKINE_SIGNALING_PATHWAY	BIOCARTA_EGF_PATHWAY	0.860976	0	1823	145
KEGG_ADIPOCYTOKINE_SIGNALING_PATHWAY	REACTOME_PHOSPHOLIPASE_C_MEDIATED_CASCADE	0.800096	0	1823	254
KEGG_ADIPOCYTOKINE_SIGNALING_PATHWAY	KEGG_PHOSPHATIDYLINOSITOL_SIGNALING_SYSTEM	0.800437	0	1823	123
KEGG_ADIPOCYTOKINE_SIGNALING_PATHWAY	REACTOME_SIGNALING_BY_CONSTITUTIVELY_ACTIVE_EGFR	0.828846	0	1823	195
KEGG_ADIPOCYTOKINE_SIGNALING_PATHWAY	REACTOME_SHC_MEDIATED_SIGNALLING	0.72889	0	1823	195
KEGG_ADIPOCYTOKINE_SIGNALING_PATHWAY	REACTOME_SHC1_EVENTS_IN_ERBB4_SIGNALING	0.72889	0	1823	195
KEGG_ADIPOCYTOKINE_SIGNALING_PATHWAY	REACTOME_DAG_AND_IP3_SIGNALING	0.809884	0	1823	254
KEGG_ADIPOCYTOKINE_SIGNALING_PATHWAY	BIOCARTA_CARM_ER_PATHWAY	0.863503	0	1823	169
KEGG_ADIPOCYTOKINE_SIGNALING_PATHWAY	KEGG_ENDOMETRIAL_CANCER	0.872164	0	1823	195
KEGG_ADIPOCYTOKINE_SIGNALING_PATHWAY	REACTOME_FRS2_MEDIATED_CASCADE	0.828288	0	1823	195
KEGG_ALDOSTERONE_REGULATED_SODIUM_REABSORPTION	BIOCARTA_PTDINS_PATHWAY	0.744867	0	2264	494
KEGG_ALDOSTERONE_REGULATED_SODIUM_REABSORPTION	PID_EPHA_FWDPATHWAY	0.701577	0	2264	220
KEGG_ALDOSTERONE_REGULATED_SODIUM_REABSORPTION	BIOCARTA_P35ALZHEIMERS_PATHWAY	0.733675	0	2264	143
KEGG_ALLOGRAFT_REJECTION	REACTOME_NUCLEAR_RECEPTOR_TRANSCRIPTION_PATHWAY	0.707761	0	1809	240
KEGG_ALLOGRAFT_REJECTION	BIOCARTA_EIF_PATHWAY	0.705865	0	1809	217
KEGG_ALLOGRAFT_REJECTION	BIOCARTA_SRCRPTP_PATHWAY	0.868095	0	1809	47
KEGG_ALPHA_LINOLENIC_ACID_METABOLISM	REACTOME_REGULATION_OF_KIT_SIGNALING	0.799582	0	1610	1
KEGG_ALZHEIMERS_DISEASE	BIOCARTA_RHO_PATHWAY	0.834047	0	1785	168
KEGG_AMINOACYL_TRNA_BIOSYNTHESIS	REACTOME_G0_AND_EARLY_G1	0.909289	0	2086	181
KEGG_AMINOACYL_TRNA_BIOSYNTHESIS	REACTOME_INFLUENZA_LIFE_CYCLE	0.702572	0	2086	282
KEGG_AMINOACYL_TRNA_BIOSYNTHESIS	BIOCARTA_G2_PATHWAY	0.708569	0	2086	49
KEGG_AMINOACYL_TRNA_BIOSYNTHESIS	BIOCARTA_RARRXR_PATHWAY	0.710123	0	2086	243
KEGG_AMINO_SUGAR_AND_NUCLEOTIDE_SUGAR_METABOLISM	PID_EPHA_FWDPATHWAY	0.718532	0	2164	324
KEGG_AMINO_SUGAR_AND_NUCLEOTIDE_SUGAR_METABOLISM	REACTOME_ANTIGEN_PRESENTATION_FOLDING_ASSEMBLY_AND_PEPTIDE_LOADING_OF_CLASS_I_MHC	0.727804	0	2164	224
KEGG_AMYOTROPHIC_LATERAL_SCLEROSIS_ALS	BIOCARTA_EIF_PATHWAY	0.845754	0	2311	358
KEGG_AMYOTROPHIC_LATERAL_SCLEROSIS_ALS	BIOCARTA_IGF1MTOR_PATHWAY	0.71243	0	2311	665
KEGG_AMYOTROPHIC_LATERAL_SCLEROSIS_ALS	REACTOME_SIGNALING_BY_NOTCH2	0.753789	0	2311	476
KEGG_AMYOTROPHIC_LATERAL_SCLEROSIS_ALS	BIOCARTA_RHO_PATHWAY	0.70052	0	2311	179
KEGG_AMYOTROPHIC_LATERAL_SCLEROSIS_ALS	SIG_PIP3_SIGNALING_IN_B_LYMPHOCYTES	0.736357	0	2311	152
KEGG_AMYOTROPHIC_LATERAL_SCLEROSIS_ALS	REACTOME_FRS2_MEDIATED_CASCADE	0.901727	0	2311	15
KEGG_AMYOTROPHIC_LATERAL_SCLEROSIS_ALS	BIOCARTA_CDC42RAC_PATHWAY	0.858689	0	2311	171
KEGG_ANTIGEN_PROCESSING_AND_PRESENTATION	REACTOME_ASSOCIATION_OF_TRIC_CCT_WITH_TARGET_PROTEINS_DURING_BIOSYNTHESIS	0.733451	0	1881	376
KEGG_ANTIGEN_PROCESSING_AND_PRESENTATION	BIOCARTA_IGF1_PATHWAY	0.708858	0	1881	290
KEGG_ANTIGEN_PROCESSING_AND_PRESENTATION	BIOCARTA_IGF1MTOR_PATHWAY	0.759488	0	1881	12
KEGG_ANTIGEN_PROCESSING_AND_PRESENTATION	BIOCARTA_CDC42RAC_PATHWAY	0.888399	0	1881	188
KEGG_ANTIGEN_PROCESSING_AND_PRESENTATION	REACTOME_SIGNALING_BY_NOTCH2	0.915348	0	1881	47
KEGG_ANTIGEN_PROCESSING_AND_PRESENTATION	REACTOME_SIGNAL_ATTENUATION	0.780359	0	1881	325
KEGG_APOPTOSIS	REACTOME_DEADENYLATION_OF_MRNA	0.722541	0	2127	504
KEGG_APOPTOSIS	REACTOME_NUCLEAR_EVENTS_KINASE_AND_TRANSCRIPTION_FACTOR_ACTIVATION	0.776105	0	2127	476
KEGG_APOPTOSIS	BIOCARTA_RAB_PATHWAY	0.708711	0	2127	242
KEGG_APOPTOSIS	BIOCARTA_ARENRF2_PATHWAY	0.726717	0	2127	581
KEGG_APOPTOSIS	PID_BETACATENIN_DEG_PATHWAY	0.825347	0	2127	11
KEGG_ARACHIDONIC_ACID_METABOLISM	BIOCARTA_TEL_PATHWAY	0.701989	0	1477	169
KEGG_ARGININE_AND_PROLINE_METABOLISM	REACTOME_REGULATION_OF_SIGNALING_BY_CBL	0.760139	0	2215	315
KEGG_ARGININE_AND_PROLINE_METABOLISM	PID_EPHA2_FWDPATHWAY	0.761024	0	2215	1
KEGG_ARGININE_AND_PROLINE_METABOLISM	REACTOME_PROLONGED_ERK_ACTIVATION_EVENTS	0.904601	0	2215	24
KEGG_ARRHYTHMOGENIC_RIGHT_VENTRICULAR_CARDIOMYOPATHY_ARVC	PID_SMAD2_3PATHWAY	0.793415	0	1886	391
KEGG_ARRHYTHMOGENIC_RIGHT_VENTRICULAR_CARDIOMYOPATHY_ARVC	REACTOME_YAP1_AND_WWTR1_TAZ_STIMULATED_GENE_EXPRESSION	0.980371	0	1886	37
KEGG_ARRHYTHMOGENIC_RIGHT_VENTRICULAR_CARDIOMYOPATHY_ARVC	SA_B_CELL_RECEPTOR_COMPLEXES	0.709952	0	1886	551
KEGG_ARRHYTHMOGENIC_RIGHT_VENTRICULAR_CARDIOMYOPATHY_ARVC	BIOCARTA_IGF1MTOR_PATHWAY	0.736599	0	1886	73
KEGG_ARRHYTHMOGENIC_RIGHT_VENTRICULAR_CARDIOMYOPATHY_ARVC	REACTOME_SOS_MEDIATED_SIGNALLING	0.787686	0	1886	401
KEGG_ARRHYTHMOGENIC_RIGHT_VENTRICULAR_CARDIOMYOPATHY_ARVC	REACTOME_ANTIGEN_PRESENTATION_FOLDING_ASSEMBLY_AND_PEPTIDE_LOADING_OF_CLASS_I_MHC	0.700768	0	1886	490
KEGG_ARRHYTHMOGENIC_RIGHT_VENTRICULAR_CARDIOMYOPATHY_ARVC	PID_EPHRINBREVPATHWAY	0.801905	0	1886	230
KEGG_AUTOIMMUNE_THYROID_DISEASE	REACTOME_NUCLEAR_RECEPTOR_TRANSCRIPTION_PATHWAY	0.707761	0	1809	240
KEGG_AUTOIMMUNE_THYROID_DISEASE	BIOCARTA_EIF_PATHWAY	0.705865	0	1809	217
KEGG_AUTOIMMUNE_THYROID_DISEASE	REACTOME_FRS2_MEDIATED_CASCADE	0.756358	0	1809	326
KEGG_AUTOIMMUNE_THYROID_DISEASE	BIOCARTA_SRCRPTP_PATHWAY	0.868095	0	1809	47
KEGG_AXON_GUIDANCE	BIOCARTA_TEL_PATHWAY	0.917607	0	2143	80
KEGG_AXON_GUIDANCE	REACTOME_ACTIVATION_OF_BH3_ONLY_PROTEINS	0.819344	0	2143	80
KEGG_AXON_GUIDANCE	BIOCARTA_EGF_PATHWAY	0.768601	0	2143	2
KEGG_AXON_GUIDANCE	REACTOME_PI3K_EVENTS_IN_ERBB2_SIGNALING	0.730397	0	2143	233
KEGG_AXON_GUIDANCE	BIOCARTA_IGF1MTOR_PATHWAY	0.962185	0	2143	81
KEGG_AXON_GUIDANCE	BIOCARTA_VIP_PATHWAY	0.731076	0	2143	291
KEGG_BASAL_CELL_CARCINOMA	PID_NCADHERINPATHWAY	0.742215	0	2193	36
KEGG_BASAL_CELL_CARCINOMA	REACTOME_ASSOCIATION_OF_TRIC_CCT_WITH_TARGET_PROTEINS_DURING_BIOSYNTHESIS	0.703812	0	2193	365
KEGG_BASAL_CELL_CARCINOMA	REACTOME_SIGNALING_BY_HIPPO	0.833359	0	2193	150
KEGG_BASAL_CELL_CARCINOMA	BIOCARTA_G2_PATHWAY	0.783102	0	2193	195
KEGG_BASAL_CELL_CARCINOMA	BIOCARTA_VIP_PATHWAY	0.740498	0	2193	349
KEGG_BASAL_CELL_CARCINOMA	BIOCARTA_RB_PATHWAY	0.796668	0	2193	157
KEGG_BASAL_CELL_CARCINOMA	PID_AVB3_OPN_PATHWAY	0.800117	0	2193	183
KEGG_BASAL_CELL_CARCINOMA	BIOCARTA_TEL_PATHWAY	0.851934	0	2193	173
KEGG_BASAL_CELL_CARCINOMA	BIOCARTA_HIVNEF_PATHWAY	0.795814	0	2193	311
KEGG_BASAL_CELL_CARCINOMA	REACTOME_SHC_RELATED_EVENTS	0.790181	0	2193	0
KEGG_BASAL_CELL_CARCINOMA	REACTOME_SOS_MEDIATED_SIGNALLING	0.790181	0	2193	0
KEGG_BASAL_CELL_CARCINOMA	SA_G2_AND_M_PHASES	0.871564	0	2193	157
KEGG_BASAL_CELL_CARCINOMA	REACTOME_SIGNALING_BY_NOTCH2	0.739857	0	2193	130
KEGG_BASAL_CELL_CARCINOMA	BIOCARTA_KERATINOCYTE_PATHWAY	0.768621	0	2193	268
KEGG_BASAL_CELL_CARCINOMA	REACTOME_SIGNALING_BY_CONSTITUTIVELY_ACTIVE_EGFR	0.733983	0	2193	0
KEGG_BASAL_CELL_CARCINOMA	BIOCARTA_EDG1_PATHWAY	0.766546	0	2193	488
KEGG_BASAL_CELL_CARCINOMA	REACTOME_SHC_MEDIATED_SIGNALLING	0.790181	0	2193	0
KEGG_BASAL_CELL_CARCINOMA	REACTOME_SHC1_EVENTS_IN_ERBB4_SIGNALING	0.790181	0	2193	0
KEGG_BASAL_CELL_CARCINOMA	PID_HDAC_CLASSIII_PATHWAY	0.885493	0	2193	251
KEGG_BASAL_CELL_CARCINOMA	REACTOME_FRS2_MEDIATED_CASCADE	0.740201	0	2193	13
KEGG_BASAL_TRANSCRIPTION_FACTORS	BIOCARTA_P53_PATHWAY	0.929769	0	1889	27
KEGG_BASAL_TRANSCRIPTION_FACTORS	PID_PDGFRAPATHWAY	0.7146	0	1889	222
KEGG_BASAL_TRANSCRIPTION_FACTORS	REACTOME_SMAD2_SMAD3_SMAD4_HETEROTRIMER_REGULATES_TRANSCRIPTION	0.72073	0	1889	249
KEGG_BASAL_TRANSCRIPTION_FACTORS	BIOCARTA_G1_PATHWAY	0.828728	0	1889	192
KEGG_BASAL_TRANSCRIPTION_FACTORS	BIOCARTA_HER2_PATHWAY	0.745691	0	1889	257
KEGG_BASAL_TRANSCRIPTION_FACTORS	PID_FGF_PATHWAY	0.760084	0	1889	53
KEGG_BASAL_TRANSCRIPTION_FACTORS	BIOCARTA_MET_PATHWAY	0.713916	0	1889	257
KEGG_BASAL_TRANSCRIPTION_FACTORS	BIOCARTA_EIF_PATHWAY	0.796648	0	1889	366
KEGG_BASAL_TRANSCRIPTION_FACTORS	SA_G1_AND_S_PHASES	0.720464	0	1889	27
KEGG_BASAL_TRANSCRIPTION_FACTORS	BIOCARTA_CTCF_PATHWAY	0.885919	0	1889	46
KEGG_BASAL_TRANSCRIPTION_FACTORS	PID_IFNGPATHWAY	0.709253	0	1889	222
KEGG_BASAL_TRANSCRIPTION_FACTORS	REACTOME_PI_3K_CASCADE	0.716654	0	1889	53
KEGG_BASAL_TRANSCRIPTION_FACTORS	BIOCARTA_ATM_PATHWAY	0.905267	0	1889	27
KEGG_BASAL_TRANSCRIPTION_FACTORS	BIOCARTA_CDC42RAC_PATHWAY	0.739936	0	1889	491
KEGG_BASAL_TRANSCRIPTION_FACTORS	PID_SYNDECAN_2_PATHWAY	0.793313	0	1889	101
KEGG_BASAL_TRANSCRIPTION_FACTORS	PID_REG_GR_PATHWAY	0.700678	0	1889	192
KEGG_BASAL_TRANSCRIPTION_FACTORS	PID_LYMPHANGIOGENESIS_PATHWAY	0.822971	0	1889	18
KEGG_BASAL_TRANSCRIPTION_FACTORS	REACTOME_FRS2_MEDIATED_CASCADE	0.71863	0	1889	257
KEGG_BASE_EXCISION_REPAIR	BIOCARTA_G1_PATHWAY	0.75901	0	2171	1
KEGG_BASE_EXCISION_REPAIR	PID_LKB1_PATHWAY	0.748868	0	2171	92
KEGG_BASE_EXCISION_REPAIR	BIOCARTA_CALCINEURIN_PATHWAY	0.74381	0	2171	133
KEGG_BASE_EXCISION_REPAIR	PID_NFAT_3PATHWAY	0.747179	0	2171	249
KEGG_BASE_EXCISION_REPAIR	BIOCARTA_RARRXR_PATHWAY	0.701725	0	2171	18
KEGG_BASE_EXCISION_REPAIR	BIOCARTA_IGF1MTOR_PATHWAY	0.703369	0	2171	135
KEGG_BASE_EXCISION_REPAIR	BIOCARTA_VDR_PATHWAY	0.78533	0	2171	18
KEGG_BASE_EXCISION_REPAIR	BIOCARTA_P38MAPK_PATHWAY	0.779954	0	2171	0
KEGG_BASE_EXCISION_REPAIR	PID_NEPHRIN_NEPH1_PATHWAY	0.76916	0	2171	69
KEGG_BETA_ALANINE_METABOLISM	REACTOME_REGULATION_OF_HYPOXIA_INDUCIBLE_FACTOR_HIF_BY_OXYGEN	0.780908	0	1559	95
KEGG_BETA_ALANINE_METABOLISM	BIOCARTA_G1_PATHWAY	0.754636	0	1559	208
KEGG_BETA_ALANINE_METABOLISM	PID_HIF1APATHWAY	0.739215	0	1559	95
KEGG_BETA_ALANINE_METABOLISM	BIOCARTA_RACCYCD_PATHWAY	0.726371	0	1559	355
KEGG_BETA_ALANINE_METABOLISM	PID_HIF2PATHWAY	0.729808	0	1559	95
KEGG_BIOSYNTHESIS_OF_UNSATURATED_FATTY_ACIDS	REACTOME_REGULATION_OF_SIGNALING_BY_CBL	0.803959	0	2048	111
KEGG_BIOSYNTHESIS_OF_UNSATURATED_FATTY_ACIDS	REACTOME_SEMA3A_PAK_DEPENDENT_AXON_REPULSION	0.732941	0	2048	521
KEGG_BIOSYNTHESIS_OF_UNSATURATED_FATTY_ACIDS	REACTOME_DAG_AND_IP3_SIGNALING	0.754523	0	2048	504
KEGG_BLADDER_CANCER	REACTOME_SIGNALING_BY_BMP	0.723169	0	2146	213
KEGG_BLADDER_CANCER	BIOCARTA_EIF_PATHWAY	0.762487	0	2146	6
KEGG_BLADDER_CANCER	PID_NFAT_3PATHWAY	0.774903	0	2146	120
KEGG_BLADDER_CANCER	REACTOME_INTRINSIC_PATHWAY_FOR_APOPTOSIS	0.809737	0	2146	120
KEGG_BLADDER_CANCER	BIOCARTA_EIF4_PATHWAY	0.774813	0	2146	6
KEGG_BUTANOATE_METABOLISM	REACTOME_PI_3K_CASCADE	0.741541	0	1706	410
KEGG_BUTANOATE_METABOLISM	REACTOME_SIGNALING_BY_HIPPO	0.798827	0	1706	343
KEGG_BUTANOATE_METABOLISM	REACTOME_TGF_BETA_RECEPTOR_SIGNALING_ACTIVATES_SMADS	0.719471	0	1706	149
KEGG_BUTANOATE_METABOLISM	REACTOME_GAB1_SIGNALOSOME	0.733191	0	1706	410
KEGG_BUTANOATE_METABOLISM	BIOCARTA_PGC1A_PATHWAY	0.867245	0	1706	30
KEGG_BUTANOATE_METABOLISM	REACTOME_NEGATIVE_REGULATION_OF_FGFR_SIGNALING	0.793548	0	1706	352
KEGG_BUTANOATE_METABOLISM	ST_P38_MAPK_PATHWAY	0.73422	0	1706	309
KEGG_BUTANOATE_METABOLISM	PID_P38ALPHABETADOWNSTREAMPATHWAY	0.791324	0	1706	245
KEGG_BUTANOATE_METABOLISM	REACTOME_PIP3_ACTIVATES_AKT_SIGNALING	0.733191	0	1706	410
KEGG_BUTANOATE_METABOLISM	KEGG_CIRCADIAN_RHYTHM_MAMMAL	0.881796	0	1706	29
KEGG_CALCIUM_SIGNALING_PATHWAY	REACTOME_SIGNALING_BY_HIPPO	0.812788	0	1956	366
KEGG_CALCIUM_SIGNALING_PATHWAY	REACTOME_SIGNALING_BY_FGFR_MUTANTS	0.712241	0	1956	515
KEGG_CALCIUM_SIGNALING_PATHWAY	REACTOME_YAP1_AND_WWTR1_TAZ_STIMULATED_GENE_EXPRESSION	0.927507	0	1956	42
KEGG_CALCIUM_SIGNALING_PATHWAY	PID_AVB3_OPN_PATHWAY	0.742448	0	1956	505
KEGG_CALCIUM_SIGNALING_PATHWAY	REACTOME_PI_3K_CASCADE	0.719791	0	1956	386
KEGG_CALCIUM_SIGNALING_PATHWAY	REACTOME_SOS_MEDIATED_SIGNALLING	0.872755	0	1956	49
KEGG_CALCIUM_SIGNALING_PATHWAY	REACTOME_FRS2_MEDIATED_CASCADE	0.755887	0	1956	386
KEGG_CARDIAC_MUSCLE_CONTRACTION	SIG_IL4RECEPTOR_IN_B_LYPHOCYTES	0.721853	0	2076	506
KEGG_CARDIAC_MUSCLE_CONTRACTION	PID_NECTIN_PATHWAY	0.761791	0	2076	160
KEGG_CARDIAC_MUSCLE_CONTRACTION	PID_EPHA_FWDPATHWAY	0.865363	0	2076	68
KEGG_CARDIAC_MUSCLE_CONTRACTION	PID_P38ALPHABETAPATHWAY	0.836125	0	2076	137
KEGG_CARDIAC_MUSCLE_CONTRACTION	PID_EPHRINBREVPATHWAY	0.867824	0	2076	276
KEGG_CARDIAC_MUSCLE_CONTRACTION	SA_PTEN_PATHWAY	0.730748	0	2076	506
KEGG_CARDIAC_MUSCLE_CONTRACTION	BIOCARTA_EDG1_PATHWAY	0.789816	0	2076	191
KEGG_CARDIAC_MUSCLE_CONTRACTION	SIG_PIP3_SIGNALING_IN_B_LYMPHOCYTES	0.715255	0	2076	248
KEGG_CARDIAC_MUSCLE_CONTRACTION	PID_P38_MKK3_6PATHWAY	0.722067	0	2076	342
KEGG_CELL_ADHESION_MOLECULES_CAMS	REACTOME_ASSOCIATION_OF_TRIC_CCT_WITH_TARGET_PROTEINS_DURING_BIOSYNTHESIS	0.792805	0	2419	28
KEGG_CELL_ADHESION_MOLECULES_CAMS	BIOCARTA_RAC1_PATHWAY	0.783561	0	2419	372
KEGG_CELL_ADHESION_MOLECULES_CAMS	BIOCARTA_IGF1MTOR_PATHWAY	0.739378	0	2419	70
KEGG_CELL_ADHESION_MOLECULES_CAMS	PID_RXR_VDR_PATHWAY	0.739126	0	2419	423
KEGG_CELL_ADHESION_MOLECULES_CAMS	BIOCARTA_P35ALZHEIMERS_PATHWAY	0.812271	0	2419	136
KEGG_CELL_CYCLE	KEGG_MTOR_SIGNALING_PATHWAY	0.741375	0	1901	15
KEGG_CELL_CYCLE	PID_TCPTP_PATHWAY	0.764	0	1901	1
KEGG_CELL_CYCLE	PID_MTOR_4PATHWAY	0.71721	0	1901	300
KEGG_CELL_CYCLE	BIOCARTA_RARRXR_PATHWAY	0.732246	0	1901	60
KEGG_CELL_CYCLE	REACTOME_YAP1_AND_WWTR1_TAZ_STIMULATED_GENE_EXPRESSION	0.732246	0	1901	60
KEGG_CELL_CYCLE	REACTOME_RORA_ACTIVATES_CIRCADIAN_EXPRESSION	0.797129	0	1901	136
KEGG_CELL_CYCLE	REACTOME_PI_METABOLISM	0.737549	0	1901	85
KEGG_CELL_CYCLE	PID_EPHA2_FWDPATHWAY	0.938739	0	1901	9
KEGG_CELL_CYCLE	BIOCARTA_CALCINEURIN_PATHWAY	0.846271	0	1901	101
KEGG_CELL_CYCLE	REACTOME_CIRCADIAN_REPRESSION_OF_EXPRESSION_BY_REV_ERBA	0.807374	0	1901	136
KEGG_CELL_CYCLE	PID_AVB3_INTEGRIN_PATHWAY	0.764414	0	1901	65
KEGG_CELL_CYCLE	BIOCARTA_BCR_PATHWAY	0.713219	0	1901	101
KEGG_CELL_CYCLE	BIOCARTA_IGF1MTOR_PATHWAY	0.828849	0	1901	8
KEGG_CELL_CYCLE	REACTOME_DAG_AND_IP3_SIGNALING	0.727082	0	1901	371
KEGG_CHEMOKINE_SIGNALING_PATHWAY	BIOCARTA_CALCINEURIN_PATHWAY	0.752634	0	1994	493
KEGG_CHEMOKINE_SIGNALING_PATHWAY	REACTOME_ACTIVATION_OF_BH3_ONLY_PROTEINS	0.721156	0	1994	135
[truncated: 11,247 more rows]

## Sheet: Lost cePathways
refPathway	cmpPatwhay	ES	P value	len(list)	len(leadingEdge)
BIOCARTA_41BB_PATHWAY	REACTOME_ACTIVATION_OF_BH3_ONLY_PROTEINS	0.738133	0	2475	551
BIOCARTA_41BB_PATHWAY	PID_CDC42_REG_PATHWAY	0.716795	0	2475	385
BIOCARTA_ACE2_PATHWAY	PID_TRKRPATHWAY	0.717174	0	1701	306
BIOCARTA_ACE2_PATHWAY	PID_REELINPATHWAY	0.736983	0	1701	328
BIOCARTA_ACE2_PATHWAY	KEGG_ERBB_SIGNALING_PATHWAY	0.725181	0	1701	238
BIOCARTA_ACE2_PATHWAY	PID_CDC42_PATHWAY	0.744557	0	1701	14
BIOCARTA_ACE2_PATHWAY	PID_ERBB1_RECEPTOR_PROXIMAL_PATHWAY	0.752524	0	1701	146
BIOCARTA_ACE2_PATHWAY	SIG_IL4RECEPTOR_IN_B_LYPHOCYTES	0.798774	0	1701	238
BIOCARTA_ACE2_PATHWAY	PID_PI3KCIAKTPATHWAY	0.776158	0	1701	264
BIOCARTA_ACE2_PATHWAY	BIOCARTA_PYK2_PATHWAY	0.790319	0	1701	78
BIOCARTA_ACE2_PATHWAY	PID_VEGFR1_PATHWAY	0.885413	0	1701	10
BIOCARTA_ACE2_PATHWAY	PID_BMPPATHWAY	0.725236	0	1701	109
BIOCARTA_ACE2_PATHWAY	BIOCARTA_HER2_PATHWAY	0.820253	0	1701	142
BIOCARTA_ACE2_PATHWAY	PID_ERBB2ERBB3PATHWAY	0.746272	0	1701	146
BIOCARTA_ACE2_PATHWAY	PID_IL2_STAT5PATHWAY	0.702685	0	1701	293
BIOCARTA_ACE2_PATHWAY	REACTOME_PI3K_EVENTS_IN_ERBB2_SIGNALING	0.740899	0	1701	264
BIOCARTA_ACE2_PATHWAY	PID_LKB1_PATHWAY	0.780896	0	1701	201
BIOCARTA_ACE2_PATHWAY	BIOCARTA_EDG1_PATHWAY	0.739951	0	1701	10
BIOCARTA_ACE2_PATHWAY	BIOCARTA_CREB_PATHWAY	0.793896	0	1701	10
BIOCARTA_ACE2_PATHWAY	KEGG_ENDOMETRIAL_CANCER	0.708292	0	1701	238
BIOCARTA_ACE2_PATHWAY	REACTOME_SIGNAL_ATTENUATION	0.720595	0	1701	48
BIOCARTA_ACE2_PATHWAY	PID_IFNGPATHWAY	0.735611	0	1701	252
BIOCARTA_ACE2_PATHWAY	SA_PTEN_PATHWAY	0.718821	0	1701	10
BIOCARTA_ACE2_PATHWAY	KEGG_TYPE_II_DIABETES_MELLITUS	0.801571	0	1701	146
BIOCARTA_ACE2_PATHWAY	BIOCARTA_FCER1_PATHWAY	0.774698	0	1701	10
BIOCARTA_ACE2_PATHWAY	PID_LYMPHANGIOGENESIS_PATHWAY	0.707483	0	1701	10
BIOCARTA_ACE2_PATHWAY	BIOCARTA_IGF1MTOR_PATHWAY	0.704755	0	1701	79
BIOCARTA_ACE2_PATHWAY	REACTOME_PI3K_EVENTS_IN_ERBB4_SIGNALING	0.710152	0	1701	264
BIOCARTA_ACE2_PATHWAY	PID_EPOPATHWAY	0.840936	0	1701	252
BIOCARTA_ACE2_PATHWAY	REACTOME_SIGNALING_BY_FGFR1_MUTANTS	0.726614	0	1701	393
BIOCARTA_ACE2_PATHWAY	BIOCARTA_PTEN_PATHWAY	0.719702	0	1701	176
BIOCARTA_ACE2_PATHWAY	BIOCARTA_SPRY_PATHWAY	0.896092	0	1701	21
BIOCARTA_ACE2_PATHWAY	PID_KITPATHWAY	0.751076	0	1701	176
BIOCARTA_ACE2_PATHWAY	REACTOME_NEUROTRANSMITTER_RECEPTOR_BINDING_AND_DOWNSTREAM_TRANSMISSION_IN_THE_POSTSYNAPTIC_CELL	0.705235	0	1701	350
BIOCARTA_ACE2_PATHWAY	PID_S1P_S1P3_PATHWAY	0.707519	0	1701	133
BIOCARTA_ACE2_PATHWAY	BIOCARTA_ALK_PATHWAY	0.887111	0	1701	136
BIOCARTA_ACE2_PATHWAY	PID_EPHRINBREVPATHWAY	0.776898	0	1701	143
BIOCARTA_ACE2_PATHWAY	BIOCARTA_ERK5_PATHWAY	0.750119	0	1701	10
BIOCARTA_ACE2_PATHWAY	BIOCARTA_HCMV_PATHWAY	0.919347	0	1701	24
BIOCARTA_ACE2_PATHWAY	REACTOME_SIGNALING_BY_FGFR1_FUSION_MUTANTS	0.8331	0	1701	189
BIOCARTA_ACE2_PATHWAY	KEGG_ALDOSTERONE_REGULATED_SODIUM_REABSORPTION	0.734298	0	1701	306
BIOCARTA_ACE2_PATHWAY	PID_FCER1PATHWAY	0.728525	0	1701	10
BIOCARTA_ACE2_PATHWAY	BIOCARTA_TFF_PATHWAY	0.788782	0	1701	10
BIOCARTA_ACE2_PATHWAY	BIOCARTA_RNA_PATHWAY	0.790202	0	1701	79
BIOCARTA_ACH_PATHWAY	PID_NOTCH_PATHWAY	0.70927	0	2426	259
BIOCARTA_ACTINY_PATHWAY	BIOCARTA_HIF_PATHWAY	0.713005	0	2680	252
BIOCARTA_ACTINY_PATHWAY	REACTOME_RNA_POL_I_PROMOTER_OPENING	0.822482	0	2680	381
BIOCARTA_ACTINY_PATHWAY	BIOCARTA_ARENRF2_PATHWAY	0.77025	0	2680	407
BIOCARTA_AGPCR_PATHWAY	PID_EPHBFWDPATHWAY	0.732992	0	2030	241
BIOCARTA_AGPCR_PATHWAY	BIOCARTA_HER2_PATHWAY	0.77831	0	2030	443
BIOCARTA_AGPCR_PATHWAY	REACTOME_SIGNALLING_TO_ERKS	0.715026	0	2030	416
BIOCARTA_AGPCR_PATHWAY	PID_LIS1PATHWAY	0.702898	0	2030	462
BIOCARTA_AGPCR_PATHWAY	REACTOME_NUCLEAR_EVENTS_KINASE_AND_TRANSCRIPTION_FACTOR_ACTIVATION	0.738681	0	2030	483
BIOCARTA_AGPCR_PATHWAY	REACTOME_SHC_RELATED_EVENTS	0.704128	0	2030	416
BIOCARTA_AGPCR_PATHWAY	REACTOME_SOS_MEDIATED_SIGNALLING	0.782348	0	2030	416
BIOCARTA_AGPCR_PATHWAY	SA_G2_AND_M_PHASES	0.884672	0	2030	234
BIOCARTA_AGPCR_PATHWAY	SA_REG_CASCADE_OF_CYCLIN_EXPR	0.714215	0	2030	582
BIOCARTA_AGPCR_PATHWAY	BIOCARTA_RAB_PATHWAY	0.752613	0	2030	321
BIOCARTA_AGPCR_PATHWAY	REACTOME_GAB1_SIGNALOSOME	0.710081	0	2030	581
BIOCARTA_AGPCR_PATHWAY	REACTOME_SHC_MEDIATED_SIGNALLING	0.704128	0	2030	416
BIOCARTA_AGPCR_PATHWAY	BIOCARTA_PTEN_PATHWAY	0.705306	0	2030	581
BIOCARTA_AGPCR_PATHWAY	PID_LYMPHANGIOGENESIS_PATHWAY	0.833567	0	2030	225
BIOCARTA_AGPCR_PATHWAY	PID_MAPKTRKPATHWAY	0.70149	0	2030	416
BIOCARTA_AGPCR_PATHWAY	REACTOME_CTLA4_INHIBITORY_SIGNALING	0.74769	0	2030	255
BIOCARTA_AGPCR_PATHWAY	REACTOME_ERK_MAPK_TARGETS	0.784891	0	2030	380
BIOCARTA_AGPCR_PATHWAY	REACTOME_SIGNALING_BY_FGFR1_MUTANTS	0.754611	0	2030	340
BIOCARTA_AGR_PATHWAY	BIOCARTA_PTDINS_PATHWAY	0.710419	0	2604	376
BIOCARTA_AGR_PATHWAY	REACTOME_MYOGENESIS	0.779497	0	2604	489
BIOCARTA_AGR_PATHWAY	BIOCARTA_IGF1MTOR_PATHWAY	0.709075	0	2604	356
BIOCARTA_AGR_PATHWAY	REACTOME_SIGNALING_BY_NOTCH2	0.740341	0	2604	622
BIOCARTA_AKAP13_PATHWAY	BIOCARTA_VDR_PATHWAY	0.703849	0	2253	43
BIOCARTA_AKAP95_PATHWAY	PID_EPHBFWDPATHWAY	0.763512	0	2281	271
BIOCARTA_AKAP95_PATHWAY	REACTOME_BMAL1_CLOCK_NPAS2_ACTIVATES_CIRCADIAN_EXPRESSION	0.801268	0	2281	235
BIOCARTA_AKAP95_PATHWAY	PID_ERBB1_RECEPTOR_PROXIMAL_PATHWAY	0.715849	0	2281	344
BIOCARTA_AKAP95_PATHWAY	REACTOME_NETRIN1_SIGNALING	0.775305	0	2281	182
BIOCARTA_AKAP95_PATHWAY	REACTOME_RORA_ACTIVATES_CIRCADIAN_EXPRESSION	0.726025	0	2281	235
BIOCARTA_AKAP95_PATHWAY	REACTOME_MYOGENESIS	0.712686	0	2281	499
BIOCARTA_AKAP95_PATHWAY	PID_ERBB2ERBB3PATHWAY	0.705895	0	2281	344
BIOCARTA_AKAP95_PATHWAY	REACTOME_CIRCADIAN_REPRESSION_OF_EXPRESSION_BY_REV_ERBA	0.767752	0	2281	235
BIOCARTA_AKAP95_PATHWAY	BIOCARTA_RARRXR_PATHWAY	0.788548	0	2281	39
BIOCARTA_AKAP95_PATHWAY	BIOCARTA_TEL_PATHWAY	0.719905	0	2281	451
BIOCARTA_AKAP95_PATHWAY	BIOCARTA_CDC42RAC_PATHWAY	0.715286	0	2281	161
BIOCARTA_AKAP95_PATHWAY	BIOCARTA_VDR_PATHWAY	0.897323	0	2281	235
BIOCARTA_AKAPCENTROSOME_PATHWAY	BIOCARTA_RAB_PATHWAY	0.725419	0	2269	26
BIOCARTA_AKAPCENTROSOME_PATHWAY	REACTOME_SIGNAL_ATTENUATION	0.766572	0	2269	141
BIOCARTA_AKAPCENTROSOME_PATHWAY	BIOCARTA_G1_PATHWAY	0.708124	0	2269	408
BIOCARTA_AKT_PATHWAY	SA_G1_AND_S_PHASES	0.714286	0	2640	754
BIOCARTA_ALK_PATHWAY	REACTOME_SHC_RELATED_EVENTS	0.802469	0	2598	191
BIOCARTA_ALK_PATHWAY	REACTOME_SOS_MEDIATED_SIGNALLING	0.734787	0	2598	191
BIOCARTA_ALK_PATHWAY	SA_G2_AND_M_PHASES	0.752022	0	2598	644
BIOCARTA_ALK_PATHWAY	BIOCARTA_RAB_PATHWAY	0.724093	0	2598	281
BIOCARTA_ALK_PATHWAY	REACTOME_SHC_MEDIATED_SIGNALLING	0.802469	0	2598	191
BIOCARTA_ALK_PATHWAY	REACTOME_SIGNALLING_TO_RAS	0.787583	0	2598	191
BIOCARTA_ALK_PATHWAY	REACTOME_SHC1_EVENTS_IN_ERBB4_SIGNALING	0.777399	0	2598	191
BIOCARTA_AMI_PATHWAY	PID_TRKRPATHWAY	0.717174	0	1701	306
BIOCARTA_AMI_PATHWAY	PID_REELINPATHWAY	0.736983	0	1701	328
BIOCARTA_AMI_PATHWAY	KEGG_ERBB_SIGNALING_PATHWAY	0.725181	0	1701	238
BIOCARTA_AMI_PATHWAY	PID_CDC42_PATHWAY	0.744557	0	1701	14
BIOCARTA_AMI_PATHWAY	PID_ERBB1_RECEPTOR_PROXIMAL_PATHWAY	0.752524	0	1701	146
BIOCARTA_AMI_PATHWAY	SIG_IL4RECEPTOR_IN_B_LYPHOCYTES	0.798774	0	1701	238
BIOCARTA_AMI_PATHWAY	PID_PI3KCIAKTPATHWAY	0.776158	0	1701	264
BIOCARTA_AMI_PATHWAY	BIOCARTA_PYK2_PATHWAY	0.790319	0	1701	78
BIOCARTA_AMI_PATHWAY	PID_VEGFR1_PATHWAY	0.885413	0	1701	10
BIOCARTA_AMI_PATHWAY	PID_BMPPATHWAY	0.725236	0	1701	109
BIOCARTA_AMI_PATHWAY	BIOCARTA_HER2_PATHWAY	0.820253	0	1701	142
BIOCARTA_AMI_PATHWAY	PID_ERBB2ERBB3PATHWAY	0.746272	0	1701	146
BIOCARTA_AMI_PATHWAY	PID_IL2_STAT5PATHWAY	0.702685	0	1701	293
BIOCARTA_AMI_PATHWAY	REACTOME_PI3K_EVENTS_IN_ERBB2_SIGNALING	0.740899	0	1701	264
BIOCARTA_AMI_PATHWAY	PID_LKB1_PATHWAY	0.780896	0	1701	201
BIOCARTA_AMI_PATHWAY	BIOCARTA_EDG1_PATHWAY	0.739951	0	1701	10
BIOCARTA_AMI_PATHWAY	BIOCARTA_CREB_PATHWAY	0.793896	0	1701	10
BIOCARTA_AMI_PATHWAY	KEGG_ENDOMETRIAL_CANCER	0.708292	0	1701	238
BIOCARTA_AMI_PATHWAY	REACTOME_SIGNAL_ATTENUATION	0.720595	0	1701	48
BIOCARTA_AMI_PATHWAY	PID_IFNGPATHWAY	0.735611	0	1701	252
BIOCARTA_AMI_PATHWAY	SA_PTEN_PATHWAY	0.718821	0	1701	10
BIOCARTA_AMI_PATHWAY	KEGG_TYPE_II_DIABETES_MELLITUS	0.801571	0	1701	146
BIOCARTA_AMI_PATHWAY	BIOCARTA_FCER1_PATHWAY	0.774698	0	1701	10
BIOCARTA_AMI_PATHWAY	PID_LYMPHANGIOGENESIS_PATHWAY	0.707483	0	1701	10
BIOCARTA_AMI_PATHWAY	BIOCARTA_IGF1MTOR_PATHWAY	0.704755	0	1701	79
BIOCARTA_AMI_PATHWAY	BIOCARTA_CHREBP2_PATHWAY	0.745186	0	1701	301
BIOCARTA_AMI_PATHWAY	REACTOME_PI3K_EVENTS_IN_ERBB4_SIGNALING	0.710152	0	1701	264
BIOCARTA_AMI_PATHWAY	PID_EPOPATHWAY	0.840936	0	1701	252
BIOCARTA_AMI_PATHWAY	BIOCARTA_PTEN_PATHWAY	0.719702	0	1701	176
BIOCARTA_AMI_PATHWAY	BIOCARTA_SPRY_PATHWAY	0.896092	0	1701	21
BIOCARTA_AMI_PATHWAY	PID_KITPATHWAY	0.751076	0	1701	176
BIOCARTA_AMI_PATHWAY	REACTOME_NEUROTRANSMITTER_RECEPTOR_BINDING_AND_DOWNSTREAM_TRANSMISSION_IN_THE_POSTSYNAPTIC_CELL	0.705235	0	1701	350
BIOCARTA_AMI_PATHWAY	REACTOME_SOS_MEDIATED_SIGNALLING	0.747636	0	1701	179
BIOCARTA_AMI_PATHWAY	PID_S1P_S1P3_PATHWAY	0.707519	0	1701	133
BIOCARTA_AMI_PATHWAY	BIOCARTA_ALK_PATHWAY	0.887111	0	1701	136
BIOCARTA_AMI_PATHWAY	PID_EPHRINBREVPATHWAY	0.776898	0	1701	143
BIOCARTA_AMI_PATHWAY	BIOCARTA_ERK5_PATHWAY	0.750119	0	1701	10
BIOCARTA_AMI_PATHWAY	BIOCARTA_HCMV_PATHWAY	0.919347	0	1701	24
BIOCARTA_AMI_PATHWAY	REACTOME_SIGNALING_BY_FGFR1_FUSION_MUTANTS	0.8331	0	1701	189
BIOCARTA_AMI_PATHWAY	KEGG_ALDOSTERONE_REGULATED_SODIUM_REABSORPTION	0.734298	0	1701	306
BIOCARTA_AMI_PATHWAY	PID_FCER1PATHWAY	0.728525	0	1701	10
BIOCARTA_AMI_PATHWAY	BIOCARTA_TFF_PATHWAY	0.788782	0	1701	10
BIOCARTA_AMI_PATHWAY	REACTOME_SHC1_EVENTS_IN_ERBB4_SIGNALING	0.748127	0	1701	179
BIOCARTA_AMI_PATHWAY	BIOCARTA_RNA_PATHWAY	0.790202	0	1701	79
BIOCARTA_ARAP_PATHWAY	SA_G1_AND_S_PHASES	0.87309	0	2479	257
BIOCARTA_ARAP_PATHWAY	BIOCARTA_RAB_PATHWAY	0.834544	0	2479	410
BIOCARTA_ARAP_PATHWAY	REACTOME_SIGNAL_ATTENUATION	0.801517	0	2479	346
BIOCARTA_ARENRF2_PATHWAY	PID_EPHA2_FWDPATHWAY	0.710999	0	2737	578
BIOCARTA_ARENRF2_PATHWAY	BIOCARTA_RNA_PATHWAY	0.779642	0	2737	529
BIOCARTA_ARENRF2_PATHWAY	PID_HDAC_CLASSIII_PATHWAY	0.733468	0	2737	647
BIOCARTA_ARENRF2_PATHWAY	REACTOME_SIGNALING_BY_CONSTITUTIVELY_ACTIVE_EGFR	0.700977	0	2737	522
BIOCARTA_ARF_PATHWAY	PID_AR_TF_PATHWAY	0.739018	0	2404	599
BIOCARTA_ARF_PATHWAY	REACTOME_DEADENYLATION_OF_MRNA	0.707922	0	2404	428
BIOCARTA_ARF_PATHWAY	PID_SMAD2_3PATHWAY	0.727072	0	2404	457
BIOCARTA_ARF_PATHWAY	BIOCARTA_RARRXR_PATHWAY	0.807334	0	2404	107
BIOCARTA_ARF_PATHWAY	REACTOME_DEADENYLATION_DEPENDENT_MRNA_DECAY	0.704986	0	2404	428
BIOCARTA_ARF_PATHWAY	BIOCARTA_NTHI_PATHWAY	0.755793	0	2404	291
BIOCARTA_ARF_PATHWAY	BIOCARTA_P35ALZHEIMERS_PATHWAY	0.72889	0	2404	239
BIOCARTA_ASBCELL_PATHWAY	BIOCARTA_G2_PATHWAY	0.72679	0	1265	203
BIOCARTA_ASBCELL_PATHWAY	KEGG_COLORECTAL_CANCER	0.78852	0	1265	53
BIOCARTA_ASBCELL_PATHWAY	PID_SMAD2_3PATHWAY	0.875606	0	1265	76
BIOCARTA_ASBCELL_PATHWAY	PID_VEGFR1_PATHWAY	0.715905	0	1265	53
BIOCARTA_ASBCELL_PATHWAY	PID_BETACATENIN_DEG_PATHWAY	0.873712	0	1265	1
BIOCARTA_ASBCELL_PATHWAY	REACTOME_PROLONGED_ERK_ACTIVATION_EVENTS	0.858037	0	1265	53
BIOCARTA_ASBCELL_PATHWAY	BIOCARTA_FCER1_PATHWAY	0.717656	0	1265	53
BIOCARTA_ASBCELL_PATHWAY	REACTOME_SHC_RELATED_EVENTS	0.715174	0	1265	53
BIOCARTA_ASBCELL_PATHWAY	ST_GRANULE_CELL_SURVIVAL_PATHWAY	0.814308	0	1265	88
BIOCARTA_AT1R_PATHWAY	REACTOME_SIGNALING_BY_NOTCH2	0.741012	0	2551	283
BIOCARTA_ATM_PATHWAY	REACTOME_PKB_MEDIATED_EVENTS	0.856943	0	2297	92
BIOCARTA_ATM_PATHWAY	BIOCARTA_ECM_PATHWAY	0.728272	0	2297	385
BIOCARTA_ATM_PATHWAY	PID_LIS1PATHWAY	0.837942	0	2297	69
BIOCARTA_ATM_PATHWAY	PID_ARF6DOWNSTREAMPATHWAY	0.832244	0	2297	386
BIOCARTA_ATM_PATHWAY	PID_MAPKTRKPATHWAY	0.7045	0	2297	362
BIOCARTA_ATRBRCA_PATHWAY	BIOCARTA_RARRXR_PATHWAY	0.704246	0	2161	594
BIOCARTA_ATRBRCA_PATHWAY	REACTOME_ACTIVATION_OF_BH3_ONLY_PROTEINS	0.700363	0	2161	372
BIOCARTA_ATRBRCA_PATHWAY	REACTOME_DEADENYLATION_OF_MRNA	0.835088	0	2161	77
BIOCARTA_ATRBRCA_PATHWAY	BIOCARTA_GATA3_PATHWAY	0.753704	0	2161	532
BIOCARTA_ATRBRCA_PATHWAY	REACTOME_DARPP_32_EVENTS	0.708503	0	2161	562
BIOCARTA_BAD_PATHWAY	KEGG_GLIOMA	0.708832	0	2332	554
BIOCARTA_BAD_PATHWAY	BIOCARTA_RB_PATHWAY	0.833385	0	2332	353
BIOCARTA_BARRESTIN_PATHWAY	SA_REG_CASCADE_OF_CYCLIN_EXPR	0.781094	0	2797	340
BIOCARTA_BARRESTIN_PATHWAY	BIOCARTA_RAB_PATHWAY	0.793375	0	2797	281
BIOCARTA_BARRESTIN_PATHWAY	BIOCARTA_INSULIN_PATHWAY	0.704699	0	2797	431
BIOCARTA_BARRESTIN_SRC_PATHWAY	BIOCARTA_PTDINS_PATHWAY	0.826392	0	2667	244
BIOCARTA_BARRESTIN_SRC_PATHWAY	BIOCARTA_ALK_PATHWAY	0.708255	0	2667	284
BIOCARTA_BARR_MAPK_PATHWAY	BIOCARTA_PTDINS_PATHWAY	0.755252	0	2687	80
BIOCARTA_BARR_MAPK_PATHWAY	PID_P38ALPHABETAPATHWAY	0.721689	0	2687	373
BIOCARTA_BCELLSURVIVAL_PATHWAY	REACTOME_TGF_BETA_RECEPTOR_SIGNALING_ACTIVATES_SMADS	0.727942	0	2744	432
BIOCARTA_BCELLSURVIVAL_PATHWAY	PID_SMAD2_3PATHWAY	0.705005	0	2744	417
BIOCARTA_BCELLSURVIVAL_PATHWAY	SA_G2_AND_M_PHASES	0.739362	0	2744	328
BIOCARTA_BCELLSURVIVAL_PATHWAY	REACTOME_SHC_MEDIATED_SIGNALLING	0.703207	0	2744	548
BIOCARTA_BCELLSURVIVAL_PATHWAY	REACTOME_SIGNALLING_TO_RAS	0.703207	0	2744	548
BIOCARTA_BCELLSURVIVAL_PATHWAY	PID_IL2_STAT5PATHWAY	0.741394	0	2744	507
BIOCARTA_BCR_PATHWAY	BIOCARTA_RAB_PATHWAY	0.769248	0	2480	68
BIOCARTA_BCR_PATHWAY	REACTOME_RECYCLING_PATHWAY_OF_L1	0.742731	0	2480	187
BIOCARTA_BIOPEPTIDES_PATHWAY	REACTOME_ASSOCIATION_OF_TRIC_CCT_WITH_TARGET_PROTEINS_DURING_BIOSYNTHESIS	0.767937	0	2651	277
BIOCARTA_BIOPEPTIDES_PATHWAY	REACTOME_ACTIVATION_OF_BH3_ONLY_PROTEINS	0.752699	0	2651	199
BIOCARTA_BIOPEPTIDES_PATHWAY	REACTOME_PROTEIN_FOLDING	0.739329	0	2651	277
BIOCARTA_BLYMPHOCYTE_PATHWAY	SIG_INSULIN_RECEPTOR_PATHWAY_IN_CARDIAC_MYOCYTES	0.810394	0	284	16
BIOCARTA_BLYMPHOCYTE_PATHWAY	KEGG_GLIOMA	0.75667	0	284	16
BIOCARTA_BLYMPHOCYTE_PATHWAY	PID_ERBB4_PATHWAY	0.709957	0	284	16
BIOCARTA_CACAM_PATHWAY	REACTOME_SIGNALING_BY_HIPPO	0.70948	0	2738	625
BIOCARTA_CACAM_PATHWAY	PID_CDC42_REG_PATHWAY	0.706045	0	2738	632
BIOCARTA_CACAM_PATHWAY	REACTOME_RECYCLING_PATHWAY_OF_L1	0.704562	0	2738	706
BIOCARTA_CALCINEURIN_PATHWAY	PID_ERBB1_RECEPTOR_PROXIMAL_PATHWAY	0.72449	0	2599	418
BIOCARTA_CALCINEURIN_PATHWAY	REACTOME_SHC_RELATED_EVENTS	0.760965	0	2599	274
BIOCARTA_CALCINEURIN_PATHWAY	REACTOME_SOS_MEDIATED_SIGNALLING	0.734798	0	2599	274
BIOCARTA_CALCINEURIN_PATHWAY	REACTOME_SHC_MEDIATED_SIGNALLING	0.760965	0	2599	274
BIOCARTA_CALCINEURIN_PATHWAY	REACTOME_SIGNALLING_TO_RAS	0.760965	0	2599	274
BIOCARTA_CALCINEURIN_PATHWAY	BIOCARTA_P35ALZHEIMERS_PATHWAY	0.700048	0	2599	296
BIOCARTA_CALCINEURIN_PATHWAY	PID_MAPKTRKPATHWAY	0.711501	0	2599	212
BIOCARTA_CARDIACEGF_PATHWAY	PID_LIS1PATHWAY	0.814496	0	2401	23
BIOCARTA_CARDIACEGF_PATHWAY	BIOCARTA_RARRXR_PATHWAY	0.740644	0	2401	134
BIOCARTA_CARM_ER_PATHWAY	SA_G1_AND_S_PHASES	0.722263	0	2706	752
BIOCARTA_CARM_ER_PATHWAY	REACTOME_ANTIGEN_PRESENTATION_FOLDING_ASSEMBLY_AND_PEPTIDE_LOADING_OF_CLASS_I_MHC	0.721064	0	2706	174
BIOCARTA_CBL_PATHWAY	PID_PI3KCIAKTPATHWAY	0.792755	0	2398	273
BIOCARTA_CBL_PATHWAY	REACTOME_ASSOCIATION_OF_TRIC_CCT_WITH_TARGET_PROTEINS_DURING_BIOSYNTHESIS	0.70756	0	2398	270
BIOCARTA_CBL_PATHWAY	PID_VEGFR1_PATHWAY	0.824798	0	2398	152
BIOCARTA_CBL_PATHWAY	REACTOME_PROTEIN_FOLDING	0.70756	0	2398	270
BIOCARTA_CCR3_PATHWAY	REACTOME_DEADENYLATION_OF_MRNA	0.802759	0	2661	348
BIOCARTA_CCR3_PATHWAY	PID_HDAC_CLASSIII_PATHWAY	0.732356	0	2661	249
BIOCARTA_CCR5_PATHWAY	REACTOME_SHC_RELATED_EVENTS	0.702425	0	2452	285
BIOCARTA_CCR5_PATHWAY	REACTOME_SOS_MEDIATED_SIGNALLING	0.724036	0	2452	285
BIOCARTA_CD40_PATHWAY	PID_LIS1PATHWAY	0.766502	0	2336	163
BIOCARTA_CD40_PATHWAY	REACTOME_REGULATION_OF_PYRUVATE_DEHYDROGENASE_PDH_COMPLEX	0.742714	0	2336	156
BIOCARTA_CD40_PATHWAY	BIOCARTA_ARENRF2_PATHWAY	0.701703	0	2336	36
BIOCARTA_CDC42RAC_PATHWAY	PID_EPHBFWDPATHWAY	0.715569	0	2688	536
BIOCARTA_CDC42RAC_PATHWAY	BIOCARTA_ARENRF2_PATHWAY	0.894255	0	2688	240
BIOCARTA_CDC42RAC_PATHWAY	BIOCARTA_P35ALZHEIMERS_PATHWAY	0.730412	0	2688	20
BIOCARTA_CDC42RAC_PATHWAY	PID_MAPKTRKPATHWAY	0.833137	0	2688	240
BIOCARTA_CDK5_PATHWAY	PID_CDC42_REG_PATHWAY	0.743156	0	2656	219
BIOCARTA_CDK5_PATHWAY	BIOCARTA_PTDINS_PATHWAY	0.774089	0	2656	465
BIOCARTA_CDK5_PATHWAY	REACTOME_ASSOCIATION_OF_TRIC_CCT_WITH_TARGET_PROTEINS_DURING_BIOSYNTHESIS	0.700622	0	2656	599
BIOCARTA_CELLCYCLE_PATHWAY	BIOCARTA_MET_PATHWAY	0.70834	0	2684	264
BIOCARTA_CELLCYCLE_PATHWAY	REACTOME_DEADENYLATION_OF_MRNA	0.720184	0	2684	624
BIOCARTA_CELLCYCLE_PATHWAY	BIOCARTA_RAB_PATHWAY	0.700022	0	2684	600
BIOCARTA_CELLCYCLE_PATHWAY	PID_SYNDECAN_2_PATHWAY	0.795871	0	2684	398
BIOCARTA_CELLCYCLE_PATHWAY	PID_LYMPHANGIOGENESIS_PATHWAY	0.732183	0	2684	423
BIOCARTA_CFTR_PATHWAY	BIOCARTA_RB_PATHWAY	0.84921	0	2090	315
BIOCARTA_CFTR_PATHWAY	REACTOME_MAPK_TARGETS_NUCLEAR_EVENTS_MEDIATED_BY_MAP_KINASES	0.704392	0	2090	224
BIOCARTA_CFTR_PATHWAY	BIOCARTA_RAC1_PATHWAY	0.706897	0	2090	613
BIOCARTA_CFTR_PATHWAY	REACTOME_NUCLEAR_EVENTS_KINASE_AND_TRANSCRIPTION_FACTOR_ACTIVATION	0.777648	0	2090	224
BIOCARTA_CFTR_PATHWAY	BIOCARTA_P35ALZHEIMERS_PATHWAY	0.755811	0	2090	417
BIOCARTA_CHEMICAL_PATHWAY	REACTOME_SIGNAL_ATTENUATION	0.704562	0	2722	806
BIOCARTA_CHEMICAL_PATHWAY	BIOCARTA_EIF4_PATHWAY	0.702639	0	2722	443
BIOCARTA_CHREBP2_PATHWAY	BIOCARTA_VDR_PATHWAY	0.733843	0	2717	388
BIOCARTA_CHREBP2_PATHWAY	BIOCARTA_ARENRF2_PATHWAY	0.762943	0	2717	97
BIOCARTA_CK1_PATHWAY	KEGG_ADIPOCYTOKINE_SIGNALING_PATHWAY	0.821254	0	2587	417
BIOCARTA_CK1_PATHWAY	BIOCARTA_INSULIN_PATHWAY	0.731532	0	2587	207
BIOCARTA_CK1_PATHWAY	BIOCARTA_IL6_PATHWAY	0.766756	0	2587	207
BIOCARTA_CK1_PATHWAY	BIOCARTA_SPRY_PATHWAY	0.747077	0	2587	433
BIOCARTA_CK1_PATHWAY	REACTOME_SHC_RELATED_EVENTS	0.77778	0	2587	383
BIOCARTA_CK1_PATHWAY	REACTOME_SOS_MEDIATED_SIGNALLING	0.791368	0	2587	383
BIOCARTA_CK1_PATHWAY	REACTOME_SHC_MEDIATED_SIGNALLING	0.77778	0	2587	383
BIOCARTA_CK1_PATHWAY	REACTOME_SIGNALLING_TO_RAS	0.77778	0	2587	383
BIOCARTA_CK1_PATHWAY	REACTOME_SHC1_EVENTS_IN_ERBB4_SIGNALING	0.705796	0	2587	383
BIOCARTA_CK1_PATHWAY	ST_G_ALPHA_I_PATHWAY	0.714613	0	2587	207
BIOCARTA_CREB_PATHWAY	PID_PDGFRAPATHWAY	0.715677	0	2549	52
BIOCARTA_CSK_PATHWAY	KEGG_NON_SMALL_CELL_LUNG_CANCER	0.732996	0	2065	52
BIOCARTA_CSK_PATHWAY	KEGG_MELANOMA	0.704994	0	2065	52
BIOCARTA_CSK_PATHWAY	SIG_IL4RECEPTOR_IN_B_LYPHOCYTES	0.733014	0	2065	259
BIOCARTA_CSK_PATHWAY	BIOCARTA_HER2_PATHWAY	0.727301	0	2065	100
BIOCARTA_CSK_PATHWAY	BIOCARTA_PDGF_PATHWAY	0.712131	0	2065	259
BIOCARTA_CSK_PATHWAY	BIOCARTA_IGF1_PATHWAY	0.756035	0	2065	273
BIOCARTA_CSK_PATHWAY	BIOCARTA_INSULIN_PATHWAY	0.716633	0	2065	273
BIOCARTA_CSK_PATHWAY	BIOCARTA_IL6_PATHWAY	0.746131	0	2065	273
BIOCARTA_CSK_PATHWAY	BIOCARTA_EGF_PATHWAY	0.712131	0	2065	259
BIOCARTA_CSK_PATHWAY	BIOCARTA_SPRY_PATHWAY	0.895559	0	2065	84
BIOCARTA_CSK_PATHWAY	REACTOME_SHC_RELATED_EVENTS	0.709918	0	2065	52
BIOCARTA_CSK_PATHWAY	REACTOME_SOS_MEDIATED_SIGNALLING	0.800635	0	2065	52
BIOCARTA_CSK_PATHWAY	SA_G2_AND_M_PHASES	0.817987	0	2065	234
BIOCARTA_CSK_PATHWAY	SA_REG_CASCADE_OF_CYCLIN_EXPR	0.798513	0	2065	393
BIOCARTA_CSK_PATHWAY	REACTOME_REGULATION_OF_PYRUVATE_DEHYDROGENASE_PDH_COMPLEX	0.739405	0	2065	75
BIOCARTA_CSK_PATHWAY	REACTOME_SHC_MEDIATED_SIGNALLING	0.744144	0	2065	52
BIOCARTA_CSK_PATHWAY	PID_IL4_2PATHWAY	0.729317	0	2065	259
BIOCARTA_CSK_PATHWAY	REACTOME_SHC1_EVENTS_IN_ERBB4_SIGNALING	0.780744	0	2065	52
BIOCARTA_CSK_PATHWAY	PID_MAPKTRKPATHWAY	0.730293	0	2065	52
BIOCARTA_CSK_PATHWAY	REACTOME_SIGNALING_BY_FGFR1_MUTANTS	0.909612	0	2065	36
BIOCARTA_CTCF_PATHWAY	REACTOME_YAP1_AND_WWTR1_TAZ_STIMULATED_GENE_EXPRESSION	0.77904	0	2481	218
BIOCARTA_CTCF_PATHWAY	REACTOME_ACTIVATION_OF_BH3_ONLY_PROTEINS	0.783621	0	2481	39
BIOCARTA_CTCF_PATHWAY	BIOCARTA_VDR_PATHWAY	0.836799	0	2481	218
BIOCARTA_CTCF_PATHWAY	BIOCARTA_IGF1_PATHWAY	0.718678	0	2481	170
BIOCARTA_CTCF_PATHWAY	REACTOME_SHC_MEDIATED_SIGNALLING	0.733319	0	2481	144
BIOCARTA_CTCF_PATHWAY	REACTOME_SHC1_EVENTS_IN_ERBB4_SIGNALING	0.721414	0	2481	144
BIOCARTA_CTLA4_PATHWAY	PID_SMAD2_3PATHWAY	0.724062	0	2507	602
BIOCARTA_CTLA4_PATHWAY	BIOCARTA_ARENRF2_PATHWAY	0.7488	0	2507	634
BIOCARTA_CTLA4_PATHWAY	REACTOME_TGF_BETA_RECEPTOR_SIGNALING_IN_EMT_EPITHELIAL_TO_MESENCHYMAL_TRANSITION	0.724411	0	2507	444
BIOCARTA_CTLA4_PATHWAY	REACTOME_SOS_MEDIATED_SIGNALLING	0.736573	0	2507	377
BIOCARTA_CTL_PATHWAY	REACTOME_SIGNALING_BY_NODAL	0.797741	0	1458	38
BIOCARTA_CTL_PATHWAY	REACTOME_SEMA3A_PAK_DEPENDENT_AXON_REPULSION	0.82323	0	1458	143
BIOCARTA_CTL_PATHWAY	PID_ECADHERIN_STABILIZATION_PATHWAY	0.73621	0	1458	383
BIOCARTA_D4GDI_PATHWAY	PID_PDGFRAPATHWAY	0.835556	0	2538	257
BIOCARTA_D4GDI_PATHWAY	REACTOME_REGULATION_OF_PYRUVATE_DEHYDROGENASE_PDH_COMPLEX	0.743401	0	2538	110
BIOCARTA_D4GDI_PATHWAY	BIOCARTA_EDG1_PATHWAY	0.710927	0	2538	257
BIOCARTA_D4GDI_PATHWAY	BIOCARTA_PTEN_PATHWAY	0.720741	0	2538	233
BIOCARTA_DEATH_PATHWAY	REACTOME_SEMA3A_PAK_DEPENDENT_AXON_REPULSION	0.706535	0	2475	719
BIOCARTA_DEATH_PATHWAY	PID_PRLSIGNALINGEVENTSPATHWAY	0.756375	0	2475	317
BIOCARTA_DEATH_PATHWAY	REACTOME_FORMATION_OF_TUBULIN_FOLDING_INTERMEDIATES_BY_CCT_TRIC	0.710815	0	2475	436
BIOCARTA_DNAFRAGMENT_PATHWAY	REACTOME_ACTIVATION_OF_BH3_ONLY_PROTEINS	0.733491	0	2382	387
BIOCARTA_DNAFRAGMENT_PATHWAY	BIOCARTA_VIP_PATHWAY	0.787008	0	2382	128
BIOCARTA_DNAFRAGMENT_PATHWAY	PID_ERBB4_PATHWAY	0.705694	0	2382	85
BIOCARTA_DREAM_PATHWAY	PID_TCPTP_PATHWAY	0.716153	0	2294	282
BIOCARTA_DREAM_PATHWAY	BIOCARTA_RAC1_PATHWAY	0.71068	0	2294	274
BIOCARTA_DREAM_PATHWAY	REACTOME_REGULATION_OF_SIGNALING_BY_CBL	0.71762	0	2294	282
BIOCARTA_DREAM_PATHWAY	BIOCARTA_SPRY_PATHWAY	0.920737	0	2294	79
BIOCARTA_DREAM_PATHWAY	SA_REG_CASCADE_OF_CYCLIN_EXPR	0.73068	0	2294	322
BIOCARTA_DREAM_PATHWAY	BIOCARTA_PTEN_PATHWAY	0.736561	0	2294	510
BIOCARTA_DREAM_PATHWAY	REACTOME_GAB1_SIGNALOSOME	0.742389	0	2294	510
BIOCARTA_ECM_PATHWAY	BIOCARTA_EIF_PATHWAY	0.729009	0	2854	510
BIOCARTA_ECM_PATHWAY	REACTOME_SIGNALING_BY_NOTCH2	0.865581	0	2854	21
BIOCARTA_ECM_PATHWAY	BIOCARTA_P35ALZHEIMERS_PATHWAY	0.735678	0	2854	274
BIOCARTA_EDG1_PATHWAY	REACTOME_SIGNALING_BY_NOTCH2	0.750571	0	2675	243
BIOCARTA_EDG1_PATHWAY	BIOCARTA_P35ALZHEIMERS_PATHWAY	0.726316	0	2675	0
BIOCARTA_EGFR_SMRTE_PATHWAY	PID_PI3KCIAKTPATHWAY	0.745258	0	2328	396
BIOCARTA_EGFR_SMRTE_PATHWAY	BIOCARTA_PTDINS_PATHWAY	0.710734	0	2328	198
BIOCARTA_EGFR_SMRTE_PATHWAY	REACTOME_CD28_CO_STIMULATION	0.736784	0	2328	3
BIOCARTA_EGFR_SMRTE_PATHWAY	REACTOME_SHC_RELATED_EVENTS	0.711289	0	2328	382
BIOCARTA_EGFR_SMRTE_PATHWAY	SA_G1_AND_S_PHASES	0.767643	0	2328	211
BIOCARTA_EGFR_SMRTE_PATHWAY	REACTOME_PI3K_AKT_ACTIVATION	0.72915	0	2328	302
BIOCARTA_EGFR_SMRTE_PATHWAY	PID_SMAD2_3PATHWAY	0.739465	0	2328	35
BIOCARTA_EGFR_SMRTE_PATHWAY	REACTOME_SHC_MEDIATED_SIGNALLING	0.711289	0	2328	382
BIOCARTA_EGFR_SMRTE_PATHWAY	PID_ECADHERIN_KERATINOCYTE_PATHWAY	0.776349	0	2328	101
BIOCARTA_EGFR_SMRTE_PATHWAY	BIOCARTA_CREB_PATHWAY	0.770196	0	2328	382
BIOCARTA_EIF2_PATHWAY	REACTOME_ACTIVATION_OF_BH3_ONLY_PROTEINS	0.874944	0	2844	225
BIOCARTA_EIF2_PATHWAY	PID_PRLSIGNALINGEVENTSPATHWAY	0.770077	0	2844	624
BIOCARTA_EIF2_PATHWAY	REACTOME_SOS_MEDIATED_SIGNALLING	0.738547	0	2844	345
BIOCARTA_EIF2_PATHWAY	REACTOME_SIGNALING_BY_NOTCH2	0.867145	0	2844	380
BIOCARTA_EIF2_PATHWAY	PID_MAPKTRKPATHWAY	0.70579	0	2844	345
BIOCARTA_EIF4_PATHWAY	BIOCARTA_RARRXR_PATHWAY	0.760777	0	2773	441
BIOCARTA_EIF4_PATHWAY	BIOCARTA_PTDINS_PATHWAY	0.784914	0	2773	45
BIOCARTA_EIF4_PATHWAY	BIOCARTA_VDR_PATHWAY	0.741145	0	2773	422
BIOCARTA_EIF_PATHWAY	BIOCARTA_ATM_PATHWAY	0.702693	0	2811	388
BIOCARTA_EIF_PATHWAY	PID_EPHA2_FWDPATHWAY	0.734597	0	2811	517
BIOCARTA_EIF_PATHWAY	SA_G2_AND_M_PHASES	0.976868	0	2811	65
BIOCARTA_EPHA4_PATHWAY	PID_HIF2PATHWAY	0.845988	0	2019	217
BIOCARTA_EPHA4_PATHWAY	REACTOME_REGULATION_OF_HYPOXIA_INDUCIBLE_FACTOR_HIF_BY_OXYGEN	0.71336	0	2019	262
BIOCARTA_EPHA4_PATHWAY	PID_HIF1APATHWAY	0.708653	0	2019	262
BIOCARTA_EPHA4_PATHWAY	PID_SMAD2_3PATHWAY	0.715219	0	2019	439
BIOCARTA_EPONFKB_PATHWAY	PID_LIS1PATHWAY	0.74633	0	2514	247
BIOCARTA_EPO_PATHWAY	REACTOME_ASSOCIATION_OF_TRIC_CCT_WITH_TARGET_PROTEINS_DURING_BIOSYNTHESIS	0.809925	0	2679	105
BIOCARTA_EPO_PATHWAY	REACTOME_RORA_ACTIVATES_CIRCADIAN_EXPRESSION	0.715471	0	2679	186
BIOCARTA_EPO_PATHWAY	REACTOME_CIRCADIAN_REPRESSION_OF_EXPRESSION_BY_REV_ERBA	0.715471	0	2679	186
BIOCARTA_ERK_PATHWAY	REACTOME_DEADENYLATION_OF_MRNA	0.713539	0	2638	288
BIOCARTA_ERK_PATHWAY	REACTOME_SIGNALING_BY_NOTCH2	0.998862	0	2638	3
BIOCARTA_ERYTH_PATHWAY	PID_PI3KPLCTRKPATHWAY	0.773334	0	1764	37
BIOCARTA_ERYTH_PATHWAY	SIG_IL4RECEPTOR_IN_B_LYPHOCYTES	0.732269	0	1764	445
BIOCARTA_ERYTH_PATHWAY	PID_SMAD2_3PATHWAY	0.739341	0	1764	86
BIOCARTA_ERYTH_PATHWAY	BIOCARTA_SPRY_PATHWAY	0.746735	0	1764	448
BIOCARTA_ERYTH_PATHWAY	BIOCARTA_CELLCYCLE_PATHWAY	0.706955	0	1764	126
BIOCARTA_ERYTH_PATHWAY	REACTOME_SOS_MEDIATED_SIGNALLING	0.763516	0	1764	272
BIOCARTA_ERYTH_PATHWAY	BIOCARTA_HIF_PATHWAY	0.846462	0	1764	229
BIOCARTA_ERYTH_PATHWAY	BIOCARTA_EDG1_PATHWAY	0.795381	0	1764	5
BIOCARTA_ERYTH_PATHWAY	SA_PTEN_PATHWAY	0.79498	0	1764	5
BIOCARTA_ERYTH_PATHWAY	REACTOME_SIGNALING_BY_CONSTITUTIVELY_ACTIVE_EGFR	0.877942	0	1764	37
BIOCARTA_ERYTH_PATHWAY	REACTOME_SHC_MEDIATED_SIGNALLING	0.791204	0	1764	272
BIOCARTA_ERYTH_PATHWAY	REACTOME_SHC1_EVENTS_IN_ERBB4_SIGNALING	0.806965	0	1764	272
BIOCARTA_ETC_PATHWAY	REACTOME_MAPK_TARGETS_NUCLEAR_EVENTS_MEDIATED_BY_MAP_KINASES	0.730924	0	2485	296
BIOCARTA_ETC_PATHWAY	REACTOME_SIGNAL_ATTENUATION	0.731128	0	2485	152
BIOCARTA_ETC_PATHWAY	REACTOME_NUCLEAR_EVENTS_KINASE_AND_TRANSCRIPTION_FACTOR_ACTIVATION	0.808625	0	2485	296
BIOCARTA_ETC_PATHWAY	BIOCARTA_ARENRF2_PATHWAY	0.835519	0	2485	194
BIOCARTA_ETC_PATHWAY	REACTOME_ERK_MAPK_TARGETS	0.763077	0	2485	296
BIOCARTA_ETC_PATHWAY	BIOCARTA_CARM1_PATHWAY	0.768998	0	2485	369
BIOCARTA_ETC_PATHWAY	BIOCARTA_RAB_PATHWAY	0.733683	0	2485	663
BIOCARTA_ETC_PATHWAY	BIOCARTA_ERK5_PATHWAY	0.798577	0	2485	421
BIOCARTA_ETC_PATHWAY	BIOCARTA_HCMV_PATHWAY	0.764871	0	2485	421
BIOCARTA_ETS_PATHWAY	REACTOME_SIGNALING_BY_BMP	0.742011	0	2519	286
BIOCARTA_ETS_PATHWAY	REACTOME_DEADENYLATION_OF_MRNA	0.788148	0	2519	14
BIOCARTA_ETS_PATHWAY	REACTOME_YAP1_AND_WWTR1_TAZ_STIMULATED_GENE_EXPRESSION	0.762992	0	2519	187
BIOCARTA_ETS_PATHWAY	PID_HDAC_CLASSIII_PATHWAY	0.730808	0	2519	261
BIOCARTA_ETS_PATHWAY	PID_AURORA_A_PATHWAY	0.788502	0	2519	298
BIOCARTA_ETS_PATHWAY	BIOCARTA_SPRY_PATHWAY	0.791934	0	2519	285
BIOCARTA_ETS_PATHWAY	SA_G1_AND_S_PHASES	0.81969	0	2519	177
BIOCARTA_ETS_PATHWAY	SA_G2_AND_M_PHASES	0.70995	0	2519	177
BIOCARTA_EXTRINSIC_PATHWAY	REACTOME_CELL_DEATH_SIGNALLING_VIA_NRAGE_NRIF_AND_NADE	0.703287	0	1618	388
BIOCARTA_EXTRINSIC_PATHWAY	BIOCARTA_VDR_PATHWAY	0.767639	0	1618	283
BIOCARTA_EXTRINSIC_PATHWAY	REACTOME_SIGNAL_ATTENUATION	0.807313	0	1618	24
BIOCARTA_FAS_PATHWAY	PID_EPHBFWDPATHWAY	0.732636	0	2647	109
BIOCARTA_FCER1_PATHWAY	REACTOME_SIGNALING_BY_NOTCH2	0.816347	0	2606	130
BIOCARTA_FEEDER_PATHWAY	KEGG_PATHWAYS_IN_CANCER	0.748748	0	261	61
BIOCARTA_FEEDER_PATHWAY	KEGG_COLORECTAL_CANCER	0.881921	0	261	23
BIOCARTA_FEEDER_PATHWAY	BIOCARTA_RACCYCD_PATHWAY	0.911538	0	261	23
BIOCARTA_FEEDER_PATHWAY	REACTOME_THE_ROLE_OF_NEF_IN_HIV1_REPLICATION_AND_DISEASE_PATHOGENESIS	0.78245	0	261	31
BIOCARTA_FEEDER_PATHWAY	REACTOME_NEF_MEDIATES_DOWN_MODULATION_OF_CELL_SURFACE_RECEPTORS_BY_RECRUITING_THEM_TO_CLATHRIN_ADAPTERS	0.742231	0	261	31
BIOCARTA_FIBRINOLYSIS_PATHWAY	PID_BMPPATHWAY	0.72362	0	1360	147
BIOCARTA_FIBRINOLYSIS_PATHWAY	PID_AURORA_A_PATHWAY	0.78573	0	1360	219
BIOCARTA_FIBRINOLYSIS_PATHWAY	BIOCARTA_G1_PATHWAY	0.753615	0	1360	135
BIOCARTA_FMLP_PATHWAY	PID_BETACATENIN_DEG_PATHWAY	0.702038	0	2391	27
BIOCARTA_FREE_PATHWAY	SIG_IL4RECEPTOR_IN_B_LYPHOCYTES	0.790571	0	1590	249
BIOCARTA_FREE_PATHWAY	REACTOME_SIGNAL_ATTENUATION	0.749872	0	1590	103
BIOCARTA_FREE_PATHWAY	REACTOME_SIGNALING_BY_CONSTITUTIVELY_ACTIVE_EGFR	0.943361	0	1590	90
BIOCARTA_FREE_PATHWAY	BIOCARTA_CREB_PATHWAY	0.712048	0	1590	419
BIOCARTA_FREE_PATHWAY	REACTOME_RORA_ACTIVATES_CIRCADIAN_EXPRESSION	0.916929	0	1590	132
BIOCARTA_FREE_PATHWAY	BIOCARTA_IGF1R_PATHWAY	0.786658	0	1590	339
BIOCARTA_FREE_PATHWAY	PID_GMCSF_PATHWAY	0.716477	0	1590	90
BIOCARTA_FREE_PATHWAY	BIOCARTA_CARM1_PATHWAY	0.832388	0	1590	268
BIOCARTA_FREE_PATHWAY	REACTOME_CIRCADIAN_REPRESSION_OF_EXPRESSION_BY_REV_ERBA	0.916929	0	1590	132
BIOCARTA_FREE_PATHWAY	BIOCARTA_GLEEVEC_PATHWAY	0.862862	0	1590	66
BIOCARTA_FREE_PATHWAY	KEGG_THYROID_CANCER	0.774932	0	1590	132
BIOCARTA_FREE_PATHWAY	PID_NFAT_3PATHWAY	0.733817	0	1590	276
BIOCARTA_FREE_PATHWAY	REACTOME_SIGNALLING_TO_ERKS	0.730429	0	1590	432
BIOCARTA_FREE_PATHWAY	BIOCARTA_BARRESTIN_PATHWAY	0.777708	0	1590	354
BIOCARTA_FREE_PATHWAY	BIOCARTA_NGF_PATHWAY	0.771933	0	1590	66
BIOCARTA_FREE_PATHWAY	REACTOME_SHC_RELATED_EVENTS	0.935768	0	1590	103
BIOCARTA_FREE_PATHWAY	PID_RETINOIC_ACID_PATHWAY	0.740602	0	1590	142
BIOCARTA_G1_PATHWAY	REACTOME_DEADENYLATION_OF_MRNA	0.754213	0	2627	73
BIOCARTA_G1_PATHWAY	REACTOME_SIGNALING_BY_NOTCH2	0.759907	0	2627	629
BIOCARTA_G1_PATHWAY	REACTOME_DEADENYLATION_DEPENDENT_MRNA_DECAY	0.714899	0	2627	285
BIOCARTA_G2_PATHWAY	PID_HIF1_TFPATHWAY	0.70425	0	2184	263
BIOCARTA_G2_PATHWAY	REACTOME_SIGNALING_BY_BMP	0.84173	0	2184	175
BIOCARTA_G2_PATHWAY	PID_RET_PATHWAY	0.733172	0	2184	356
BIOCARTA_G2_PATHWAY	PID_BMPPATHWAY	0.755991	0	2184	175
BIOCARTA_G2_PATHWAY	PID_VEGFR1_PATHWAY	0.761817	0	2184	252
BIOCARTA_G2_PATHWAY	BIOCARTA_HIF_PATHWAY	0.825538	0	2184	152
BIOCARTA_G2_PATHWAY	REACTOME_SIGNALLING_TO_ERKS	0.727943	0	2184	318
BIOCARTA_G2_PATHWAY	REACTOME_DEADENYLATION_OF_MRNA	0.83823	0	2184	76
BIOCARTA_G2_PATHWAY	PID_HIF2PATHWAY	0.780399	0	2184	263
BIOCARTA_G2_PATHWAY	BIOCARTA_EIF4_PATHWAY	0.835795	0	2184	26
BIOCARTA_G2_PATHWAY	REACTOME_REGULATION_OF_HYPOXIA_INDUCIBLE_FACTOR_HIF_BY_OXYGEN	0.722387	0	2184	492
BIOCARTA_G2_PATHWAY	REACTOME_ACTIVATION_OF_BH3_ONLY_PROTEINS	0.80674	0	2184	235
BIOCARTA_G2_PATHWAY	REACTOME_SIGNAL_ATTENUATION	0.761038	0	2184	356
BIOCARTA_GABA_PATHWAY	PID_IGF1_PATHWAY	0.723439	0	1620	153
BIOCARTA_GABA_PATHWAY	REACTOME_SPHINGOLIPID_DE_NOVO_BIOSYNTHESIS	0.732809	0	1620	281
BIOCARTA_GABA_PATHWAY	BIOCARTA_INSULIN_PATHWAY	0.785203	0	1620	153
BIOCARTA_GABA_PATHWAY	REACTOME_SIGNALING_BY_FGFR1_FUSION_MUTANTS	0.826898	0	1620	153
BIOCARTA_GATA3_PATHWAY	BIOCARTA_RAC1_PATHWAY	0.729319	0	2013	112
BIOCARTA_GATA3_PATHWAY	SA_G1_AND_S_PHASES	0.77339	0	2013	42
BIOCARTA_GATA3_PATHWAY	PID_HES_HEYPATHWAY	0.758653	0	2013	479
BIOCARTA_GATA3_PATHWAY	PID_BETACATENIN_DEG_PATHWAY	0.740171	0	2013	334
BIOCARTA_GCR_PATHWAY	BIOCARTA_RAB_PATHWAY	0.724157	0	2575	290
BIOCARTA_GCR_PATHWAY	BIOCARTA_ETS_PATHWAY	0.739176	0	2575	588
BIOCARTA_GH_PATHWAY	REACTOME_SIGNALING_BY_NOTCH2	0.980812	0	2763	7
BIOCARTA_GH_PATHWAY	BIOCARTA_RARRXR_PATHWAY	0.810433	0	2763	300
BIOCARTA_GLEEVEC_PATHWAY	PID_HDAC_CLASSIII_PATHWAY	0.72559	0	2437	176
BIOCARTA_GLEEVEC_PATHWAY	BIOCARTA_MTOR_PATHWAY	0.752206	0	2437	217
BIOCARTA_GLEEVEC_PATHWAY	PID_NECTIN_PATHWAY	0.706703	0	2437	648
BIOCARTA_GLEEVEC_PATHWAY	REACTOME_SIGNALING_BY_NOTCH2	0.731948	0	2437	258
BIOCARTA_GLEEVEC_PATHWAY	BIOCARTA_RNA_PATHWAY	0.721065	0	2437	25
BIOCARTA_GLEEVEC_PATHWAY	PID_P38ALPHABETAPATHWAY	0.756268	0	2437	596
BIOCARTA_GLEEVEC_PATHWAY	PID_BETACATENIN_DEG_PATHWAY	0.754091	0	2437	343
BIOCARTA_GLYCOLYSIS_PATHWAY	KEGG_MELANOMA	0.725884	0	2141	27
BIOCARTA_GLYCOLYSIS_PATHWAY	REACTOME_DOWNSTREAM_SIGNAL_TRANSDUCTION	0.748873	0	2141	122
BIOCARTA_GLYCOLYSIS_PATHWAY	REACTOME_DOWNSTREAM_SIGNALING_OF_ACTIVATED_FGFR	0.809282	0	2141	122
BIOCARTA_GLYCOLYSIS_PATHWAY	KEGG_ENDOMETRIAL_CANCER	0.763623	0	2141	51
BIOCARTA_GLYCOLYSIS_PATHWAY	REACTOME_SIGNALING_BY_FGFR	0.778173	0	2141	122
BIOCARTA_GLYCOLYSIS_PATHWAY	REACTOME_SIGNALING_BY_FGFR_IN_DISEASE	0.761439	0	2141	122
BIOCARTA_GLYCOLYSIS_PATHWAY	BIOCARTA_RACCYCD_PATHWAY	0.702459	0	2141	454
BIOCARTA_GLYCOLYSIS_PATHWAY	REACTOME_SOS_MEDIATED_SIGNALLING	0.771449	0	2141	122
BIOCARTA_GLYCOLYSIS_PATHWAY	REACTOME_SIGNALLING_TO_ERKS	0.783536	0	2141	122
BIOCARTA_GLYCOLYSIS_PATHWAY	ST_GRANULE_CELL_SURVIVAL_PATHWAY	0.71904	0	2141	451
BIOCARTA_GLYCOLYSIS_PATHWAY	REACTOME_SIGNALING_BY_FGFR_MUTANTS	0.765234	0	2141	120
BIOCARTA_GLYCOLYSIS_PATHWAY	BIOCARTA_CELLCYCLE_PATHWAY	0.776723	0	2141	454
BIOCARTA_GLYCOLYSIS_PATHWAY	BIOCARTA_AT1R_PATHWAY	0.832242	0	2141	353
BIOCARTA_GLYCOLYSIS_PATHWAY	REACTOME_PRE_NOTCH_TRANSCRIPTION_AND_TRANSLATION	0.767604	0	2141	454
BIOCARTA_GLYCOLYSIS_PATHWAY	REACTOME_PROLONGED_ERK_ACTIVATION_EVENTS	0.821521	0	2141	122
BIOCARTA_GLYCOLYSIS_PATHWAY	REACTOME_SHC1_EVENTS_IN_ERBB4_SIGNALING	0.878528	0	2141	122
BIOCARTA_GLYCOLYSIS_PATHWAY	KEGG_DORSO_VENTRAL_AXIS_FORMATION	0.907842	0	2141	51
BIOCARTA_GLYCOLYSIS_PATHWAY	SA_G2_AND_M_PHASES	0.706607	0	2141	162
BIOCARTA_GLYCOLYSIS_PATHWAY	ST_FAS_SIGNALING_PATHWAY	0.723568	0	2141	353
BIOCARTA_GLYCOLYSIS_PATHWAY	SA_B_CELL_RECEPTOR_COMPLEXES	0.789673	0	2141	353
BIOCARTA_GLYCOLYSIS_PATHWAY	REACTOME_PI3K_AKT_ACTIVATION	0.742989	0	2141	112
BIOCARTA_GLYCOLYSIS_PATHWAY	PID_GMCSF_PATHWAY	0.73581	0	2141	141
BIOCARTA_GLYCOLYSIS_PATHWAY	REACTOME_PI3K_EVENTS_IN_ERBB2_SIGNALING	0.775667	0	2141	333
BIOCARTA_GLYCOLYSIS_PATHWAY	REACTOME_CRMPS_IN_SEMA3A_SIGNALING	0.752221	0	2141	531
BIOCARTA_GRANULOCYTES_PATHWAY	REACTOME_CIRCADIAN_REPRESSION_OF_EXPRESSION_BY_REV_ERBA	0.710098	0	309	90
BIOCARTA_GSK3_PATHWAY	REACTOME_SOS_MEDIATED_SIGNALLING	0.706485	0	2536	388
BIOCARTA_GSK3_PATHWAY	BIOCARTA_ARENRF2_PATHWAY	0.711672	0	2536	551
BIOCARTA_HDAC_PATHWAY	REACTOME_E2F_MEDIATED_REGULATION_OF_DNA_REPLICATION	0.701823	0	2442	346
BIOCARTA_HDAC_PATHWAY	SIG_IL4RECEPTOR_IN_B_LYPHOCYTES	0.747364	0	2442	205
BIOCARTA_HDAC_PATHWAY	REACTOME_SHC1_EVENTS_IN_ERBB4_SIGNALING	0.725285	0	2442	404
BIOCARTA_HER2_PATHWAY	PID_LIS1PATHWAY	0.709522	0	2638	313
BIOCARTA_HIF_PATHWAY	REACTOME_SHC_RELATED_EVENTS	0.701661	0	2720	463
BIOCARTA_HIF_PATHWAY	REACTOME_SOS_MEDIATED_SIGNALLING	0.742929	0	2720	367
BIOCARTA_HIF_PATHWAY	BIOCARTA_IL6_PATHWAY	0.746957	0	2720	463
BIOCARTA_HIF_PATHWAY	REACTOME_SHC_MEDIATED_SIGNALLING	0.714368	0	2720	463
BIOCARTA_HIVNEF_PATHWAY	BIOCARTA_CDC42RAC_PATHWAY	0.747708	0	2501	0
BIOCARTA_HSP27_PATHWAY	REACTOME_SIGNAL_ATTENUATION	0.776923	0	2212	494
BIOCARTA_HSP27_PATHWAY	BIOCARTA_P35ALZHEIMERS_PATHWAY	0.767074	0	2212	515
BIOCARTA_IGF1MTOR_PATHWAY	SA_G2_AND_M_PHASES	0.828741	0	2854	197
BIOCARTA_IGF1_PATHWAY	REACTOME_SIGNALING_BY_NOTCH2	0.832674	0	2724	74
BIOCARTA_IGF1R_PATHWAY	SA_REG_CASCADE_OF_CYCLIN_EXPR	0.816101	0	2622	482
BIOCARTA_IGF1R_PATHWAY	REACTOME_SIGNALING_BY_NOTCH2	0.879064	0	2622	1
BIOCARTA_IL10_PATHWAY	REACTOME_REGULATION_OF_PYRUVATE_DEHYDROGENASE_PDH_COMPLEX	0.727132	0	1987	420
BIOCARTA_IL12_PATHWAY	REACTOME_SIGNALING_BY_FGFR_MUTANTS	0.73322	0	1700	302
BIOCARTA_IL12_PATHWAY	ST_G_ALPHA_I_PATHWAY	0.718085	0	1700	302
BIOCARTA_IL12_PATHWAY	BIOCARTA_VIP_PATHWAY	0.704853	0	1700	4
BIOCARTA_IL12_PATHWAY	REACTOME_SIGNALING_BY_FGFR1_FUSION_MUTANTS	0.730991	0	1700	302
BIOCARTA_IL12_PATHWAY	PID_LIS1PATHWAY	0.781967	0	1700	104
BIOCARTA_IL12_PATHWAY	REACTOME_SIGNALING_BY_FGFR1_MUTANTS	0.730991	0	1700	302
BIOCARTA_IL12_PATHWAY	REACTOME_ADENYLATE_CYCLASE_INHIBITORY_PATHWAY	0.78897	0	1700	3
BIOCARTA_IL17_PATHWAY	PID_CDC42_PATHWAY	0.743884	0	1745	155
BIOCARTA_IL17_PATHWAY	BIOCARTA_PTDINS_PATHWAY	0.706912	0	1745	338
BIOCARTA_IL17_PATHWAY	BIOCARTA_SPRY_PATHWAY	0.732107	0	1745	152
BIOCARTA_IL17_PATHWAY	SA_B_CELL_RECEPTOR_COMPLEXES	0.702839	0	1745	243
BIOCARTA_IL17_PATHWAY	REACTOME_SIGNALING_BY_NOTCH4	0.7876	0	1745	372
BIOCARTA_IL17_PATHWAY	REACTOME_SIGNALING_BY_NOTCH3	0.7876	0	1745	372
BIOCARTA_IL17_PATHWAY	BIOCARTA_KERATINOCYTE_PATHWAY	0.750246	0	1745	92
BIOCARTA_IL17_PATHWAY	BIOCARTA_EIF4_PATHWAY	0.983352	0	1745	31
BIOCARTA_IL17_PATHWAY	REACTOME_NEGATIVE_REGULATION_OF_FGFR_SIGNALING	0.806966	0	1745	152
BIOCARTA_IL17_PATHWAY	BIOCARTA_IL2RB_PATHWAY	0.731415	0	1745	152
BIOCARTA_IL17_PATHWAY	PID_REG_GR_PATHWAY	0.72307	0	1745	227
BIOCARTA_IL17_PATHWAY	PID_PRLSIGNALINGEVENTSPATHWAY	0.731744	0	1745	251
BIOCARTA_IL17_PATHWAY	BIOCARTA_MTOR_PATHWAY	0.987378	0	1745	23
BIOCARTA_IL1R_PATHWAY	PID_LIS1PATHWAY	0.76649	0	2035	216
BIOCARTA_IL1R_PATHWAY	REACTOME_PYRUVATE_METABOLISM	0.704177	0	2035	80
BIOCARTA_IL1R_PATHWAY	REACTOME_REGULATION_OF_PYRUVATE_DEHYDROGENASE_PDH_COMPLEX	0.74395	0	2035	80
BIOCARTA_IL1R_PATHWAY	BIOCARTA_VDR_PATHWAY	0.728389	0	2035	466
BIOCARTA_IL22BP_PATHWAY	REACTOME_SIGNALING_BY_BMP	0.704779	0	2356	227
BIOCARTA_IL22BP_PATHWAY	REACTOME_ASSOCIATION_OF_TRIC_CCT_WITH_TARGET_PROTEINS_DURING_BIOSYNTHESIS	0.709803	0	2356	259
BIOCARTA_IL22BP_PATHWAY	REACTOME_REGULATION_OF_PYRUVATE_DEHYDROGENASE_PDH_COMPLEX	0.70441	0	2356	626
BIOCARTA_IL2_PATHWAY	REACTOME_MYOGENESIS	0.700151	0	2614	668
BIOCARTA_IL2_PATHWAY	REACTOME_ASSOCIATION_OF_TRIC_CCT_WITH_TARGET_PROTEINS_DURING_BIOSYNTHESIS	0.715864	0	2614	95
BIOCARTA_IL2_PATHWAY	BIOCARTA_RAB_PATHWAY	0.785767	0	2614	409
BIOCARTA_IL2_PATHWAY	BIOCARTA_PGC1A_PATHWAY	0.739843	0	2614	434
BIOCARTA_IL2RB_PATHWAY	BIOCARTA_RARRXR_PATHWAY	0.723971	0	2636	265
BIOCARTA_IL2RB_PATHWAY	REACTOME_SIGNALING_BY_NOTCH2	0.760983	0	2636	77
BIOCARTA_IL2RB_PATHWAY	REACTOME_ANTIGEN_PRESENTATION_FOLDING_ASSEMBLY_AND_PEPTIDE_LOADING_OF_CLASS_I_MHC	0.77288	0	2636	280
BIOCARTA_IL3_PATHWAY	REACTOME_ASSOCIATION_OF_TRIC_CCT_WITH_TARGET_PROTEINS_DURING_BIOSYNTHESIS	0.703831	0	2489	499
BIOCARTA_IL3_PATHWAY	REACTOME_DEADENYLATION_OF_MRNA	0.862148	0	2489	300
BIOCARTA_IL4_PATHWAY	PID_SMAD2_3PATHWAY	0.705065	0	2369	161
BIOCARTA_IL4_PATHWAY	PID_NETRIN_PATHWAY	0.733321	0	2369	179
BIOCARTA_IL4_PATHWAY	BIOCARTA_ARENRF2_PATHWAY	0.735594	0	2369	198
BIOCARTA_IL5_PATHWAY	SIG_INSULIN_RECEPTOR_PATHWAY_IN_CARDIAC_MYOCYTES	0.810394	0	284	16
BIOCARTA_IL5_PATHWAY	KEGG_GLIOMA	0.75667	0	284	16
BIOCARTA_IL5_PATHWAY	PID_ERBB4_PATHWAY	0.709957	0	284	16
BIOCARTA_IL7_PATHWAY	PID_SMAD2_3PATHWAY	0.756427	0	2244	513
BIOCARTA_IL7_PATHWAY	REACTOME_PYRUVATE_METABOLISM	0.746934	0	2244	466
BIOCARTA_IL7_PATHWAY	REACTOME_SHC_RELATED_EVENTS	0.754069	0	2244	229
BIOCARTA_IL7_PATHWAY	REACTOME_REGULATION_OF_PYRUVATE_DEHYDROGENASE_PDH_COMPLEX	0.746934	0	2244	466
BIOCARTA_IL7_PATHWAY	REACTOME_SIGNAL_ATTENUATION	0.768613	0	2244	519
BIOCARTA_INFLAM_PATHWAY	PID_BMPPATHWAY	0.728929	0	1712	68
BIOCARTA_INFLAM_PATHWAY	PID_HIF2PATHWAY	0.702446	0	1712	345
BIOCARTA_INFLAM_PATHWAY	REACTOME_PYRUVATE_METABOLISM	0.767096	0	1712	184
BIOCARTA_INFLAM_PATHWAY	PID_LIS1PATHWAY	0.75834	0	1712	176
BIOCARTA_INFLAM_PATHWAY	PID_LKB1_PATHWAY	0.842195	0	1712	89
BIOCARTA_INFLAM_PATHWAY	REACTOME_DEADENYLATION_OF_MRNA	0.815292	0	1712	71
BIOCARTA_INFLAM_PATHWAY	REACTOME_REGULATION_OF_PYRUVATE_DEHYDROGENASE_PDH_COMPLEX	0.767096	0	1712	184
BIOCARTA_INFLAM_PATHWAY	REACTOME_SIGNAL_TRANSDUCTION_BY_L1	0.736994	0	1712	106
BIOCARTA_INFLAM_PATHWAY	PID_AURORA_A_PATHWAY	0.78297	0	1712	178
BIOCARTA_INFLAM_PATHWAY	BIOCARTA_BARRESTIN_PATHWAY	0.915789	0	1712	145
BIOCARTA_INSULIN_PATHWAY	BIOCARTA_RARRXR_PATHWAY	0.726193	0	2806	437
BIOCARTA_INSULIN_PATHWAY	REACTOME_SIGNALING_BY_NOTCH2	0.913037	0	2806	29
BIOCARTA_INTEGRIN_PATHWAY	REACTOME_DEADENYLATION_OF_MRNA	0.849668	0	2446	18
BIOCARTA_INTEGRIN_PATHWAY	PID_AURORA_A_PATHWAY	0.724971	0	2446	227
BIOCARTA_INTEGRIN_PATHWAY	REACTOME_SIGNALING_BY_NOTCH2	0.715174	0	2446	26
BIOCARTA_INTRINSIC_PATHWAY	PID_TRKRPATHWAY	0.717174	0	1701	306
BIOCARTA_INTRINSIC_PATHWAY	PID_REELINPATHWAY	0.736983	0	1701	328
BIOCARTA_INTRINSIC_PATHWAY	KEGG_ERBB_SIGNALING_PATHWAY	0.725181	0	1701	238
BIOCARTA_INTRINSIC_PATHWAY	PID_CDC42_PATHWAY	0.744557	0	1701	14
BIOCARTA_INTRINSIC_PATHWAY	PID_ERBB1_RECEPTOR_PROXIMAL_PATHWAY	0.752524	0	1701	146
BIOCARTA_INTRINSIC_PATHWAY	SIG_IL4RECEPTOR_IN_B_LYPHOCYTES	0.798774	0	1701	238
BIOCARTA_INTRINSIC_PATHWAY	PID_PI3KCIAKTPATHWAY	0.776158	0	1701	264
BIOCARTA_INTRINSIC_PATHWAY	BIOCARTA_PYK2_PATHWAY	0.790319	0	1701	78
BIOCARTA_INTRINSIC_PATHWAY	PID_VEGFR1_PATHWAY	0.885413	0	1701	10
BIOCARTA_INTRINSIC_PATHWAY	PID_BMPPATHWAY	0.725236	0	1701	109
BIOCARTA_INTRINSIC_PATHWAY	BIOCARTA_HER2_PATHWAY	0.820253	0	1701	142
BIOCARTA_INTRINSIC_PATHWAY	PID_ERBB2ERBB3PATHWAY	0.746272	0	1701	146
BIOCARTA_INTRINSIC_PATHWAY	PID_IL2_STAT5PATHWAY	0.702685	0	1701	293
BIOCARTA_INTRINSIC_PATHWAY	REACTOME_PI3K_EVENTS_IN_ERBB2_SIGNALING	0.740899	0	1701	264
BIOCARTA_INTRINSIC_PATHWAY	BIOCARTA_EDG1_PATHWAY	0.739951	0	1701	10
BIOCARTA_INTRINSIC_PATHWAY	BIOCARTA_CREB_PATHWAY	0.793896	0	1701	10
BIOCARTA_INTRINSIC_PATHWAY	KEGG_ENDOMETRIAL_CANCER	0.708292	0	1701	238
BIOCARTA_INTRINSIC_PATHWAY	REACTOME_SIGNAL_ATTENUATION	0.720595	0	1701	48
BIOCARTA_INTRINSIC_PATHWAY	PID_IFNGPATHWAY	0.735611	0	1701	252
BIOCARTA_INTRINSIC_PATHWAY	SA_B_CELL_RECEPTOR_COMPLEXES	0.797783	0	1701	154
BIOCARTA_INTRINSIC_PATHWAY	SA_PTEN_PATHWAY	0.718821	0	1701	10
BIOCARTA_INTRINSIC_PATHWAY	KEGG_TYPE_II_DIABETES_MELLITUS	0.801571	0	1701	146
BIOCARTA_INTRINSIC_PATHWAY	BIOCARTA_FCER1_PATHWAY	0.774698	0	1701	10
BIOCARTA_INTRINSIC_PATHWAY	PID_LYMPHANGIOGENESIS_PATHWAY	0.707483	0	1701	10
BIOCARTA_INTRINSIC_PATHWAY	BIOCARTA_IGF1MTOR_PATHWAY	0.704755	0	1701	79
BIOCARTA_INTRINSIC_PATHWAY	REACTOME_PI3K_EVENTS_IN_ERBB4_SIGNALING	0.710152	0	1701	264
BIOCARTA_INTRINSIC_PATHWAY	PID_EPOPATHWAY	0.840936	0	1701	252
BIOCARTA_INTRINSIC_PATHWAY	REACTOME_SIGNALING_BY_FGFR1_MUTANTS	0.726614	0	1701	393
BIOCARTA_INTRINSIC_PATHWAY	BIOCARTA_PTEN_PATHWAY	0.719702	0	1701	176
BIOCARTA_INTRINSIC_PATHWAY	BIOCARTA_SPRY_PATHWAY	0.896092	0	1701	21
BIOCARTA_INTRINSIC_PATHWAY	PID_KITPATHWAY	0.751076	0	1701	176
BIOCARTA_INTRINSIC_PATHWAY	REACTOME_NEUROTRANSMITTER_RECEPTOR_BINDING_AND_DOWNSTREAM_TRANSMISSION_IN_THE_POSTSYNAPTIC_CELL	0.705235	0	1701	350
BIOCARTA_INTRINSIC_PATHWAY	PID_S1P_S1P3_PATHWAY	0.707519	0	1701	133
BIOCARTA_INTRINSIC_PATHWAY	BIOCARTA_ALK_PATHWAY	0.887111	0	1701	136
BIOCARTA_INTRINSIC_PATHWAY	PID_EPHRINBREVPATHWAY	0.776898	0	1701	143
BIOCARTA_INTRINSIC_PATHWAY	BIOCARTA_ERK5_PATHWAY	0.750119	0	1701	10
BIOCARTA_INTRINSIC_PATHWAY	BIOCARTA_HCMV_PATHWAY	0.919347	0	1701	24
BIOCARTA_INTRINSIC_PATHWAY	REACTOME_SIGNALING_BY_FGFR1_FUSION_MUTANTS	0.8331	0	1701	189
BIOCARTA_INTRINSIC_PATHWAY	KEGG_ALDOSTERONE_REGULATED_SODIUM_REABSORPTION	0.734298	0	1701	306
BIOCARTA_INTRINSIC_PATHWAY	PID_FCER1PATHWAY	0.728525	0	1701	10
BIOCARTA_INTRINSIC_PATHWAY	BIOCARTA_TFF_PATHWAY	0.788782	0	1701	10
BIOCARTA_INTRINSIC_PATHWAY	REACTOME_SHC1_EVENTS_IN_ERBB4_SIGNALING	0.748127	0	1701	179
BIOCARTA_INTRINSIC_PATHWAY	BIOCARTA_RNA_PATHWAY	0.790202	0	1701	79
BIOCARTA_KERATINOCYTE_PATHWAY	PID_ERBB1_RECEPTOR_PROXIMAL_PATHWAY	0.76347	0	2425	322
BIOCARTA_KERATINOCYTE_PATHWAY	REACTOME_SIGNAL_ATTENUATION	0.794882	0	2425	498
BIOCARTA_KERATINOCYTE_PATHWAY	PID_BETACATENIN_DEG_PATHWAY	0.777565	0	2425	174
BIOCARTA_LAIR_PATHWAY	BIOCARTA_IGF1MTOR_PATHWAY	0.714674	0	1345	195
BIOCARTA_LEPTIN_PATHWAY	PID_SMAD2_3PATHWAY	0.87354	0	2576	196
BIOCARTA_LEPTIN_PATHWAY	SA_B_CELL_RECEPTOR_COMPLEXES	0.765557	0	2576	218
BIOCARTA_LEPTIN_PATHWAY	ST_G_ALPHA_I_PATHWAY	0.713026	0	2576	535
BIOCARTA_LEPTIN_PATHWAY	BIOCARTA_CREB_PATHWAY	0.701363	0	2576	755
BIOCARTA_LEPTIN_PATHWAY	PID_BETACATENIN_DEG_PATHWAY	0.730121	0	2576	402
BIOCARTA_LEPTIN_PATHWAY	BIOCARTA_CDC42RAC_PATHWAY	0.707071	0	2576	755
BIOCARTA_LEPTIN_PATHWAY	REACTOME_TGF_BETA_RECEPTOR_SIGNALING_IN_EMT_EPITHELIAL_TO_MESENCHYMAL_TRANSITION	0.709176	0	2576	751
BIOCARTA_LONGEVITY_PATHWAY	REACTOME_SPHINGOLIPID_DE_NOVO_BIOSYNTHESIS	0.762675	0	2315	514
BIOCARTA_LONGEVITY_PATHWAY	SIG_IL4RECEPTOR_IN_B_LYPHOCYTES	0.71465	0	2315	412
BIOCARTA_LONGEVITY_PATHWAY	REACTOME_SOS_MEDIATED_SIGNALLING	0.822664	0	2315	412
BIOCARTA_LONGEVITY_PATHWAY	PID_PI3KCIPATHWAY	0.733043	0	2315	431
BIOCARTA_LONGEVITY_PATHWAY	PID_MAPKTRKPATHWAY	0.766629	0	2315	211
BIOCARTA_MAL_PATHWAY	REACTOME_SIGNAL_ATTENUATION	0.792044	0	2541	529
BIOCARTA_MAL_PATHWAY	PID_BETACATENIN_DEG_PATHWAY	0.713996	0	2541	103
BIOCARTA_MAPK_PATHWAY	PID_ERBB1_RECEPTOR_PROXIMAL_PATHWAY	0.700396	0	2645	433
BIOCARTA_MAPK_PATHWAY	BIOCARTA_PTDINS_PATHWAY	0.712434	0	2645	291
BIOCARTA_MAPK_PATHWAY	REACTOME_SIGNALING_BY_NOTCH2	0.802595	0	2645	173
BIOCARTA_MCALPAIN_PATHWAY	BIOCARTA_PTDINS_PATHWAY	0.795078	0	2520	405
BIOCARTA_MCALPAIN_PATHWAY	BIOCARTA_RAC1_PATHWAY	0.732765	0	2520	89
BIOCARTA_MCALPAIN_PATHWAY	PID_AURORA_A_PATHWAY	0.776108	0	2520	156
BIOCARTA_MCM_PATHWAY	BIOCARTA_BCELLSURVIVAL_PATHWAY	0.750314	0	2511	120
BIOCARTA_MCM_PATHWAY	BIOCARTA_VDR_PATHWAY	0.795701	0	2511	160
BIOCARTA_MCM_PATHWAY	PID_SYNDECAN_2_PATHWAY	0.714691	0	2511	473
BIOCARTA_MCM_PATHWAY	REACTOME_RECYCLING_PATHWAY_OF_L1	0.759341	0	2511	502
BIOCARTA_MEF2D_PATHWAY	REACTOME_ANTIGEN_PRESENTATION_FOLDING_ASSEMBLY_AND_PEPTIDE_LOADING_OF_CLASS_I_MHC	0.76252	0	2557	607
BIOCARTA_MEF2D_PATHWAY	BIOCARTA_ETS_PATHWAY	0.710217	0	2557	389
BIOCARTA_MITOCHONDRIA_PATHWAY	BIOCARTA_INTEGRIN_PATHWAY	0.814808	0	2395	74
BIOCARTA_MITOCHONDRIA_PATHWAY	BIOCARTA_ECM_PATHWAY	0.797234	0	2395	112
BIOCARTA_MITOCHONDRIA_PATHWAY	PID_CDC42_REG_PATHWAY	0.729178	0	2395	189
BIOCARTA_MPR_PATHWAY	KEGG_NON_SMALL_CELL_LUNG_CANCER	0.740294	0	2353	323
BIOCARTA_MPR_PATHWAY	BIOCARTA_IGF1_PATHWAY	0.769448	0	2353	331
BIOCARTA_MPR_PATHWAY	REACTOME_REGULATION_OF_KIT_SIGNALING	0.787972	0	2353	315
BIOCARTA_MPR_PATHWAY	BIOCARTA_INSULIN_PATHWAY	0.762194	0	2353	389
BIOCARTA_MPR_PATHWAY	PID_ERBB1_RECEPTOR_PROXIMAL_PATHWAY	0.733424	0	2353	331
BIOCARTA_MPR_PATHWAY	PID_EPOPATHWAY	0.731922	0	2353	155
BIOCARTA_MPR_PATHWAY	BIOCARTA_VDR_PATHWAY	0.799129	0	2353	152
BIOCARTA_MPR_PATHWAY	REACTOME_SIGNALING_BY_CONSTITUTIVELY_ACTIVE_EGFR	0.760859	0	2353	398
BIOCARTA_MYOSIN_PATHWAY	BIOCARTA_P35ALZHEIMERS_PATHWAY	0.798207	0	2688	271
BIOCARTA_NDKDYNAMIN_PATHWAY	PID_HIF1APATHWAY	0.755219	0	2549	139
BIOCARTA_NFKB_PATHWAY	PID_NCADHERINPATHWAY	0.700616	0	2322	64
BIOCARTA_NFKB_PATHWAY	PID_LIS1PATHWAY	0.746842	0	2322	120
BIOCARTA_NGF_PATHWAY	REACTOME_ASSOCIATION_OF_TRIC_CCT_WITH_TARGET_PROTEINS_DURING_BIOSYNTHESIS	0.728083	0	2724	122
BIOCARTA_NGF_PATHWAY	REACTOME_RORA_ACTIVATES_CIRCADIAN_EXPRESSION	0.731846	0	2724	193
BIOCARTA_NGF_PATHWAY	REACTOME_CIRCADIAN_REPRESSION_OF_EXPRESSION_BY_REV_ERBA	0.731846	0	2724	193
BIOCARTA_NGF_PATHWAY	REACTOME_SIGNALING_BY_NOTCH2	0.738032	0	2724	48
BIOCARTA_NKCELLS_PATHWAY	BIOCARTA_VDR_PATHWAY	0.716457	0	2348	271
BIOCARTA_NKCELLS_PATHWAY	BIOCARTA_IGF1_PATHWAY	0.813435	0	2348	171
BIOCARTA_NKCELLS_PATHWAY	PID_BETACATENIN_DEG_PATHWAY	0.792352	0	2348	6
BIOCARTA_NKT_PATHWAY	PID_VEGFR1_PATHWAY	0.770912	0	1671	307
BIOCARTA_NKT_PATHWAY	PID_IL2_STAT5PATHWAY	0.77144	0	1671	21
BIOCARTA_NKT_PATHWAY	REACTOME_SHC_RELATED_EVENTS	0.816657	0	1671	307
BIOCARTA_NKT_PATHWAY	PID_LKB1_PATHWAY	0.711606	0	1671	124
BIOCARTA_NKT_PATHWAY	REACTOME_SOS_MEDIATED_SIGNALLING	0.710339	0	1671	307
BIOCARTA_NKT_PATHWAY	BIOCARTA_RAB_PATHWAY	0.706854	0	1671	419
BIOCARTA_NKT_PATHWAY	SA_G2_AND_M_PHASES	0.799401	0	1671	335
BIOCARTA_NKT_PATHWAY	BIOCARTA_IGF1R_PATHWAY	0.771672	0	1671	310
BIOCARTA_NKT_PATHWAY	BIOCARTA_RARRXR_PATHWAY	0.70075	0	1671	450
BIOCARTA_NKT_PATHWAY	REACTOME_SHC_MEDIATED_SIGNALLING	0.816657	0	1671	307
BIOCARTA_NKT_PATHWAY	PID_ARF6DOWNSTREAMPATHWAY	0.716748	0	1671	395
BIOCARTA_NKT_PATHWAY	BIOCARTA_TEL_PATHWAY	0.814371	0	1671	310
BIOCARTA_NKT_PATHWAY	PID_BETACATENIN_DEG_PATHWAY	0.746	0	1671	2
BIOCARTA_NKT_PATHWAY	REACTOME_SIGNALING_BY_NODAL	0.846428	0	1671	107
BIOCARTA_NKT_PATHWAY	BIOCARTA_BARRESTIN_PATHWAY	0.782194	0	1671	142
BIOCARTA_NKT_PATHWAY	REACTOME_SHC1_EVENTS_IN_EGFR_SIGNALING	0.816657	0	1671	307
BIOCARTA_NO1_PATHWAY	PID_IL2_STAT5PATHWAY	0.709814	0	2400	535
BIOCARTA_NOS1_PATHWAY	REACTOME_SIGNALLING_TO_RAS	0.710349	0	2376	358
BIOCARTA_NOS1_PATHWAY	REACTOME_SHC1_EVENTS_IN_ERBB4_SIGNALING	0.73096	0	2376	404
BIOCARTA_NOS1_PATHWAY	BIOCARTA_ERK_PATHWAY	0.7038	0	2376	461
BIOCARTA_NOS1_PATHWAY	PID_MAPKTRKPATHWAY	0.724767	0	2376	358
BIOCARTA_NUCLEARRS_PATHWAY	BIOCARTA_PTDINS_PATHWAY	0.772534	0	2688	179
BIOCARTA_P27_PATHWAY	REACTOME_BMAL1_CLOCK_NPAS2_ACTIVATES_CIRCADIAN_EXPRESSION	0.756856	0	2542	85
BIOCARTA_P27_PATHWAY	REACTOME_RORA_ACTIVATES_CIRCADIAN_EXPRESSION	0.706171	0	2542	23
BIOCARTA_P27_PATHWAY	REACTOME_CIRCADIAN_REPRESSION_OF_EXPRESSION_BY_REV_ERBA	0.770962	0	2542	23
BIOCARTA_P35ALZHEIMERS_PATHWAY	BIOCARTA_ECM_PATHWAY	0.709423	0	2688	306
BIOCARTA_P35ALZHEIMERS_PATHWAY	REACTOME_DEADENYLATION_OF_MRNA	0.807201	0	2688	196
BIOCARTA_P35ALZHEIMERS_PATHWAY	SA_REG_CASCADE_OF_CYCLIN_EXPR	0.721792	0	2688	432
BIOCARTA_P35ALZHEIMERS_PATHWAY	BIOCARTA_RNA_PATHWAY	0.854205	0	2688	296
BIOCARTA_P35ALZHEIMERS_PATHWAY	REACTOME_DEADENYLATION_DEPENDENT_MRNA_DECAY	0.702286	0	2688	196
BIOCARTA_P38MAPK_PATHWAY	BIOCARTA_IGF1_PATHWAY	0.710294	0	2574	338
BIOCARTA_P38MAPK_PATHWAY	BIOCARTA_P35ALZHEIMERS_PATHWAY	0.787566	0	2574	6
BIOCARTA_P53HYPOXIA_PATHWAY	REACTOME_DEADENYLATION_OF_MRNA	0.753008	0	2503	366
BIOCARTA_P53HYPOXIA_PATHWAY	PID_LIS1PATHWAY	0.719856	0	2503	630
BIOCARTA_P53HYPOXIA_PATHWAY	PID_SMAD2_3PATHWAY	0.711954	0	2503	613
BIOCARTA_P53HYPOXIA_PATHWAY	PID_LKB1_PATHWAY	0.718406	0	2503	423
BIOCARTA_P53HYPOXIA_PATHWAY	REACTOME_SEMA3A_PAK_DEPENDENT_AXON_REPULSION	0.783461	0	2503	282
BIOCARTA_P53HYPOXIA_PATHWAY	BIOCARTA_HDAC_PATHWAY	0.701047	0	2503	9
BIOCARTA_P53HYPOXIA_PATHWAY	PID_RXR_VDR_PATHWAY	0.748633	0	2503	344
BIOCARTA_P53_PATHWAY	PID_AJDISS_2PATHWAY	0.718734	0	2269	300
BIOCARTA_P53_PATHWAY	BIOCARTA_PTDINS_PATHWAY	0.75048	0	2269	78
BIOCARTA_P53_PATHWAY	PID_VEGFR1_PATHWAY	0.711646	0	2269	641
BIOCARTA_P53_PATHWAY	REACTOME_DEADENYLATION_OF_MRNA	0.733057	0	2269	21
BIOCARTA_P53_PATHWAY	BIOCARTA_RARRXR_PATHWAY	0.711833	0	2269	301
BIOCARTA_P53_PATHWAY	BIOCARTA_IGF1R_PATHWAY	0.751748	0	2269	490
BIOCARTA_P53_PATHWAY	BIOCARTA_PTEN_PATHWAY	0.753535	0	2269	497
BIOCARTA_P53_PATHWAY	PID_BETACATENIN_DEG_PATHWAY	0.802965	0	2269	226
BIOCARTA_P53_PATHWAY	PID_IL4_2PATHWAY	0.864987	0	2269	111
BIOCARTA_P53_PATHWAY	PID_EPOPATHWAY	0.742141	0	2269	490
BIOCARTA_PAR1_PATHWAY	SIG_REGULATION_OF_THE_ACTIN_CYTOSKELETON_BY_RHO_GTPASES	0.703577	0	2709	446
BIOCARTA_PARKIN_PATHWAY	BIOCARTA_RACCYCD_PATHWAY	0.829657	0	2005	69
BIOCARTA_PARKIN_PATHWAY	BIOCARTA_MTOR_PATHWAY	0.701057	0	2005	334
BIOCARTA_PARKIN_PATHWAY	BIOCARTA_G1_PATHWAY	0.864609	0	2005	69
BIOCARTA_PARKIN_PATHWAY	PID_EPHRINBREVPATHWAY	0.750524	0	2005	87
BIOCARTA_PARKIN_PATHWAY	PID_EPHA2_FWDPATHWAY	0.848153	0	2005	21
BIOCARTA_PARKIN_PATHWAY	BIOCARTA_CALCINEURIN_PATHWAY	0.747545	0	2005	275
BIOCARTA_PARKIN_PATHWAY	BIOCARTA_RNA_PATHWAY	0.878743	0	2005	243
BIOCARTA_PARKIN_PATHWAY	BIOCARTA_CARM_ER_PATHWAY	0.83875	0	2005	228
BIOCARTA_PARKIN_PATHWAY	BIOCARTA_RARRXR_PATHWAY	0.865212	0	2005	62
BIOCARTA_PARKIN_PATHWAY	BIOCARTA_RB_PATHWAY	0.823328	0	2005	58
BIOCARTA_PARKIN_PATHWAY	BIOCARTA_PTEN_PATHWAY	0.71256	0	2005	150
BIOCARTA_PARKIN_PATHWAY	BIOCARTA_CREB_PATHWAY	0.76315	0	2005	282
BIOCARTA_PARKIN_PATHWAY	BIOCARTA_CARM1_PATHWAY	0.85971	0	2005	282
BIOCARTA_PARKIN_PATHWAY	REACTOME_SIGNALING_BY_NOTCH4	0.729587	0	2005	60
BIOCARTA_PARKIN_PATHWAY	REACTOME_SIGNALING_BY_NOTCH3	0.729587	0	2005	60
BIOCARTA_PARKIN_PATHWAY	REACTOME_DAG_AND_IP3_SIGNALING	0.784904	0	2005	282
BIOCARTA_PLATELETAPP_PATHWAY	ST_GRANULE_CELL_SURVIVAL_PATHWAY	0.708171	0	1897	152
BIOCARTA_PLATELETAPP_PATHWAY	BIOCARTA_SPRY_PATHWAY	0.862268	0	1897	39
BIOCARTA_PLATELETAPP_PATHWAY	BIOCARTA_ALK_PATHWAY	0.752309	0	1897	282
BIOCARTA_PLATELETAPP_PATHWAY	REACTOME_SIGNAL_ATTENUATION	0.83611	0	1897	85
BIOCARTA_PLATELETAPP_PATHWAY	BIOCARTA_P38MAPK_PATHWAY	0.763123	0	1897	377
BIOCARTA_PLATELETAPP_PATHWAY	BIOCARTA_IGF1R_PATHWAY	0.737453	0	1897	147
BIOCARTA_PLATELETAPP_PATHWAY	PID_LYMPHANGIOGENESIS_PATHWAY	0.704129	0	1897	39
BIOCARTA_PLATELETAPP_PATHWAY	BIOCARTA_PTEN_PATHWAY	0.71555	0	1897	295
BIOCARTA_PLATELETAPP_PATHWAY	PID_P38_MKK3_6PATHWAY	0.735067	0	1897	305
BIOCARTA_PLATELETAPP_PATHWAY	BIOCARTA_PS1_PATHWAY	0.895301	0	1897	1
BIOCARTA_PLCE_PATHWAY	BIOCARTA_HER2_PATHWAY	0.705665	0	2120	117
BIOCARTA_PLCE_PATHWAY	BIOCARTA_RAC1_PATHWAY	0.796039	0	2120	275
BIOCARTA_PLCE_PATHWAY	BIOCARTA_CALCINEURIN_PATHWAY	0.794889	0	2120	324
BIOCARTA_PLCE_PATHWAY	BIOCARTA_INSULIN_PATHWAY	0.758077	0	2120	182
BIOCARTA_PLCE_PATHWAY	BIOCARTA_IL6_PATHWAY	0.769667	0	2120	182
BIOCARTA_PLCE_PATHWAY	REACTOME_SHC_RELATED_EVENTS	0.766901	0	2120	422
BIOCARTA_PLCE_PATHWAY	BIOCARTA_VDR_PATHWAY	0.747312	0	2120	74
BIOCARTA_PLCE_PATHWAY	REACTOME_SIGNALING_BY_CONSTITUTIVELY_ACTIVE_EGFR	0.737566	0	2120	422
BIOCARTA_PLCE_PATHWAY	REACTOME_SHC_MEDIATED_SIGNALLING	0.766901	0	2120	422
BIOCARTA_PLCE_PATHWAY	PID_MAPKTRKPATHWAY	0.71474	0	2120	422
BIOCARTA_PLCE_PATHWAY	REACTOME_SIGNALING_BY_FGFR1_MUTANTS	0.806432	0	2120	324
BIOCARTA_PML_PATHWAY	REACTOME_SHC_RELATED_EVENTS	0.785716	0	2256	239
BIOCARTA_PML_PATHWAY	REACTOME_ACTIVATION_OF_BH3_ONLY_PROTEINS	0.774287	0	2256	356
BIOCARTA_PML_PATHWAY	REACTOME_SHC_MEDIATED_SIGNALLING	0.785716	0	2256	239
BIOCARTA_PML_PATHWAY	REACTOME_SHC1_EVENTS_IN_ERBB4_SIGNALING	0.739263	0	2256	239
BIOCARTA_PML_PATHWAY	REACTOME_SIGNALLING_TO_RAS	0.759257	0	2256	239
BIOCARTA_PML_PATHWAY	BIOCARTA_PS1_PATHWAY	0.70349	0	2256	23
BIOCARTA_PPARA_PATHWAY	REACTOME_SIGNALING_BY_NOTCH2	0.747296	0	2678	14
BIOCARTA_PROTEASOME_PATHWAY	REACTOME_SIGNALING_BY_HIPPO	0.867746	0	2237	14
BIOCARTA_PROTEASOME_PATHWAY	REACTOME_SIGNALLING_TO_ERKS	0.761449	0	2237	33
BIOCARTA_PROTEASOME_PATHWAY	BIOCARTA_PYK2_PATHWAY	0.730035	0	2237	22
BIOCARTA_PROTEASOME_PATHWAY	BIOCARTA_RAC1_PATHWAY	0.711655	0	2237	367
BIOCARTA_PROTEASOME_PATHWAY	REACTOME_SEMA3A_PAK_DEPENDENT_AXON_REPULSION	0.740753	0	2237	367
BIOCARTA_PROTEASOME_PATHWAY	PID_IFNGPATHWAY	0.734323	0	2237	269
BIOCARTA_PROTEASOME_PATHWAY	REACTOME_DEADENYLATION_OF_MRNA	0.768479	0	2237	158
BIOCARTA_PROTEASOME_PATHWAY	REACTOME_YAP1_AND_WWTR1_TAZ_STIMULATED_GENE_EXPRESSION	0.842017	0	2237	30
BIOCARTA_PROTEASOME_PATHWAY	PID_P38ALPHABETAPATHWAY	0.784223	0	2237	219
BIOCARTA_PROTEASOME_PATHWAY	BIOCARTA_AT1R_PATHWAY	0.727279	0	2237	22
BIOCARTA_PROTEASOME_PATHWAY	PID_EPHA2_FWDPATHWAY	0.739676	0	2237	131
BIOCARTA_PROTEASOME_PATHWAY	REACTOME_SHC_RELATED_EVENTS	0.705769	0	2237	8
BIOCARTA_PROTEASOME_PATHWAY	REACTOME_SOS_MEDIATED_SIGNALLING	0.729145	0	2237	240
BIOCARTA_PROTEASOME_PATHWAY	PID_EPHRINBREVPATHWAY	0.779661	0	2237	121
BIOCARTA_PROTEASOME_PATHWAY	REACTOME_SHC_MEDIATED_SIGNALLING	0.74396	0	2237	8
BIOCARTA_PROTEASOME_PATHWAY	REACTOME_SHC1_EVENTS_IN_ERBB4_SIGNALING	0.74396	0	2237	8
BIOCARTA_PROTEASOME_PATHWAY	REACTOME_SIGNALLING_TO_RAS	0.732602	0	2237	8
BIOCARTA_PROTEASOME_PATHWAY	PID_NFAT_TFPATHWAY	0.767793	0	2237	222
BIOCARTA_PROTEASOME_PATHWAY	BIOCARTA_CARM_ER_PATHWAY	0.730059	0	2237	317
BIOCARTA_PROTEASOME_PATHWAY	REACTOME_FRS2_MEDIATED_CASCADE	0.853595	0	2237	33
BIOCARTA_PROTEASOME_PATHWAY	PID_MAPKTRKPATHWAY	0.777442	0	2237	372
BIOCARTA_PROTEASOME_PATHWAY	PID_ECADHERIN_KERATINOCYTE_PATHWAY	0.726848	0	2237	10
BIOCARTA_PROTEASOME_PATHWAY	PID_P38_MKK3_6PATHWAY	0.775199	0	2237	219
BIOCARTA_PROTEASOME_PATHWAY	PID_HEDGEHOG_GLIPATHWAY	0.727549	0	2237	474
BIOCARTA_PROTEASOME_PATHWAY	REACTOME_LYSOSOME_VESICLE_BIOGENESIS	0.706794	0	2237	448
BIOCARTA_PS1_PATHWAY	SIG_REGULATION_OF_THE_ACTIN_CYTOSKELETON_BY_RHO_GTPASES	0.749829	0	2438	13
BIOCARTA_PTC1_PATHWAY	BIOCARTA_IGF1_PATHWAY	0.702506	0	2396	53
BIOCARTA_PTC1_PATHWAY	PID_BMPPATHWAY	0.832465	0	2396	309
BIOCARTA_PTC1_PATHWAY	REACTOME_SIGNAL_ATTENUATION	0.701906	0	2396	222
BIOCARTA_PTC1_PATHWAY	PID_SYNDECAN_2_PATHWAY	0.735915	0	2396	236
BIOCARTA_PTDINS_PATHWAY	BIOCARTA_ARENRF2_PATHWAY	0.752812	0	2690	522
BIOCARTA_PTEN_PATHWAY	BIOCARTA_RB_PATHWAY	0.87619	0	2732	339
BIOCARTA_PTEN_PATHWAY	REACTOME_SIGNALING_BY_NOTCH2	0.999184	0	2732	2
BIOCARTA_PTEN_PATHWAY	BIOCARTA_RNA_PATHWAY	0.747081	0	2732	131
BIOCARTA_PYK2_PATHWAY	REACTOME_SIGNALING_BY_NOTCH2	0.80272	0	2501	76
BIOCARTA_PYK2_PATHWAY	PID_LIS1PATHWAY	0.85175	0	2501	125
BIOCARTA_RAB_PATHWAY	PID_RXR_VDR_PATHWAY	0.753732	0	2228	384
BIOCARTA_RAB_PATHWAY	BIOCARTA_IGF1R_PATHWAY	0.772032	0	2228	510
BIOCARTA_RAC1_PATHWAY	REACTOME_SIGNALING_BY_BMP	0.949555	0	2361	120
BIOCARTA_RAC1_PATHWAY	BIOCARTA_RARRXR_PATHWAY	0.871468	0	2361	139
BIOCARTA_RAC1_PATHWAY	ST_GRANULE_CELL_SURVIVAL_PATHWAY	0.716179	0	2361	492
BIOCARTA_RAC1_PATHWAY	PID_CDC42_REG_PATHWAY	0.821918	0	2361	89
BIOCARTA_RANMS_PATHWAY	KEGG_VASOPRESSIN_REGULATED_WATER_REABSORPTION	0.736772	0	2496	418
BIOCARTA_RANMS_PATHWAY	BIOCARTA_P35ALZHEIMERS_PATHWAY	0.712345	0	2496	119
BIOCARTA_RARRXR_PATHWAY	PID_AURORA_A_PATHWAY	0.717787	0	2774	558
BIOCARTA_RAS_PATHWAY	BIOCARTA_RAB_PATHWAY	0.771634	0	2552	229
BIOCARTA_RB_PATHWAY	PID_EPHBFWDPATHWAY	0.745275	0	2141	245
BIOCARTA_RB_PATHWAY	PID_ERBB1_RECEPTOR_PROXIMAL_PATHWAY	0.770044	0	2141	179
BIOCARTA_RB_PATHWAY	REACTOME_INTRINSIC_PATHWAY_FOR_APOPTOSIS	0.738684	0	2141	190
BIOCARTA_RB_PATHWAY	BIOCARTA_ECM_PATHWAY	0.700109	0	2141	245
BIOCARTA_RB_PATHWAY	REACTOME_DEADENYLATION_OF_MRNA	0.769586	0	2141	121
BIOCARTA_RB_PATHWAY	BIOCARTA_RARRXR_PATHWAY	0.750047	0	2141	200
BIOCARTA_RB_PATHWAY	PID_EPHA2_FWDPATHWAY	0.736261	0	2141	179
BIOCARTA_RB_PATHWAY	REACTOME_ACTIVATION_OF_BH3_ONLY_PROTEINS	0.790639	0	2141	156
BIOCARTA_RB_PATHWAY	BIOCARTA_CTCF_PATHWAY	0.803834	0	2141	40
BIOCARTA_RB_PATHWAY	BIOCARTA_MCM_PATHWAY	0.721672	0	2141	428
BIOCARTA_RB_PATHWAY	BIOCARTA_VDR_PATHWAY	0.711185	0	2141	207
BIOCARTA_RB_PATHWAY	BIOCARTA_EIF4_PATHWAY	0.718764	0	2141	40
BIOCARTA_RB_PATHWAY	BIOCARTA_P35ALZHEIMERS_PATHWAY	0.714576	0	2141	45
BIOCARTA_RELA_PATHWAY	REACTOME_ACTIVATION_OF_BH3_ONLY_PROTEINS	0.706331	0	2220	523
BIOCARTA_RELA_PATHWAY	REACTOME_REGULATION_OF_HYPOXIA_INDUCIBLE_FACTOR_HIF_BY_OXYGEN	0.715375	0	2220	546
BIOCARTA_RELA_PATHWAY	BIOCARTA_ARENRF2_PATHWAY	0.738463	0	2220	17
BIOCARTA_RELA_PATHWAY	PID_PRLSIGNALINGEVENTSPATHWAY	0.718071	0	2220	248
BIOCARTA_RELA_PATHWAY	REACTOME_OXYGEN_DEPENDENT_PROLINE_HYDROXYLATION_OF_HYPOXIA_INDUCIBLE_FACTOR_ALPHA	0.766195	0	2220	421
BIOCARTA_RELA_PATHWAY	BIOCARTA_HIF_PATHWAY	0.706499	0	2220	546
BIOCARTA_RELA_PATHWAY	REACTOME_ACTIVATION_OF_NMDA_RECEPTOR_UPON_GLUTAMATE_BINDING_AND_POSTSYNAPTIC_EVENTS	0.711859	0	2220	243
BIOCARTA_RHO_PATHWAY	REACTOME_ACTIVATION_OF_BH3_ONLY_PROTEINS	0.70316	0	2543	274
BIOCARTA_RHO_PATHWAY	PID_SMAD2_3PATHWAY	0.746605	0	2543	404
BIOCARTA_RHO_PATHWAY	PID_BETACATENIN_DEG_PATHWAY	0.801264	0	2543	161
BIOCARTA_SALMONELLA_PATHWAY	PID_EPHBFWDPATHWAY	0.728138	0	2559	376
BIOCARTA_SALMONELLA_PATHWAY	PID_MAPKTRKPATHWAY	0.758048	0	2559	310
BIOCARTA_SARS_PATHWAY	BIOCARTA_RARRXR_PATHWAY	0.784092	0	2267	410
BIOCARTA_SARS_PATHWAY	BIOCARTA_VDR_PATHWAY	0.734901	0	2267	6
BIOCARTA_SARS_PATHWAY	BIOCARTA_P35ALZHEIMERS_PATHWAY	0.749248	0	2267	211
BIOCARTA_SARS_PATHWAY	PID_BETACATENIN_DEG_PATHWAY	0.748429	0	2267	211
BIOCARTA_SARS_PATHWAY	REACTOME_LYSOSOME_VESICLE_BIOGENESIS	0.765786	0	2267	313
BIOCARTA_SARS_PATHWAY	BIOCARTA_AKT_PATHWAY	0.703061	0	2267	57
BIOCARTA_SARS_PATHWAY	BIOCARTA_HDAC_PATHWAY	0.796408	0	2267	57
BIOCARTA_SET_PATHWAY	BIOCARTA_IGF1_PATHWAY	0.770851	0	1995	214
BIOCARTA_SET_PATHWAY	BIOCARTA_INSULIN_PATHWAY	0.770851	0	1995	214
BIOCARTA_SET_PATHWAY	BIOCARTA_VIP_PATHWAY	0.714947	0	1995	554
BIOCARTA_SET_PATHWAY	REACTOME_PI3K_EVENTS_IN_ERBB4_SIGNALING	0.704856	0	1995	463
BIOCARTA_SET_PATHWAY	BIOCARTA_PTEN_PATHWAY	0.723451	0	1995	550
BIOCARTA_SET_PATHWAY	BIOCARTA_TPO_PATHWAY	0.748669	0	1995	214
BIOCARTA_SET_PATHWAY	REACTOME_CA_DEPENDENT_EVENTS	0.702435	0	1995	441
BIOCARTA_SET_PATHWAY	BIOCARTA_ERK5_PATHWAY	0.759722	0	1995	472
BIOCARTA_SET_PATHWAY	PID_NEPHRIN_NEPH1_PATHWAY	0.770391	0	1995	159
BIOCARTA_SHH_PATHWAY	PID_NECTIN_PATHWAY	0.723893	0	1903	137
BIOCARTA_SHH_PATHWAY	PID_HIF2PATHWAY	0.741011	0	1903	434
BIOCARTA_SODD_PATHWAY	SA_G2_AND_M_PHASES	0.784181	0	2556	527
BIOCARTA_SODD_PATHWAY	REACTOME_REGULATION_OF_PYRUVATE_DEHYDROGENASE_PDH_COMPLEX	0.751825	0	2556	474
BIOCARTA_SPPA_PATHWAY	BIOCARTA_PTDINS_PATHWAY	0.785541	0	2824	420
BIOCARTA_SPPA_PATHWAY	REACTOME_DEADENYLATION_OF_MRNA	0.707665	0	2824	569
BIOCARTA_SPPA_PATHWAY	BIOCARTA_CDC42RAC_PATHWAY	0.83617	0	2824	465
BIOCARTA_SPPA_PATHWAY	REACTOME_SIGNALING_BY_CONSTITUTIVELY_ACTIVE_EGFR	0.727989	0	2824	597
BIOCARTA_SPPA_PATHWAY	PID_ERBB2ERBB3PATHWAY	0.705904	0	2824	465
BIOCARTA_SPRY_PATHWAY	REACTOME_PKB_MEDIATED_EVENTS	0.700404	0	2764	366
BIOCARTA_SPRY_PATHWAY	REACTOME_SIGNALING_BY_NOTCH2	0.712826	0	2764	8
BIOCARTA_SRCRPTP_PATHWAY	REACTOME_RORA_ACTIVATES_CIRCADIAN_EXPRESSION	0.717932	0	2400	597
BIOCARTA_SRCRPTP_PATHWAY	REACTOME_CIRCADIAN_REPRESSION_OF_EXPRESSION_BY_REV_ERBA	0.717932	0	2400	597
BIOCARTA_SRCRPTP_PATHWAY	BIOCARTA_VDR_PATHWAY	0.70594	0	2400	597
BIOCARTA_SRCRPTP_PATHWAY	BIOCARTA_PGC1A_PATHWAY	0.706584	0	2400	437
BIOCARTA_SRCRPTP_PATHWAY	ST_GRANULE_CELL_SURVIVAL_PATHWAY	0.772521	0	2400	292
BIOCARTA_SRCRPTP_PATHWAY	PID_RETINOIC_ACID_PATHWAY	0.73629	0	2400	178
BIOCARTA_STATHMIN_PATHWAY	BIOCARTA_VDR_PATHWAY	0.709888	0	2315	468
BIOCARTA_TALL1_PATHWAY	BIOCARTA_CALCINEURIN_PATHWAY	0.775208	0	2373	377
BIOCARTA_TALL1_PATHWAY	BIOCARTA_GPCR_PATHWAY	0.719994	0	2373	428
BIOCARTA_TALL1_PATHWAY	PID_LIS1PATHWAY	0.750476	0	2373	196
BIOCARTA_TALL1_PATHWAY	REACTOME_CTLA4_INHIBITORY_SIGNALING	0.70402	0	2373	283
BIOCARTA_TCAPOPTOSIS_PATHWAY	PID_SMAD2_3PATHWAY	0.822227	0	1179	117
BIOCARTA_TCAPOPTOSIS_PATHWAY	BIOCARTA_PS1_PATHWAY	0.870968	0	1179	152
BIOCARTA_TCRA_PATHWAY	PID_ERBB1_RECEPTOR_PROXIMAL_PATHWAY	0.730213	0	1414	73
BIOCARTA_TCRA_PATHWAY	SIG_IL4RECEPTOR_IN_B_LYPHOCYTES	0.72266	0	1414	124
BIOCARTA_TCRA_PATHWAY	BIOCARTA_HER2_PATHWAY	0.710236	0	1414	124
BIOCARTA_TCRA_PATHWAY	BIOCARTA_RACCYCD_PATHWAY	0.724384	0	1414	170
BIOCARTA_TCRA_PATHWAY	BIOCARTA_CCR3_PATHWAY	0.701554	0	1414	170
BIOCARTA_TCRA_PATHWAY	PID_BMPPATHWAY	0.729543	0	1414	93
BIOCARTA_TCRA_PATHWAY	REACTOME_SOS_MEDIATED_SIGNALLING	0.83926	0	1414	124
BIOCARTA_TCRA_PATHWAY	BIOCARTA_HIF_PATHWAY	0.710545	0	1414	409
BIOCARTA_TCRA_PATHWAY	BIOCARTA_CREB_PATHWAY	0.719771	0	1414	164
BIOCARTA_TCRA_PATHWAY	BIOCARTA_ECM_PATHWAY	0.725835	0	1414	170
BIOCARTA_TCRA_PATHWAY	REACTOME_SHC1_EVENTS_IN_ERBB4_SIGNALING	0.747018	0	1414	165
BIOCARTA_TCRA_PATHWAY	PID_NOTCH_PATHWAY	0.711686	0	1414	280
BIOCARTA_TCRA_PATHWAY	PID_EPHA2_FWDPATHWAY	0.713298	0	1414	170
BIOCARTA_TCRA_PATHWAY	BIOCARTA_IGF1R_PATHWAY	0.792542	0	1414	164
BIOCARTA_TCRA_PATHWAY	REACTOME_PROLONGED_ERK_ACTIVATION_EVENTS	0.741774	0	1414	126
BIOCARTA_TCRA_PATHWAY	KEGG_DORSO_VENTRAL_AXIS_FORMATION	0.732765	0	1414	8
BIOCARTA_TCRA_PATHWAY	PID_AR_NONGENOMIC_PATHWAY	0.706774	0	1414	124
BIOCARTA_TCRA_PATHWAY	SA_B_CELL_RECEPTOR_COMPLEXES	0.794648	0	1414	36
BIOCARTA_TCRA_PATHWAY	KEGG_ACUTE_MYELOID_LEUKEMIA	0.730836	0	1414	124
BIOCARTA_TCRA_PATHWAY	PID_P38_MK2PATHWAY	0.797022	0	1414	124
BIOCARTA_TCRA_PATHWAY	BIOCARTA_ERK_PATHWAY	0.731013	0	1414	298
BIOCARTA_TCRA_PATHWAY	BIOCARTA_SPRY_PATHWAY	0.844534	0	1414	124
BIOCARTA_TCRA_PATHWAY	REACTOME_SHC1_EVENTS_IN_EGFR_SIGNALING	0.83926	0	1414	124
BIOCARTA_TCRA_PATHWAY	REACTOME_SHC_MEDIATED_SIGNALLING	0.83926	0	1414	124
BIOCARTA_TCRA_PATHWAY	PID_CXCR3PATHWAY	0.750851	0	1414	124
BIOCARTA_TCRA_PATHWAY	REACTOME_GRB2_EVENTS_IN_ERBB2_SIGNALING	0.747018	0	1414	165
BIOCARTA_TCRA_PATHWAY	PID_MAPKTRKPATHWAY	0.738979	0	1414	126
BIOCARTA_TCR_PATHWAY	REACTOME_RECYCLING_PATHWAY_OF_L1	0.829419	0	2495	114
BIOCARTA_TCYTOTOXIC_PATHWAY	PID_SMAD2_3PATHWAY	0.822227	0	1179	117
BIOCARTA_TCYTOTOXIC_PATHWAY	BIOCARTA_PS1_PATHWAY	0.870968	0	1179	152
BIOCARTA_TEL_PATHWAY	REACTOME_YAP1_AND_WWTR1_TAZ_STIMULATED_GENE_EXPRESSION	0.737876	0	2561	283
BIOCARTA_TEL_PATHWAY	SA_G1_AND_S_PHASES	0.701693	0	2561	745
BIOCARTA_TEL_PATHWAY	BIOCARTA_VDR_PATHWAY	0.753902	0	2561	579
BIOCARTA_TEL_PATHWAY	BIOCARTA_RARRXR_PATHWAY	0.764869	0	2561	215
BIOCARTA_TFF_PATHWAY	BIOCARTA_EIF_PATHWAY	0.710397	0	2823	274
BIOCARTA_TFF_PATHWAY	BIOCARTA_RNA_PATHWAY	0.781026	0	2823	109
BIOCARTA_TGFB_PATHWAY	BIOCARTA_RB_PATHWAY	0.715712	0	2367	381
BIOCARTA_TGFB_PATHWAY	REACTOME_DEADENYLATION_OF_MRNA	0.703244	0	2367	26
BIOCARTA_TGFB_PATHWAY	BIOCARTA_IL6_PATHWAY	0.750737	0	2367	438
BIOCARTA_TGFB_PATHWAY	SA_REG_CASCADE_OF_CYCLIN_EXPR	0.768808	0	2367	547
BIOCARTA_TGFB_PATHWAY	PID_P38ALPHABETADOWNSTREAMPATHWAY	0.738607	0	2367	507
BIOCARTA_TGFB_PATHWAY	BIOCARTA_PGC1A_PATHWAY	0.700125	0	2367	449
BIOCARTA_TGFB_PATHWAY	REACTOME_SHC_MEDIATED_SIGNALLING	0.720969	0	2367	347
BIOCARTA_TGFB_PATHWAY	PID_IFNGPATHWAY	0.725732	0	2367	438
BIOCARTA_TH1TH2_PATHWAY	BIOCARTA_IGF1_PATHWAY	0.755597	0	1437	7
BIOCARTA_TH1TH2_PATHWAY	BIOCARTA_INSULIN_PATHWAY	0.943318	0	1437	7
BIOCARTA_TH1TH2_PATHWAY	BIOCARTA_PDGF_PATHWAY	0.758406	0	1437	7
BIOCARTA_TH1TH2_PATHWAY	BIOCARTA_EGF_PATHWAY	0.758406	0	1437	7
BIOCARTA_TH1TH2_PATHWAY	PID_CDC42_REG_PATHWAY	0.764831	0	1437	281
BIOCARTA_TH1TH2_PATHWAY	PID_KITPATHWAY	0.945031	0	1437	7
BIOCARTA_TH1TH2_PATHWAY	PID_BETACATENIN_DEG_PATHWAY	0.939453	0	1437	6
BIOCARTA_TH1TH2_PATHWAY	BIOCARTA_IL6_PATHWAY	0.943318	0	1437	7
BIOCARTA_TH1TH2_PATHWAY	BIOCARTA_GH_PATHWAY	0.757041	0	1437	7
BIOCARTA_TH1TH2_PATHWAY	BIOCARTA_NGF_PATHWAY	0.943318	0	1437	7
BIOCARTA_TH1TH2_PATHWAY	BIOCARTA_TPO_PATHWAY	0.943318	0	1437	7
BIOCARTA_THELPER_PATHWAY	PID_SMAD2_3PATHWAY	0.822227	0	1179	117
BIOCARTA_THELPER_PATHWAY	BIOCARTA_PS1_PATHWAY	0.870968	0	1179	152
BIOCARTA_TID_PATHWAY	BIOCARTA_HER2_PATHWAY	0.759919	0	1971	476
BIOCARTA_TID_PATHWAY	REACTOME_RORA_ACTIVATES_CIRCADIAN_EXPRESSION	0.71621	0	1971	419
BIOCARTA_TID_PATHWAY	REACTOME_CIRCADIAN_REPRESSION_OF_EXPRESSION_BY_REV_ERBA	0.71621	0	1971	419
BIOCARTA_TID_PATHWAY	BIOCARTA_RARRXR_PATHWAY	0.770098	0	1971	442
BIOCARTA_TID_PATHWAY	BIOCARTA_ECM_PATHWAY	0.710631	0	1971	344
BIOCARTA_TID_PATHWAY	REACTOME_SOS_MEDIATED_SIGNALLING	0.747026	0	1971	453
BIOCARTA_TID_PATHWAY	SA_REG_CASCADE_OF_CYCLIN_EXPR	0.769564	0	1971	422
BIOCARTA_TID_PATHWAY	BIOCARTA_VDR_PATHWAY	0.777214	0	1971	419
BIOCARTA_TID_PATHWAY	BIOCARTA_CREB_PATHWAY	0.703633	0	1971	362
BIOCARTA_TID_PATHWAY	ST_ERK1_ERK2_MAPK_PATHWAY	0.803091	0	1971	207
BIOCARTA_TID_PATHWAY	REACTOME_SIGNALING_BY_CONSTITUTIVELY_ACTIVE_EGFR	0.770833	0	1971	453
BIOCARTA_TID_PATHWAY	REACTOME_SHC1_EVENTS_IN_ERBB4_SIGNALING	0.752409	0	1971	453
BIOCARTA_TID_PATHWAY	BIOCARTA_PTEN_PATHWAY	0.825381	0	1971	344
BIOCARTA_TNFR1_PATHWAY	PID_PDGFRAPATHWAY	0.711181	0	2683	610
BIOCARTA_TNFR1_PATHWAY	KEGG_VASOPRESSIN_REGULATED_WATER_REABSORPTION	0.724275	0	2683	247
BIOCARTA_TNFR2_PATHWAY	PID_LIS1PATHWAY	0.754425	0	2370	144
BIOCARTA_TNFR2_PATHWAY	REACTOME_REGULATION_OF_PYRUVATE_DEHYDROGENASE_PDH_COMPLEX	0.74267	0	2370	451
BIOCARTA_TNFR2_PATHWAY	BIOCARTA_ARENRF2_PATHWAY	0.711884	0	2370	79
BIOCARTA_TPO_PATHWAY	REACTOME_ASSOCIATION_OF_TRIC_CCT_WITH_TARGET_PROTEINS_DURING_BIOSYNTHESIS	0.737473	0	2817	54
BIOCARTA_TPO_PATHWAY	REACTOME_YAP1_AND_WWTR1_TAZ_STIMULATED_GENE_EXPRESSION	0.71169	0	2817	403
BIOCARTA_TPO_PATHWAY	PID_LIS1PATHWAY	0.725412	0	2817	389
BIOCARTA_TRKA_PATHWAY	REACTOME_RORA_ACTIVATES_CIRCADIAN_EXPRESSION	0.748382	0	2626	445
BIOCARTA_TRKA_PATHWAY	REACTOME_CIRCADIAN_REPRESSION_OF_EXPRESSION_BY_REV_ERBA	0.748382	0	2626	445
BIOCARTA_TRKA_PATHWAY	REACTOME_YAP1_AND_WWTR1_TAZ_STIMULATED_GENE_EXPRESSION	0.709064	0	2626	445
BIOCARTA_TRKA_PATHWAY	BIOCARTA_RARRXR_PATHWAY	0.751575	0	2626	237
BIOCARTA_UCALPAIN_PATHWAY	PID_BMPPATHWAY	0.761608	0	2578	332
BIOCARTA_UCALPAIN_PATHWAY	BIOCARTA_RAB_PATHWAY	0.720059	0	2578	359
BIOCARTA_UCALPAIN_PATHWAY	BIOCARTA_ARENRF2_PATHWAY	0.765694	0	2578	44
BIOCARTA_VDR_PATHWAY	REACTOME_INTRINSIC_PATHWAY_FOR_APOPTOSIS	0.712322	0	2747	651
BIOCARTA_VDR_PATHWAY	BIOCARTA_P35ALZHEIMERS_PATHWAY	0.770331	0	2747	151
BIOCARTA_VEGF_PATHWAY	REACTOME_REGULATION_OF_KIT_SIGNALING	0.75866	0	3025	280
BIOCARTA_VEGF_PATHWAY	REACTOME_SIGNALING_BY_NOTCH2	0.766304	0	3025	235
BIOCARTA_VEGF_PATHWAY	BIOCARTA_VDR_PATHWAY	0.740075	0	3025	528
BIOCARTA_VIP_PATHWAY	REACTOME_SHC_RELATED_EVENTS	0.904464	0	2427	156
BIOCARTA_VIP_PATHWAY	REACTOME_SOS_MEDIATED_SIGNALLING	0.786725	0	2427	156
BIOCARTA_VIP_PATHWAY	PID_SMAD2_3PATHWAY	0.72303	0	2427	533
BIOCARTA_VIP_PATHWAY	REACTOME_SHC_MEDIATED_SIGNALLING	0.904464	0	2427	156
BIOCARTA_VIP_PATHWAY	REACTOME_SIGNALLING_TO_RAS	0.832712	0	2427	156
BIOCARTA_VIP_PATHWAY	BIOCARTA_ARENRF2_PATHWAY	0.713446	0	2427	491
BIOCARTA_VIP_PATHWAY	REACTOME_SHC1_EVENTS_IN_ERBB4_SIGNALING	0.786709	0	2427	466
BIOCARTA_VIP_PATHWAY	REACTOME_FRS2_MEDIATED_CASCADE	0.791208	0	2427	156
BIOCARTA_VIP_PATHWAY	PID_MAPKTRKPATHWAY	0.758437	0	2427	156
BIOCARTA_VITCB_PATHWAY	SIG_IL4RECEPTOR_IN_B_LYPHOCYTES	0.753949	0	2146	354
BIOCARTA_VITCB_PATHWAY	BIOCARTA_HER2_PATHWAY	0.708442	0	2146	342
BIOCARTA_VITCB_PATHWAY	REACTOME_REGULATION_OF_SIGNALING_BY_CBL	0.819847	0	2146	85
BIOCARTA_VITCB_PATHWAY	BIOCARTA_SPRY_PATHWAY	0.857982	0	2146	95
BIOCARTA_VITCB_PATHWAY	BIOCARTA_PTDINS_PATHWAY	0.739553	0	2146	27
BIOCARTA_VITCB_PATHWAY	REACTOME_SIGNAL_ATTENUATION	0.978089	0	2146	47
BIOCARTA_VITCB_PATHWAY	BIOCARTA_RNA_PATHWAY	0.75084	0	2146	69
BIOCARTA_VITCB_PATHWAY	REACTOME_RECYCLING_PATHWAY_OF_L1	0.796565	0	2146	95
BIOCARTA_VITCB_PATHWAY	BIOCARTA_P35ALZHEIMERS_PATHWAY	0.722854	0	2146	27
BIOCARTA_VITCB_PATHWAY	BIOCARTA_NFAT_PATHWAY	0.753909	0	2146	369
BIOCARTA_VITCB_PATHWAY	PID_BETACATENIN_DEG_PATHWAY	0.857466	0	2146	43
BIOCARTA_VITCB_PATHWAY	KEGG_TYPE_II_DIABETES_MELLITUS	0.75256	0	2146	95
BIOCARTA_VITCB_PATHWAY	PID_LYMPHANGIOGENESIS_PATHWAY	0.709129	0	2146	369
BIOCARTA_VITCB_PATHWAY	PID_EPOPATHWAY	0.810999	0	2146	369
BIOCARTA_VITCB_PATHWAY	BIOCARTA_PS1_PATHWAY	0.831319	0	2146	27
BIOCARTA_WNT_PATHWAY	REACTOME_DEADENYLATION_OF_MRNA	0.708448	0	2868	296
KEGG_ABC_TRANSPORTERS	PID_AR_PATHWAY	0.742942	0	1963	203
KEGG_ABC_TRANSPORTERS	REACTOME_REGULATION_OF_SIGNALING_BY_CBL	0.752551	0	1963	487
KEGG_ABC_TRANSPORTERS	BIOCARTA_VDR_PATHWAY	0.824676	0	1963	159
KEGG_ABC_TRANSPORTERS	REACTOME_TGF_BETA_RECEPTOR_SIGNALING_IN_EMT_EPITHELIAL_TO_MESENCHYMAL_TRANSITION	0.773579	0	1963	429
KEGG_ACUTE_MYELOID_LEUKEMIA	PID_LKB1_PATHWAY	0.769439	0	2682	297
KEGG_ACUTE_MYELOID_LEUKEMIA	SA_G1_AND_S_PHASES	0.714092	0	2682	481
KEGG_ACUTE_MYELOID_LEUKEMIA	REACTOME_SIGNALING_BY_NOTCH2	0.767291	0	2682	98
KEGG_ADHERENS_JUNCTION	PID_LKB1_PATHWAY	0.71856	0	2831	449
KEGG_ADHERENS_JUNCTION	BIOCARTA_P35ALZHEIMERS_PATHWAY	0.722524	0	2831	195
KEGG_ALANINE_ASPARTATE_AND_GLUTAMATE_METABOLISM	PID_REELINPATHWAY	0.710349	0	2324	621
KEGG_ALANINE_ASPARTATE_AND_GLUTAMATE_METABOLISM	REACTOME_SEMA3A_PAK_DEPENDENT_AXON_REPULSION	0.744186	0	2324	595
KEGG_ALANINE_ASPARTATE_AND_GLUTAMATE_METABOLISM	PID_IFNGPATHWAY	0.749757	0	2324	240
KEGG_ALANINE_ASPARTATE_AND_GLUTAMATE_METABOLISM	REACTOME_YAP1_AND_WWTR1_TAZ_STIMULATED_GENE_EXPRESSION	0.738834	0	2324	385
KEGG_ALANINE_ASPARTATE_AND_GLUTAMATE_METABOLISM	REACTOME_RORA_ACTIVATES_CIRCADIAN_EXPRESSION	0.725613	0	2324	474
KEGG_ALANINE_ASPARTATE_AND_GLUTAMATE_METABOLISM	REACTOME_CIRCADIAN_REPRESSION_OF_EXPRESSION_BY_REV_ERBA	0.725613	0	2324	474
KEGG_ALDOSTERONE_REGULATED_SODIUM_REABSORPTION	BIOCARTA_G1_PATHWAY	0.719756	0	2302	647
KEGG_ALDOSTERONE_REGULATED_SODIUM_REABSORPTION	BIOCARTA_RB_PATHWAY	0.890048	0	2302	253
KEGG_ALDOSTERONE_REGULATED_SODIUM_REABSORPTION	PID_BMPPATHWAY	0.725438	0	2302	217
KEGG_ALDOSTERONE_REGULATED_SODIUM_REABSORPTION	REACTOME_DEADENYLATION_OF_MRNA	0.842104	0	2302	63
KEGG_ALDOSTERONE_REGULATED_SODIUM_REABSORPTION	BIOCARTA_RARRXR_PATHWAY	0.754433	0	2302	133
KEGG_ALDOSTERONE_REGULATED_SODIUM_REABSORPTION	REACTOME_DEADENYLATION_DEPENDENT_MRNA_DECAY	0.703717	0	2302	108
KEGG_ALDOSTERONE_REGULATED_SODIUM_REABSORPTION	PID_SMAD2_3PATHWAY	0.835373	0	2302	132
KEGG_ALLOGRAFT_REJECTION	KEGG_GLIOMA	0.734343	0	1672	407
KEGG_ALLOGRAFT_REJECTION	KEGG_MELANOMA	0.744146	0	1672	407
KEGG_ALLOGRAFT_REJECTION	BIOCARTA_SPRY_PATHWAY	0.714851	0	1672	198
KEGG_ALLOGRAFT_REJECTION	BIOCARTA_HER2_PATHWAY	0.728377	0	1672	198
KEGG_ALLOGRAFT_REJECTION	REACTOME_FRS2_MEDIATED_CASCADE	0.711674	0	1672	411
KEGG_ALLOGRAFT_REJECTION	REACTOME_SHC1_EVENTS_IN_ERBB4_SIGNALING	0.737972	0	1672	407
KEGG_ALLOGRAFT_REJECTION	BIOCARTA_HDAC_PATHWAY	0.726376	0	1672	121
KEGG_ALLOGRAFT_REJECTION	SIG_IL4RECEPTOR_IN_B_LYPHOCYTES	0.71146	0	1672	198
KEGG_ALLOGRAFT_REJECTION	SA_B_CELL_RECEPTOR_COMPLEXES	0.730482	0	1672	369
KEGG_ALLOGRAFT_REJECTION	SA_G2_AND_M_PHASES	0.762732	0	1672	398
KEGG_ALLOGRAFT_REJECTION	REACTOME_SHC_RELATED_EVENTS	0.737972	0	1672	407
KEGG_ALLOGRAFT_REJECTION	REACTOME_DEADENYLATION_OF_MRNA	0.784587	0	1672	133
KEGG_ALLOGRAFT_REJECTION	REACTOME_PROLONGED_ERK_ACTIVATION_EVENTS	0.756303	0	1672	411
KEGG_ALLOGRAFT_REJECTION	REACTOME_GRB2_EVENTS_IN_ERBB2_SIGNALING	0.737972	0	1672	407
KEGG_ALLOGRAFT_REJECTION	BIOCARTA_FCER1_PATHWAY	0.806704	0	1672	290
KEGG_ALPHA_LINOLENIC_ACID_METABOLISM	PID_SMAD2_3PATHWAY	0.822199	0	1465	238
KEGG_ALPHA_LINOLENIC_ACID_METABOLISM	BIOCARTA_EDG1_PATHWAY	0.733141	0	1465	105
KEGG_ALZHEIMERS_DISEASE	BIOCARTA_RNA_PATHWAY	0.72843	0	2776	71
KEGG_ALZHEIMERS_DISEASE	PID_SMAD2_3PATHWAY	0.848014	0	2776	426
KEGG_AMINOACYL_TRNA_BIOSYNTHESIS	PID_PDGFRAPATHWAY	0.810304	0	2355	301
KEGG_AMINOACYL_TRNA_BIOSYNTHESIS	PID_BMPPATHWAY	0.774445	0	2355	311
KEGG_AMINOACYL_TRNA_BIOSYNTHESIS	KEGG_GNRH_SIGNALING_PATHWAY	0.701224	0	2355	301
KEGG_AMINOACYL_TRNA_BIOSYNTHESIS	PID_AVB3_OPN_PATHWAY	0.703761	0	2355	65
KEGG_AMINOACYL_TRNA_BIOSYNTHESIS	PID_SMAD2_3PATHWAY	0.735608	0	2355	311
KEGG_AMINOACYL_TRNA_BIOSYNTHESIS	REACTOME_NUCLEAR_EVENTS_KINASE_AND_TRANSCRIPTION_FACTOR_ACTIVATION	0.757988	0	2355	556
KEGG_AMINOACYL_TRNA_BIOSYNTHESIS	BIOCARTA_ARENRF2_PATHWAY	0.907816	0	2355	217
KEGG_AMINOACYL_TRNA_BIOSYNTHESIS	REACTOME_ERK_MAPK_TARGETS	0.753324	0	2355	556
KEGG_AMINOACYL_TRNA_BIOSYNTHESIS	PID_P38_MKK3_6PATHWAY	0.781826	0	2355	71
KEGG_AMINO_SUGAR_AND_NUCLEOTIDE_SUGAR_METABOLISM	REACTOME_BMAL1_CLOCK_NPAS2_ACTIVATES_CIRCADIAN_EXPRESSION	0.735243	0	2367	506
KEGG_AMINO_SUGAR_AND_NUCLEOTIDE_SUGAR_METABOLISM	REACTOME_RORA_ACTIVATES_CIRCADIAN_EXPRESSION	0.76341	0	2367	506
KEGG_AMINO_SUGAR_AND_NUCLEOTIDE_SUGAR_METABOLISM	BIOCARTA_RAC1_PATHWAY	0.723569	0	2367	118
KEGG_AMINO_SUGAR_AND_NUCLEOTIDE_SUGAR_METABOLISM	ST_P38_MAPK_PATHWAY	0.712558	0	2367	270
KEGG_AMINO_SUGAR_AND_NUCLEOTIDE_SUGAR_METABOLISM	REACTOME_CIRCADIAN_REPRESSION_OF_EXPRESSION_BY_REV_ERBA	0.76341	0	2367	506
KEGG_AMINO_SUGAR_AND_NUCLEOTIDE_SUGAR_METABOLISM	REACTOME_DEADENYLATION_OF_MRNA	0.716045	0	2367	65
KEGG_AMINO_SUGAR_AND_NUCLEOTIDE_SUGAR_METABOLISM	PID_SMAD2_3PATHWAY	0.745086	0	2367	111
KEGG_AMINO_SUGAR_AND_NUCLEOTIDE_SUGAR_METABOLISM	REACTOME_YAP1_AND_WWTR1_TAZ_STIMULATED_GENE_EXPRESSION	0.738611	0	2367	506
KEGG_AMINO_SUGAR_AND_NUCLEOTIDE_SUGAR_METABOLISM	BIOCARTA_VDR_PATHWAY	0.816307	0	2367	213
KEGG_AMINO_SUGAR_AND_NUCLEOTIDE_SUGAR_METABOLISM	PID_P38ALPHABETADOWNSTREAMPATHWAY	0.703688	0	2367	356
KEGG_AMINO_SUGAR_AND_NUCLEOTIDE_SUGAR_METABOLISM	BIOCARTA_ARENRF2_PATHWAY	0.77455	0	2367	427
KEGG_AMINO_SUGAR_AND_NUCLEOTIDE_SUGAR_METABOLISM	BIOCARTA_P35ALZHEIMERS_PATHWAY	0.737074	0	2367	118
KEGG_ANTIGEN_PROCESSING_AND_PRESENTATION	PID_ERBB1_RECEPTOR_PROXIMAL_PATHWAY	0.753435	0	2708	233
KEGG_ANTIGEN_PROCESSING_AND_PRESENTATION	REACTOME_SHC_RELATED_EVENTS	0.82012	0	2708	409
KEGG_ANTIGEN_PROCESSING_AND_PRESENTATION	REACTOME_SHC_MEDIATED_SIGNALLING	0.82012	0	2708	409
KEGG_ANTIGEN_PROCESSING_AND_PRESENTATION	REACTOME_SIGNALLING_TO_RAS	0.706059	0	2708	409
KEGG_ANTIGEN_PROCESSING_AND_PRESENTATION	ST_GRANULE_CELL_SURVIVAL_PATHWAY	0.739957	0	2708	82
KEGG_ANTIGEN_PROCESSING_AND_PRESENTATION	REACTOME_RECYCLING_PATHWAY_OF_L1	0.703977	0	2708	143
KEGG_ANTIGEN_PROCESSING_AND_PRESENTATION	REACTOME_SHC1_EVENTS_IN_ERBB4_SIGNALING	0.798765	0	2708	409
KEGG_ANTIGEN_PROCESSING_AND_PRESENTATION	REACTOME_FRS2_MEDIATED_CASCADE	0.82155	0	2708	409
KEGG_ANTIGEN_PROCESSING_AND_PRESENTATION	PID_NEPHRIN_NEPH1_PATHWAY	0.721126	0	2708	347
KEGG_APOPTOSIS	REACTOME_RNA_POL_I_PROMOTER_OPENING	0.849202	0	2450	316
KEGG_ARACHIDONIC_ACID_METABOLISM	REACTOME_SIGNALING_BY_ROBO_RECEPTOR	0.818378	0	1412	149
KEGG_ARACHIDONIC_ACID_METABOLISM	PID_PDGFRAPATHWAY	0.81455	0	1412	6
KEGG_ARGININE_AND_PROLINE_METABOLISM	REACTOME_RORA_ACTIVATES_CIRCADIAN_EXPRESSION	0.700347	0	2239	620
KEGG_ARGININE_AND_PROLINE_METABOLISM	REACTOME_CIRCADIAN_REPRESSION_OF_EXPRESSION_BY_REV_ERBA	0.702791	0	2239	620
KEGG_ARGININE_AND_PROLINE_METABOLISM	PID_SMAD2_3PATHWAY	0.724521	0	2239	282
KEGG_ARGININE_AND_PROLINE_METABOLISM	PID_HDAC_CLASSIII_PATHWAY	0.784059	0	2239	171
KEGG_ARGININE_AND_PROLINE_METABOLISM	PID_PRLSIGNALINGEVENTSPATHWAY	0.712507	0	2239	171
KEGG_ARGININE_AND_PROLINE_METABOLISM	SA_G2_AND_M_PHASES	0.872769	0	2239	43
KEGG_ARGININE_AND_PROLINE_METABOLISM	BIOCARTA_RAB_PATHWAY	0.728611	0	2239	480
KEGG_ARGININE_AND_PROLINE_METABOLISM	BIOCARTA_RARRXR_PATHWAY	0.709713	0	2239	150
KEGG_ARGININE_AND_PROLINE_METABOLISM	REACTOME_LYSOSOME_VESICLE_BIOGENESIS	0.935152	0	2239	147
KEGG_ARRHYTHMOGENIC_RIGHT_VENTRICULAR_CARDIOMYOPATHY_ARVC	PID_HIF1APATHWAY	0.728123	0	2691	512
KEGG_ARRHYTHMOGENIC_RIGHT_VENTRICULAR_CARDIOMYOPATHY_ARVC	BIOCARTA_RNA_PATHWAY	0.711682	0	2691	777
KEGG_ARRHYTHMOGENIC_RIGHT_VENTRICULAR_CARDIOMYOPATHY_ARVC	PID_ARF6DOWNSTREAMPATHWAY	0.765159	0	2691	556
KEGG_ASTHMA	SIG_INSULIN_RECEPTOR_PATHWAY_IN_CARDIAC_MYOCYTES	0.810394	0	284	16
KEGG_ASTHMA	KEGG_GLIOMA	0.75667	0	284	16
KEGG_ASTHMA	PID_ERBB4_PATHWAY	0.709957	0	284	16
KEGG_AUTOIMMUNE_THYROID_DISEASE	KEGG_GLIOMA	0.734343	0	1672	407
KEGG_AUTOIMMUNE_THYROID_DISEASE	KEGG_MELANOMA	0.744146	0	1672	407
KEGG_AUTOIMMUNE_THYROID_DISEASE	BIOCARTA_HER2_PATHWAY	0.728377	0	1672	198
KEGG_AUTOIMMUNE_THYROID_DISEASE	REACTOME_FRS2_MEDIATED_CASCADE	0.711674	0	1672	411
KEGG_AUTOIMMUNE_THYROID_DISEASE	REACTOME_SHC1_EVENTS_IN_ERBB4_SIGNALING	0.737972	0	1672	407
KEGG_AUTOIMMUNE_THYROID_DISEASE	BIOCARTA_HDAC_PATHWAY	0.726376	0	1672	121
KEGG_AUTOIMMUNE_THYROID_DISEASE	SIG_IL4RECEPTOR_IN_B_LYPHOCYTES	0.71146	0	1672	198
KEGG_AUTOIMMUNE_THYROID_DISEASE	SA_B_CELL_RECEPTOR_COMPLEXES	0.730482	0	1672	369
KEGG_AUTOIMMUNE_THYROID_DISEASE	SA_G2_AND_M_PHASES	0.762732	0	1672	398
KEGG_AUTOIMMUNE_THYROID_DISEASE	REACTOME_SHC_RELATED_EVENTS	0.737972	0	1672	407
KEGG_AUTOIMMUNE_THYROID_DISEASE	REACTOME_DEADENYLATION_OF_MRNA	0.784587	0	1672	133
KEGG_AUTOIMMUNE_THYROID_DISEASE	REACTOME_PROLONGED_ERK_ACTIVATION_EVENTS	0.756303	0	1672	411
KEGG_AUTOIMMUNE_THYROID_DISEASE	REACTOME_GRB2_EVENTS_IN_ERBB2_SIGNALING	0.737972	0	1672	407
KEGG_AUTOIMMUNE_THYROID_DISEASE	BIOCARTA_FCER1_PATHWAY	0.806704	0	1672	290
KEGG_AXON_GUIDANCE	BIOCARTA_RAB_PATHWAY	0.706517	0	2398	686
KEGG_AXON_GUIDANCE	REACTOME_RNA_POL_I_PROMOTER_OPENING	0.808526	0	2398	276
KEGG_BASAL_CELL_CARCINOMA	REACTOME_SIGNALING_BY_BMP	0.755819	0	2375	320
KEGG_BASAL_CELL_CARCINOMA	BIOCARTA_RACCYCD_PATHWAY	0.751269	0	2375	464
KEGG_BASAL_CELL_CARCINOMA	BIOCARTA_MTOR_PATHWAY	0.702127	0	2375	230
KEGG_BASAL_CELL_CARCINOMA	REACTOME_NUCLEAR_RECEPTOR_TRANSCRIPTION_PATHWAY	0.782849	0	2375	182
KEGG_BASAL_CELL_CARCINOMA	PID_SMAD2_3PATHWAY	0.775018	0	2375	348
KEGG_BASAL_CELL_CARCINOMA	BIOCARTA_EIF4_PATHWAY	0.717079	0	2375	175
KEGG_BASAL_CELL_CARCINOMA	BIOCARTA_CREB_PATHWAY	0.780284	0	2375	175
KEGG_BASAL_CELL_CARCINOMA	BIOCARTA_IGF1R_PATHWAY	0.793884	0	2375	184
KEGG_BASAL_CELL_CARCINOMA	REACTOME_RECYCLING_PATHWAY_OF_L1	0.740465	0	2375	332
KEGG_BASAL_CELL_CARCINOMA	SIG_PIP3_SIGNALING_IN_B_LYMPHOCYTES	0.797781	0	2375	332
KEGG_BASAL_CELL_CARCINOMA	BIOCARTA_PTEN_PATHWAY	0.740594	0	2375	175
KEGG_BASAL_TRANSCRIPTION_FACTORS	REACTOME_ACTIVATION_OF_BH3_ONLY_PROTEINS	0.795713	0	2623	76
KEGG_BASAL_TRANSCRIPTION_FACTORS	BIOCARTA_SPRY_PATHWAY	0.720323	0	2623	321
KEGG_BASAL_TRANSCRIPTION_FACTORS	REACTOME_SIGNAL_ATTENUATION	0.747242	0	2623	351
KEGG_BASAL_TRANSCRIPTION_FACTORS	BIOCARTA_EIF4_PATHWAY	0.701001	0	2623	502
KEGG_BASAL_TRANSCRIPTION_FACTORS	BIOCARTA_P35ALZHEIMERS_PATHWAY	0.741168	0	2623	243
KEGG_B_CELL_RECEPTOR_SIGNALING_PATHWAY	SA_G1_AND_S_PHASES	0.76132	0	2484	59
KEGG_B_CELL_RECEPTOR_SIGNALING_PATHWAY	SA_G2_AND_M_PHASES	0.894852	0	2484	59
KEGG_B_CELL_RECEPTOR_SIGNALING_PATHWAY	REACTOME_SIGNALING_BY_NOTCH2	0.810963	0	2484	33
KEGG_BETA_ALANINE_METABOLISM	REACTOME_SIGNALING_BY_HIPPO	0.965796	0	1421	3
KEGG_BETA_ALANINE_METABOLISM	PID_FGF_PATHWAY	0.736293	0	1421	294
KEGG_BETA_ALANINE_METABOLISM	SA_B_CELL_RECEPTOR_COMPLEXES	0.705874	0	1421	323
KEGG_BETA_ALANINE_METABOLISM	REACTOME_PI_3K_CASCADE	0.724874	0	1421	298
KEGG_BETA_ALANINE_METABOLISM	BIOCARTA_PTEN_PATHWAY	0.790141	0	1421	298
KEGG_BIOSYNTHESIS_OF_UNSATURATED_FATTY_ACIDS	SA_G2_AND_M_PHASES	0.81789	0	2494	454
KEGG_BIOSYNTHESIS_OF_UNSATURATED_FATTY_ACIDS	PID_ARF6DOWNSTREAMPATHWAY	0.832196	0	2494	420
KEGG_BLADDER_CANCER	REACTOME_RORA_ACTIVATES_CIRCADIAN_EXPRESSION	0.834286	0	2445	21
KEGG_BLADDER_CANCER	REACTOME_CIRCADIAN_REPRESSION_OF_EXPRESSION_BY_REV_ERBA	0.834286	0	2445	21
KEGG_BLADDER_CANCER	BIOCARTA_VDR_PATHWAY	0.937061	0	2445	0
KEGG_BLADDER_CANCER	PID_SMAD2_3PATHWAY	0.729345	0	2445	628
KEGG_BUTANOATE_METABOLISM	REACTOME_SEMA3A_PAK_DEPENDENT_AXON_REPULSION	0.829942	0	1965	49
KEGG_BUTANOATE_METABOLISM	BIOCARTA_NTHI_PATHWAY	0.746987	0	1965	62
KEGG_BUTANOATE_METABOLISM	PID_HDAC_CLASSII_PATHWAY	0.700773	0	1965	425
KEGG_BUTANOATE_METABOLISM	REACTOME_DEADENYLATION_OF_MRNA	0.922607	0	1965	152
KEGG_CALCIUM_SIGNALING_PATHWAY	BIOCARTA_PTDINS_PATHWAY	0.745553	0	2599	514
KEGG_CELL_ADHESION_MOLECULES_CAMS	KEGG_RENAL_CELL_CARCINOMA	0.722097	0	2145	436
KEGG_CELL_ADHESION_MOLECULES_CAMS	KEGG_GLIOMA	0.75768	0	2145	255
KEGG_CELL_ADHESION_MOLECULES_CAMS	KEGG_PROSTATE_CANCER	0.755789	0	2145	320
KEGG_CELL_ADHESION_MOLECULES_CAMS	PID_IGF1_PATHWAY	0.730231	0	2145	358
KEGG_CELL_ADHESION_MOLECULES_CAMS	PID_RET_PATHWAY	0.702152	0	2145	436
KEGG_CELL_ADHESION_MOLECULES_CAMS	KEGG_NON_SMALL_CELL_LUNG_CANCER	0.707644	0	2145	255
KEGG_CELL_ADHESION_MOLECULES_CAMS	KEGG_MELANOMA	0.847356	0	2145	255
KEGG_CELL_ADHESION_MOLECULES_CAMS	BIOCARTA_PYK2_PATHWAY	0.771442	0	2145	436
KEGG_CELL_ADHESION_MOLECULES_CAMS	PID_ERBB1_RECEPTOR_PROXIMAL_PATHWAY	0.823366	0	2145	255
KEGG_CELL_ADHESION_MOLECULES_CAMS	BIOCARTA_IGF1_PATHWAY	0.800629	0	2145	251
KEGG_CELL_ADHESION_MOLECULES_CAMS	PID_BMPPATHWAY	0.781345	0	2145	144
KEGG_CELL_ADHESION_MOLECULES_CAMS	PID_VEGFR1_PATHWAY	0.719648	0	2145	251
KEGG_CELL_ADHESION_MOLECULES_CAMS	PID_HIF2PATHWAY	0.795906	0	2145	196
KEGG_CELL_ADHESION_MOLECULES_CAMS	ST_DIFFERENTIATION_PATHWAY_IN_PC12_CELLS	0.796976	0	2145	251
KEGG_CELL_ADHESION_MOLECULES_CAMS	BIOCARTA_CALCINEURIN_PATHWAY	0.825012	0	2145	376
KEGG_CELL_ADHESION_MOLECULES_CAMS	REACTOME_SEMA3A_PAK_DEPENDENT_AXON_REPULSION	0.772939	0	2145	436
KEGG_CELL_ADHESION_MOLECULES_CAMS	BIOCARTA_MET_PATHWAY	0.793404	0	2145	309
KEGG_CELL_ADHESION_MOLECULES_CAMS	BIOCARTA_INSULIN_PATHWAY	0.744193	0	2145	251
KEGG_CELL_ADHESION_MOLECULES_CAMS	PID_HIF1APATHWAY	0.722337	0	2145	253
KEGG_CELL_ADHESION_MOLECULES_CAMS	BIOCARTA_FCER1_PATHWAY	0.81868	0	2145	321
KEGG_CELL_ADHESION_MOLECULES_CAMS	PID_SMAD2_3PATHWAY	0.898913	0	2145	144
KEGG_CELL_ADHESION_MOLECULES_CAMS	PID_KITPATHWAY	0.754522	0	2145	251
KEGG_CELL_ADHESION_MOLECULES_CAMS	KEGG_ENDOMETRIAL_CANCER	0.727665	0	2145	344
KEGG_CELL_ADHESION_MOLECULES_CAMS	BIOCARTA_TCR_PATHWAY	0.732642	0	2145	436
KEGG_CELL_ADHESION_MOLECULES_CAMS	KEGG_MELANOGENESIS	0.73211	0	2145	320
KEGG_CELL_ADHESION_MOLECULES_CAMS	PID_P38ALPHABETAPATHWAY	0.716957	0	2145	451
KEGG_CELL_ADHESION_MOLECULES_CAMS	ST_GRANULE_CELL_SURVIVAL_PATHWAY	0.951728	0	2145	34
KEGG_CELL_ADHESION_MOLECULES_CAMS	BIOCARTA_IGF1MTOR_PATHWAY	0.72154	0	2145	135
KEGG_CELL_ADHESION_MOLECULES_CAMS	BIOCARTA_SPRY_PATHWAY	0.797498	0	2145	224
KEGG_CELL_ADHESION_MOLECULES_CAMS	REACTOME_SOS_MEDIATED_SIGNALLING	0.701943	0	2145	358
KEGG_CELL_ADHESION_MOLECULES_CAMS	PID_EPOPATHWAY	0.83419	0	2145	358
KEGG_CELL_ADHESION_MOLECULES_CAMS	BIOCARTA_RAB_PATHWAY	0.720584	0	2145	164
KEGG_CELL_ADHESION_MOLECULES_CAMS	REACTOME_SIGNAL_ATTENUATION	0.833022	0	2145	358
KEGG_CELL_ADHESION_MOLECULES_CAMS	REACTOME_CD28_CO_STIMULATION	0.701454	0	2145	451
KEGG_CELL_ADHESION_MOLECULES_CAMS	REACTOME_GAB1_SIGNALOSOME	0.77114	0	2145	39
KEGG_CELL_ADHESION_MOLECULES_CAMS	SA_PTEN_PATHWAY	0.852445	0	2145	34
KEGG_CELL_ADHESION_MOLECULES_CAMS	REACTOME_SIGNALING_BY_CONSTITUTIVELY_ACTIVE_EGFR	0.866636	0	2145	255
KEGG_CELL_ADHESION_MOLECULES_CAMS	BIOCARTA_HDAC_PATHWAY	0.715819	0	2145	610
KEGG_CELL_ADHESION_MOLECULES_CAMS	BIOCARTA_IGF1R_PATHWAY	0.827338	0	2145	224
KEGG_CELL_ADHESION_MOLECULES_CAMS	REACTOME_PI3K_EVENTS_IN_ERBB2_SIGNALING	0.708841	0	2145	145
KEGG_CELL_ADHESION_MOLECULES_CAMS	BIOCARTA_BCR_PATHWAY	0.732642	0	2145	436
KEGG_CELL_ADHESION_MOLECULES_CAMS	BIOCARTA_ARENRF2_PATHWAY	0.821939	0	2145	336
KEGG_CELL_ADHESION_MOLECULES_CAMS	REACTOME_SHC1_EVENTS_IN_ERBB4_SIGNALING	0.707849	0	2145	255
KEGG_CELL_ADHESION_MOLECULES_CAMS	PID_BETACATENIN_DEG_PATHWAY	0.735621	0	2145	280
KEGG_CELL_ADHESION_MOLECULES_CAMS	KEGG_B_CELL_RECEPTOR_SIGNALING_PATHWAY	0.73718	0	2145	436
KEGG_CELL_ADHESION_MOLECULES_CAMS	SIG_BCR_SIGNALING_PATHWAY	0.751834	0	2145	224
KEGG_CELL_ADHESION_MOLECULES_CAMS	PID_GMCSF_PATHWAY	0.733575	0	2145	255
KEGG_CELL_ADHESION_MOLECULES_CAMS	PID_MAPKTRKPATHWAY	0.831022	0	2145	255
KEGG_CELL_CYCLE	BIOCARTA_HIF_PATHWAY	0.737044	0	2641	304
KEGG_CELL_CYCLE	REACTOME_SIGNAL_ATTENUATION	0.730254	0	2641	627
KEGG_CELL_CYCLE	PID_RXR_VDR_PATHWAY	0.707621	0	2641	385
KEGG_CELL_CYCLE	PID_SYNDECAN_2_PATHWAY	0.725236	0	2641	435
KEGG_CHEMOKINE_SIGNALING_PATHWAY	REACTOME_RNA_POL_I_PROMOTER_OPENING	0.794556	0	2551	143
KEGG_CHEMOKINE_SIGNALING_PATHWAY	SA_G2_AND_M_PHASES	0.869804	0	2551	332
KEGG_CHRONIC_MYELOID_LEUKEMIA	BIOCARTA_EIF_PATHWAY	0.744416	0	2504	565
KEGG_CIRCADIAN_RHYTHM_MAMMAL	REACTOME_SIGNALING_BY_BMP	0.762107	0	2546	125
KEGG_CITRATE_CYCLE_TCA_CYCLE	BIOCARTA_VIP_PATHWAY	0.765007	0	2556	294
KEGG_CITRATE_CYCLE_TCA_CYCLE	REACTOME_SHC_RELATED_EVENTS	0.763518	0	2556	271
KEGG_CITRATE_CYCLE_TCA_CYCLE	REACTOME_SOS_MEDIATED_SIGNALLING	0.815407	0	2556	169
KEGG_CITRATE_CYCLE_TCA_CYCLE	REACTOME_SHC_MEDIATED_SIGNALLING	0.757029	0	2556	169
KEGG_CITRATE_CYCLE_TCA_CYCLE	REACTOME_SHC1_EVENTS_IN_ERBB4_SIGNALING	0.740883	0	2556	169
KEGG_CITRATE_CYCLE_TCA_CYCLE	PID_BETACATENIN_DEG_PATHWAY	0.706224	0	2556	299
KEGG_COLORECTAL_CANCER	REACTOME_SIGNALING_BY_HIPPO	0.70998	0	2459	437
KEGG_COMPLEMENT_AND_COAGULATION_CASCADES	REACTOME_REGULATION_OF_KIT_SIGNALING	0.863025	0	2153	175
KEGG_COMPLEMENT_AND_COAGULATION_CASCADES	PID_SMAD2_3PATHWAY	0.763485	0	2153	60
KEGG_COMPLEMENT_AND_COAGULATION_CASCADES	SA_PTEN_PATHWAY	0.769944	0	2153	296
KEGG_COMPLEMENT_AND_COAGULATION_CASCADES	BIOCARTA_IL6_PATHWAY	0.81624	0	2153	168
KEGG_COMPLEMENT_AND_COAGULATION_CASCADES	BIOCARTA_ERK_PATHWAY	0.709879	0	2153	168
KEGG_CYSTEINE_AND_METHIONINE_METABOLISM	REACTOME_INTRINSIC_PATHWAY_FOR_APOPTOSIS	0.714912	0	2468	514
KEGG_CYSTEINE_AND_METHIONINE_METABOLISM	BIOCARTA_IGF1_PATHWAY	0.778251	0	2468	238
KEGG_CYSTEINE_AND_METHIONINE_METABOLISM	BIOCARTA_INSULIN_PATHWAY	0.753699	0	2468	238
KEGG_CYSTEINE_AND_METHIONINE_METABOLISM	PID_HDAC_CLASSIII_PATHWAY	0.765025	0	2468	439
KEGG_CYSTEINE_AND_METHIONINE_METABOLISM	BIOCARTA_EGF_PATHWAY	0.703869	0	2468	277
KEGG_CYSTEINE_AND_METHIONINE_METABOLISM	BIOCARTA_SPRY_PATHWAY	0.779816	0	2468	269
KEGG_CYSTEINE_AND_METHIONINE_METABOLISM	REACTOME_SIGNAL_ATTENUATION	0.70791	0	2468	503
KEGG_CYSTEINE_AND_METHIONINE_METABOLISM	BIOCARTA_RNA_PATHWAY	0.72476	0	2468	466
KEGG_CYSTEINE_AND_METHIONINE_METABOLISM	PID_HES_HEYPATHWAY	0.707185	0	2468	205
KEGG_CYSTEINE_AND_METHIONINE_METABOLISM	PID_LYMPHANGIOGENESIS_PATHWAY	0.700886	0	2468	625
KEGG_CYTOKINE_CYTOKINE_RECEPTOR_INTERACTION	PID_REELINPATHWAY	0.731304	0	2271	194
KEGG_CYTOKINE_CYTOKINE_RECEPTOR_INTERACTION	SIG_IL4RECEPTOR_IN_B_LYPHOCYTES	0.723185	0	2271	270
KEGG_CYTOKINE_CYTOKINE_RECEPTOR_INTERACTION	BIOCARTA_PYK2_PATHWAY	0.713776	0	2271	194
KEGG_CYTOKINE_CYTOKINE_RECEPTOR_INTERACTION	PID_PDGFRAPATHWAY	0.758599	0	2271	196
KEGG_CYTOKINE_CYTOKINE_RECEPTOR_INTERACTION	BIOCARTA_IGF1_PATHWAY	0.786459	0	2271	418
KEGG_CYTOKINE_CYTOKINE_RECEPTOR_INTERACTION	PID_ERBB2ERBB3PATHWAY	0.70429	0	2271	406
KEGG_CYTOKINE_CYTOKINE_RECEPTOR_INTERACTION	BIOCARTA_INSULIN_PATHWAY	0.784193	0	2271	406
KEGG_CYTOKINE_CYTOKINE_RECEPTOR_INTERACTION	PID_SMAD2_3PATHWAY	0.732671	0	2271	174
KEGG_CYTOKINE_CYTOKINE_RECEPTOR_INTERACTION	BIOCARTA_GPCR_PATHWAY	0.756409	0	2271	82
KEGG_CYTOKINE_CYTOKINE_RECEPTOR_INTERACTION	BIOCARTA_EIF4_PATHWAY	0.704392	0	2271	174
KEGG_CYTOKINE_CYTOKINE_RECEPTOR_INTERACTION	REACTOME_SOS_MEDIATED_SIGNALLING	0.736892	0	2271	270
KEGG_CYTOKINE_CYTOKINE_RECEPTOR_INTERACTION	BIOCARTA_RAB_PATHWAY	0.713719	0	2271	652
KEGG_CYTOKINE_CYTOKINE_RECEPTOR_INTERACTION	REACTOME_SIGNAL_ATTENUATION	0.881057	0	2271	270
KEGG_CYTOKINE_CYTOKINE_RECEPTOR_INTERACTION	PID_BMPPATHWAY	0.747377	0	2271	174
KEGG_CYTOKINE_CYTOKINE_RECEPTOR_INTERACTION	SA_PTEN_PATHWAY	0.700192	0	2271	174
KEGG_CYTOKINE_CYTOKINE_RECEPTOR_INTERACTION	BIOCARTA_CREB_PATHWAY	0.725269	0	2271	174
KEGG_CYTOKINE_CYTOKINE_RECEPTOR_INTERACTION	BIOCARTA_WNT_PATHWAY	0.702162	0	2271	196
KEGG_CYTOKINE_CYTOKINE_RECEPTOR_INTERACTION	BIOCARTA_IGF1R_PATHWAY	0.80104	0	2271	418
KEGG_CYTOKINE_CYTOKINE_RECEPTOR_INTERACTION	BIOCARTA_BCR_PATHWAY	0.781061	0	2271	82
KEGG_CYTOKINE_CYTOKINE_RECEPTOR_INTERACTION	REACTOME_SIGNALLING_TO_RAS	0.733055	0	2271	204
KEGG_CYTOKINE_CYTOKINE_RECEPTOR_INTERACTION	BIOCARTA_ARENRF2_PATHWAY	0.765001	0	2271	174
KEGG_CYTOKINE_CYTOKINE_RECEPTOR_INTERACTION	BIOCARTA_P35ALZHEIMERS_PATHWAY	0.760188	0	2271	19
KEGG_CYTOKINE_CYTOKINE_RECEPTOR_INTERACTION	PID_LYMPHANGIOGENESIS_PATHWAY	0.724989	0	2271	625
KEGG_CYTOKINE_CYTOKINE_RECEPTOR_INTERACTION	PID_MAPKTRKPATHWAY	0.81807	0	2271	204
KEGG_CYTOSOLIC_DNA_SENSING_PATHWAY	REACTOME_SOS_MEDIATED_SIGNALLING	0.81822	0	2576	76
KEGG_CYTOSOLIC_DNA_SENSING_PATHWAY	REACTOME_SIGNAL_ATTENUATION	0.78769	0	2576	216
KEGG_DILATED_CARDIOMYOPATHY	REACTOME_SIGNALING_BY_NOTCH2	0.854564	0	2484	263
KEGG_DILATED_CARDIOMYOPATHY	BIOCARTA_RAB_PATHWAY	0.812695	0	2484	271
KEGG_DILATED_CARDIOMYOPATHY	SIG_PIP3_SIGNALING_IN_B_LYMPHOCYTES	0.728063	0	2484	269
KEGG_DILATED_CARDIOMYOPATHY	BIOCARTA_P35ALZHEIMERS_PATHWAY	0.714943	0	2484	0
KEGG_DNA_REPLICATION	PID_ER_NONGENOMIC_PATHWAY	0.72792	0	2408	501
KEGG_DNA_REPLICATION	BIOCARTA_MET_PATHWAY	0.701395	0	2408	208
KEGG_DNA_REPLICATION	PID_ERBB1_RECEPTOR_PROXIMAL_PATHWAY	0.802599	0	2408	208
KEGG_DNA_REPLICATION	PID_ERBB2ERBB3PATHWAY	0.763474	0	2408	208
KEGG_DNA_REPLICATION	SA_B_CELL_RECEPTOR_COMPLEXES	0.832775	0	2408	208
KEGG_DNA_REPLICATION	BIOCARTA_ARENRF2_PATHWAY	0.751481	0	2408	248
KEGG_DNA_REPLICATION	REACTOME_RECYCLING_PATHWAY_OF_L1	0.722598	0	2408	197
KEGG_DNA_REPLICATION	REACTOME_LYSOSOME_VESICLE_BIOGENESIS	0.706222	0	2408	301
KEGG_DNA_REPLICATION	BIOCARTA_TCR_PATHWAY	0.735635	0	2408	208
KEGG_DNA_REPLICATION	REACTOME_FRS2_MEDIATED_CASCADE	0.834927	0	2408	208
KEGG_DNA_REPLICATION	PID_AVB3_OPN_PATHWAY	0.827973	0	2408	183
KEGG_DORSO_VENTRAL_AXIS_FORMATION	REACTOME_DEADENYLATION_OF_MRNA	0.70801	0	2566	20
KEGG_DRUG_METABOLISM_CYTOCHROME_P450	PID_SMAD2_3PATHWAY	0.722467	0	685	192
KEGG_DRUG_METABOLISM_CYTOCHROME_P450	BIOCARTA_CDC42RAC_PATHWAY	0.793943	0	685	16
KEGG_DRUG_METABOLISM_OTHER_ENZYMES	REACTOME_DEADENYLATION_OF_MRNA	0.710087	0	2034	195
KEGG_ECM_RECEPTOR_INTERACTION	PID_BMPPATHWAY	0.752461	0	2387	464
KEGG_ECM_RECEPTOR_INTERACTION	BIOCARTA_GPCR_PATHWAY	0.743956	0	2387	555
KEGG_ECM_RECEPTOR_INTERACTION	BIOCARTA_BCR_PATHWAY	0.755872	0	2387	584
KEGG_ECM_RECEPTOR_INTERACTION	ST_GRANULE_CELL_SURVIVAL_PATHWAY	0.745441	0	2387	391
KEGG_ECM_RECEPTOR_INTERACTION	BIOCARTA_ARENRF2_PATHWAY	0.708614	0	2387	391
KEGG_ECM_RECEPTOR_INTERACTION	REACTOME_ANTIGEN_PRESENTATION_FOLDING_ASSEMBLY_AND_PEPTIDE_LOADING_OF_CLASS_I_MHC	0.792511	0	2387	99
KEGG_ECM_RECEPTOR_INTERACTION	BIOCARTA_P35ALZHEIMERS_PATHWAY	0.718044	0	2387	6
KEGG_ENDOMETRIAL_CANCER	REACTOME_DEADENYLATION_OF_MRNA	0.728505	0	2652	13
KEGG_ENDOMETRIAL_CANCER	SA_G2_AND_M_PHASES	0.771753	0	2652	487
KEGG_EPITHELIAL_CELL_SIGNALING_IN_HELICOBACTER_PYLORI_INFECTION	BIOCARTA_CHREBP2_PATHWAY	0.70013	0	2699	733
KEGG_ERBB_SIGNALING_PATHWAY	PID_MTOR_4PATHWAY	0.702418	0	2598	200
KEGG_ERBB_SIGNALING_PATHWAY	REACTOME_DEADENYLATION_OF_MRNA	0.855918	0	2598	10
KEGG_ERBB_SIGNALING_PATHWAY	REACTOME_SIGNALING_BY_NOTCH2	0.778408	0	2598	46
KEGG_ERBB_SIGNALING_PATHWAY	REACTOME_RNA_POL_I_PROMOTER_OPENING	0.77156	0	2598	511
KEGG_ERBB_SIGNALING_PATHWAY	REACTOME_DEADENYLATION_DEPENDENT_MRNA_DECAY	0.77655	0	2598	15
KEGG_ETHER_LIPID_METABOLISM	REACTOME_G0_AND_EARLY_G1	0.760008	0	2342	504
KEGG_ETHER_LIPID_METABOLISM	PID_PRLSIGNALINGEVENTSPATHWAY	0.798939	0	2342	356
KEGG_ETHER_LIPID_METABOLISM	PID_ARF6DOWNSTREAMPATHWAY	0.751448	0	2342	574
KEGG_ETHER_LIPID_METABOLISM	PID_ECADHERIN_STABILIZATION_PATHWAY	0.788312	0	2342	277
KEGG_FATTY_ACID_METABOLISM	REACTOME_ASSOCIATION_OF_TRIC_CCT_WITH_TARGET_PROTEINS_DURING_BIOSYNTHESIS	0.722674	0	2226	449
KEGG_FATTY_ACID_METABOLISM	BIOCARTA_GPCR_PATHWAY	0.714663	0	2226	227
KEGG_FATTY_ACID_METABOLISM	BIOCARTA_NFAT_PATHWAY	0.740992	0	2226	218
KEGG_FATTY_ACID_METABOLISM	BIOCARTA_ERK_PATHWAY	0.706077	0	2226	94
KEGG_FC_EPSILON_RI_SIGNALING_PATHWAY	PID_LKB1_PATHWAY	0.716852	0	2376	303
KEGG_FC_EPSILON_RI_SIGNALING_PATHWAY	REACTOME_DEADENYLATION_OF_MRNA	0.809692	0	2376	6
KEGG_FC_GAMMA_R_MEDIATED_PHAGOCYTOSIS	SA_G2_AND_M_PHASES	0.821436	0	2535	345
KEGG_FOCAL_ADHESION	BIOCARTA_RAB_PATHWAY	0.724399	0	2429	373
KEGG_FOLATE_BIOSYNTHESIS	BIOCARTA_MET_PATHWAY	0.703472	0	1061	179
KEGG_FOLATE_BIOSYNTHESIS	PID_IL6_7PATHWAY	0.73765	0	1061	56
KEGG_FOLATE_BIOSYNTHESIS	BIOCARTA_PDGF_PATHWAY	0.70705	0	1061	12
KEGG_FOLATE_BIOSYNTHESIS	PID_AR_TF_PATHWAY	0.816946	0	1061	56
KEGG_FOLATE_BIOSYNTHESIS	BIOCARTA_CBL_PATHWAY	0.744383	0	1061	72
KEGG_FOLATE_BIOSYNTHESIS	BIOCARTA_P35ALZHEIMERS_PATHWAY	0.702268	0	1061	317
KEGG_FOLATE_BIOSYNTHESIS	PID_LYMPHANGIOGENESIS_PATHWAY	0.744097	0	1061	55
KEGG_FOLATE_BIOSYNTHESIS	REACTOME_SIGNALING_BY_ROBO_RECEPTOR	0.714458	0	1061	269
KEGG_FOLATE_BIOSYNTHESIS	PID_EPOPATHWAY	0.831132	0	1061	179
KEGG_FOLATE_BIOSYNTHESIS	BIOCARTA_CALCINEURIN_PATHWAY	0.711992	0	1061	306
KEGG_FOLATE_BIOSYNTHESIS	BIOCARTA_EGF_PATHWAY	0.800839	0	1061	12
KEGG_FOLATE_BIOSYNTHESIS	REACTOME_SIGNALLING_TO_RAS	0.779387	0	1061	143
KEGG_FOLATE_BIOSYNTHESIS	PID_IL2_PI3KPATHWAY	0.89717	0	1061	109
KEGG_FRUCTOSE_AND_MANNOSE_METABOLISM	BIOCARTA_CALCINEURIN_PATHWAY	0.719497	0	2555	361
KEGG_FRUCTOSE_AND_MANNOSE_METABOLISM	REACTOME_LYSOSOME_VESICLE_BIOGENESIS	0.732073	0	2555	566
KEGG_GALACTOSE_METABOLISM	REACTOME_PI3K_AKT_ACTIVATION	0.706071	0	2403	318
KEGG_GALACTOSE_METABOLISM	PID_RXR_VDR_PATHWAY	0.707798	0	2403	657
KEGG_GALACTOSE_METABOLISM	PID_MAPKTRKPATHWAY	0.771247	0	2403	332
KEGG_GALACTOSE_METABOLISM	BIOCARTA_CARM1_PATHWAY	0.737829	0	2403	51
KEGG_GALACTOSE_METABOLISM	BIOCARTA_HCMV_PATHWAY	0.730753	0	2403	319
KEGG_GLIOMA	REACTOME_DEADENYLATION_OF_MRNA	0.864716	0	2505	1
KEGG_GLIOMA	BIOCARTA_RARRXR_PATHWAY	0.712929	0	2505	653
KEGG_GLIOMA	REACTOME_RNA_POL_I_PROMOTER_OPENING	0.755347	0	2505	440
KEGG_GLUTATHIONE_METABOLISM	PID_RETINOIC_ACID_PATHWAY	0.707686	0	2497	558
KEGG_GLUTATHIONE_METABOLISM	SA_G2_AND_M_PHASES	0.844088	0	2497	390
KEGG_GLUTATHIONE_METABOLISM	BIOCARTA_VDR_PATHWAY	0.819968	0	2497	451
KEGG_GLUTATHIONE_METABOLISM	REACTOME_SIGNAL_ATTENUATION	0.712503	0	2497	60
KEGG_GLUTATHIONE_METABOLISM	BIOCARTA_RNA_PATHWAY	0.750858	0	2497	399
KEGG_GLUTATHIONE_METABOLISM	BIOCARTA_ARENRF2_PATHWAY	0.818653	0	2497	83
KEGG_GLYCEROLIPID_METABOLISM	REACTOME_MYOGENESIS	0.762197	0	2355	333
KEGG_GLYCEROLIPID_METABOLISM	PID_AURORA_A_PATHWAY	0.716049	0	2355	672
KEGG_GLYCEROLIPID_METABOLISM	REACTOME_SIGNALING_BY_FGFR1_MUTANTS	0.833893	0	2355	207
KEGG_GLYCEROPHOSPHOLIPID_METABOLISM	BIOCARTA_VDR_PATHWAY	0.73055	0	2235	166
KEGG_GLYCEROPHOSPHOLIPID_METABOLISM	BIOCARTA_RAB_PATHWAY	0.700866	0	2235	504
KEGG_GLYCEROPHOSPHOLIPID_METABOLISM	PID_ERA_GENOMIC_PATHWAY	0.775194	0	2235	166
KEGG_GLYCOLYSIS_GLUCONEOGENESIS	ST_JNK_MAPK_PATHWAY	0.711589	0	2553	302
KEGG_GLYCOLYSIS_GLUCONEOGENESIS	KEGG_MELANOMA	0.712718	0	2553	57
KEGG_GLYCOLYSIS_GLUCONEOGENESIS	SIG_IL4RECEPTOR_IN_B_LYPHOCYTES	0.833012	0	2553	160
KEGG_GLYCOLYSIS_GLUCONEOGENESIS	REACTOME_SIGNALING_BY_FGFR_MUTANTS	0.721605	0	2553	178
KEGG_GLYCOLYSIS_GLUCONEOGENESIS	REACTOME_SOS_MEDIATED_SIGNALLING	0.768376	0	2553	379
KEGG_GLYCOLYSIS_GLUCONEOGENESIS	REACTOME_SIGNAL_ATTENUATION	0.818362	0	2553	312
KEGG_GLYCOLYSIS_GLUCONEOGENESIS	REACTOME_PI_3K_CASCADE	0.702509	0	2553	342
KEGG_GLYCOLYSIS_GLUCONEOGENESIS	REACTOME_PI3K_AKT_ACTIVATION	0.710167	0	2553	342
KEGG_GLYCOLYSIS_GLUCONEOGENESIS	SA_PTEN_PATHWAY	0.748628	0	2553	159
KEGG_GLYCOLYSIS_GLUCONEOGENESIS	REACTOME_LYSOSOME_VESICLE_BIOGENESIS	0.776536	0	2553	298
KEGG_GLYCOSAMINOGLYCAN_BIOSYNTHESIS_CHONDROITIN_SULFATE	SA_G1_AND_S_PHASES	0.891157	0	2377	93
KEGG_GLYCOSAMINOGLYCAN_BIOSYNTHESIS_CHONDROITIN_SULFATE	PID_NFAT_TFPATHWAY	0.774246	0	2377	228
KEGG_GLYCOSAMINOGLYCAN_BIOSYNTHESIS_CHONDROITIN_SULFATE	SA_REG_CASCADE_OF_CYCLIN_EXPR	0.829642	0	2377	390
KEGG_GLYCOSAMINOGLYCAN_BIOSYNTHESIS_CHONDROITIN_SULFATE	BIOCARTA_VDR_PATHWAY	0.711546	0	2377	510
KEGG_GLYCOSAMINOGLYCAN_BIOSYNTHESIS_CHONDROITIN_SULFATE	BIOCARTA_CDC42RAC_PATHWAY	0.703821	0	2377	206
KEGG_GLYCOSAMINOGLYCAN_BIOSYNTHESIS_HEPARAN_SULFATE	PID_REELINPATHWAY	0.769705	0	2289	89
KEGG_GLYCOSAMINOGLYCAN_BIOSYNTHESIS_HEPARAN_SULFATE	SA_PTEN_PATHWAY	0.71708	0	2289	593
KEGG_GLYCOSAMINOGLYCAN_BIOSYNTHESIS_HEPARAN_SULFATE	BIOCARTA_IGF1R_PATHWAY	0.728479	0	2289	593
KEGG_GLYCOSAMINOGLYCAN_BIOSYNTHESIS_HEPARAN_SULFATE	REACTOME_ANTIGEN_PRESENTATION_FOLDING_ASSEMBLY_AND_PEPTIDE_LOADING_OF_CLASS_I_MHC	0.899415	0	2289	86
KEGG_GLYCOSAMINOGLYCAN_BIOSYNTHESIS_HEPARAN_SULFATE	BIOCARTA_ATM_PATHWAY	0.813587	0	2289	50
KEGG_GLYCOSAMINOGLYCAN_BIOSYNTHESIS_HEPARAN_SULFATE	BIOCARTA_ETS_PATHWAY	0.727703	0	2289	423
KEGG_GLYCOSAMINOGLYCAN_BIOSYNTHESIS_HEPARAN_SULFATE	PID_BETACATENIN_DEG_PATHWAY	0.708552	0	2289	107
KEGG_GLYCOSAMINOGLYCAN_BIOSYNTHESIS_HEPARAN_SULFATE	BIOCARTA_PS1_PATHWAY	0.965664	0	2289	5
KEGG_GLYCOSAMINOGLYCAN_BIOSYNTHESIS_KERATAN_SULFATE	REACTOME_SIGNALING_BY_BMP	0.790791	0	2293	381
KEGG_GLYCOSAMINOGLYCAN_BIOSYNTHESIS_KERATAN_SULFATE	PID_BMPPATHWAY	0.7775	0	2293	381
KEGG_GLYCOSAMINOGLYCAN_BIOSYNTHESIS_KERATAN_SULFATE	ST_DIFFERENTIATION_PATHWAY_IN_PC12_CELLS	0.749574	0	2293	95
KEGG_GLYCOSAMINOGLYCAN_BIOSYNTHESIS_KERATAN_SULFATE	ST_GRANULE_CELL_SURVIVAL_PATHWAY	0.747732	0	2293	95
KEGG_GLYCOSAMINOGLYCAN_BIOSYNTHESIS_KERATAN_SULFATE	BIOCARTA_RAB_PATHWAY	0.801081	0	2293	34
KEGG_GLYCOSAMINOGLYCAN_BIOSYNTHESIS_KERATAN_SULFATE	PID_ECADHERIN_STABILIZATION_PATHWAY	0.708259	0	2293	215
KEGG_GLYCOSAMINOGLYCAN_BIOSYNTHESIS_KERATAN_SULFATE	REACTOME_ANTIGEN_PRESENTATION_FOLDING_ASSEMBLY_AND_PEPTIDE_LOADING_OF_CLASS_I_MHC	0.774621	0	2293	468
KEGG_GLYCOSAMINOGLYCAN_BIOSYNTHESIS_KERATAN_SULFATE	BIOCARTA_ARENRF2_PATHWAY	0.81025	0	2293	227
KEGG_GLYCOSAMINOGLYCAN_BIOSYNTHESIS_KERATAN_SULFATE	BIOCARTA_P35ALZHEIMERS_PATHWAY	0.815411	0	2293	6
KEGG_GLYCOSAMINOGLYCAN_BIOSYNTHESIS_KERATAN_SULFATE	BIOCARTA_PS1_PATHWAY	0.750811	0	2293	6
KEGG_GLYCOSAMINOGLYCAN_DEGRADATION	BIOCARTA_IGF1_PATHWAY	0.739421	0	1886	85
KEGG_GLYCOSAMINOGLYCAN_DEGRADATION	REACTOME_G1_PHASE	0.733705	0	1886	119
KEGG_GLYCOSAMINOGLYCAN_DEGRADATION	PID_ATF2_PATHWAY	0.772281	0	1886	232
KEGG_GLYCOSAMINOGLYCAN_DEGRADATION	REACTOME_SMAD2_SMAD3_SMAD4_HETEROTRIMER_REGULATES_TRANSCRIPTION	0.823043	0	1886	98
KEGG_GLYCOSAMINOGLYCAN_DEGRADATION	REACTOME_E2F_MEDIATED_REGULATION_OF_DNA_REPLICATION	0.724604	0	1886	341
KEGG_GLYCOSAMINOGLYCAN_DEGRADATION	BIOCARTA_CELLCYCLE_PATHWAY	0.755238	0	1886	341
KEGG_GLYCOSAMINOGLYCAN_DEGRADATION	PID_IL2_STAT5PATHWAY	0.747358	0	1886	232
KEGG_GLYCOSAMINOGLYCAN_DEGRADATION	REACTOME_G1_S_SPECIFIC_TRANSCRIPTION	0.835901	0	1886	50
KEGG_GLYCOSAMINOGLYCAN_DEGRADATION	BIOCARTA_HDAC_PATHWAY	0.882277	0	1886	33
KEGG_GLYCOSAMINOGLYCAN_DEGRADATION	SA_REG_CASCADE_OF_CYCLIN_EXPR	0.774569	0	1886	232
KEGG_GLYCOSAMINOGLYCAN_DEGRADATION	BIOCARTA_IGF1MTOR_PATHWAY	0.74396	0	1886	36
KEGG_GLYCOSAMINOGLYCAN_DEGRADATION	REACTOME_DAG_AND_IP3_SIGNALING	0.833422	0	1886	314
KEGG_GLYCOSAMINOGLYCAN_DEGRADATION	BIOCARTA_P35ALZHEIMERS_PATHWAY	0.721868	0	1886	525
KEGG_GLYCOSAMINOGLYCAN_DEGRADATION	REACTOME_PYRUVATE_METABOLISM	0.725495	0	1886	285
KEGG_GLYCOSAMINOGLYCAN_DEGRADATION	BIOCARTA_PS1_PATHWAY	0.734076	0	1886	502
KEGG_GLYCOSAMINOGLYCAN_DEGRADATION	BIOCARTA_CARM1_PATHWAY	0.784085	0	1886	407
KEGG_GLYCOSAMINOGLYCAN_DEGRADATION	REACTOME_REGULATION_OF_PYRUVATE_DEHYDROGENASE_PDH_COMPLEX	0.725495	0	1886	285
KEGG_GLYCOSAMINOGLYCAN_DEGRADATION	BIOCARTA_ARF_PATHWAY	0.72462	0	1886	94
KEGG_GLYCOSAMINOGLYCAN_DEGRADATION	PID_HNF3APATHWAY	0.71194	0	1886	67
KEGG_GLYCOSPHINGOLIPID_BIOSYNTHESIS_GANGLIO_SERIES	PID_BMPPATHWAY	0.759427	0	2285	118
KEGG_GLYCOSPHINGOLIPID_BIOSYNTHESIS_GANGLIO_SERIES	ST_DIFFERENTIATION_PATHWAY_IN_PC12_CELLS	0.7759	0	2285	118
KEGG_GLYCOSPHINGOLIPID_BIOSYNTHESIS_GANGLIO_SERIES	BIOCARTA_IGF1MTOR_PATHWAY	0.716958	0	2285	573
KEGG_GLYCOSPHINGOLIPID_BIOSYNTHESIS_GANGLIO_SERIES	BIOCARTA_P35ALZHEIMERS_PATHWAY	0.829321	0	2285	70
KEGG_GLYCOSPHINGOLIPID_BIOSYNTHESIS_GANGLIO_SERIES	REACTOME_SIGNALING_BY_NOTCH2	0.937828	0	2285	142
KEGG_GLYCOSPHINGOLIPID_BIOSYNTHESIS_GLOBO_SERIES	REACTOME_SIGNALING_BY_BMP	0.86844	0	2029	79
KEGG_GLYCOSPHINGOLIPID_BIOSYNTHESIS_GLOBO_SERIES	PID_BMPPATHWAY	0.740897	0	2029	133
KEGG_GLYCOSPHINGOLIPID_BIOSYNTHESIS_GLOBO_SERIES	BIOCARTA_RNA_PATHWAY	0.709859	0	2029	354
KEGG_GLYCOSPHINGOLIPID_BIOSYNTHESIS_GLOBO_SERIES	BIOCARTA_RARRXR_PATHWAY	0.757411	0	2029	495
KEGG_GLYCOSPHINGOLIPID_BIOSYNTHESIS_GLOBO_SERIES	BIOCARTA_P35ALZHEIMERS_PATHWAY	0.846373	0	2029	133
KEGG_GLYCOSPHINGOLIPID_BIOSYNTHESIS_GLOBO_SERIES	PID_BETACATENIN_DEG_PATHWAY	0.738855	0	2029	401
KEGG_GLYOXYLATE_AND_DICARBOXYLATE_METABOLISM	REACTOME_DEADENYLATION_OF_MRNA	0.700165	0	1926	482
KEGG_GLYOXYLATE_AND_DICARBOXYLATE_METABOLISM	BIOCARTA_PS1_PATHWAY	0.792866	0	1926	177
KEGG_GLYOXYLATE_AND_DICARBOXYLATE_METABOLISM	PID_LIS1PATHWAY	0.759783	0	1926	320
KEGG_GLYOXYLATE_AND_DICARBOXYLATE_METABOLISM	REACTOME_NETRIN1_SIGNALING	0.704104	0	1926	475
KEGG_GLYOXYLATE_AND_DICARBOXYLATE_METABOLISM	KEGG_TYPE_II_DIABETES_MELLITUS	0.731333	0	1926	399
KEGG_GNRH_SIGNALING_PATHWAY	PID_CDC42_REG_PATHWAY	0.706553	0	2534	455
KEGG_GRAFT_VERSUS_HOST_DISEASE	KEGG_GLIOMA	0.734343	0	1672	407
KEGG_GRAFT_VERSUS_HOST_DISEASE	KEGG_MELANOMA	0.744146	0	1672	407
KEGG_GRAFT_VERSUS_HOST_DISEASE	BIOCARTA_SPRY_PATHWAY	0.714851	0	1672	198
KEGG_GRAFT_VERSUS_HOST_DISEASE	BIOCARTA_HER2_PATHWAY	0.728377	0	1672	198
KEGG_GRAFT_VERSUS_HOST_DISEASE	REACTOME_FRS2_MEDIATED_CASCADE	0.711674	0	1672	411
KEGG_GRAFT_VERSUS_HOST_DISEASE	REACTOME_SHC1_EVENTS_IN_ERBB4_SIGNALING	0.737972	0	1672	407
KEGG_GRAFT_VERSUS_HOST_DISEASE	BIOCARTA_HDAC_PATHWAY	0.726376	0	1672	121
KEGG_GRAFT_VERSUS_HOST_DISEASE	SIG_IL4RECEPTOR_IN_B_LYPHOCYTES	0.71146	0	1672	198
KEGG_GRAFT_VERSUS_HOST_DISEASE	SA_B_CELL_RECEPTOR_COMPLEXES	0.730482	0	1672	369
KEGG_GRAFT_VERSUS_HOST_DISEASE	SA_G2_AND_M_PHASES	0.762732	0	1672	398
KEGG_GRAFT_VERSUS_HOST_DISEASE	REACTOME_SHC_RELATED_EVENTS	0.737972	0	1672	407
KEGG_GRAFT_VERSUS_HOST_DISEASE	REACTOME_DEADENYLATION_OF_MRNA	0.784587	0	1672	133
KEGG_GRAFT_VERSUS_HOST_DISEASE	REACTOME_PROLONGED_ERK_ACTIVATION_EVENTS	0.756303	0	1672	411
KEGG_GRAFT_VERSUS_HOST_DISEASE	REACTOME_GRB2_EVENTS_IN_ERBB2_SIGNALING	0.737972	0	1672	407
KEGG_GRAFT_VERSUS_HOST_DISEASE	BIOCARTA_FCER1_PATHWAY	0.806704	0	1672	290
KEGG_HEDGEHOG_SIGNALING_PATHWAY	REACTOME_SIGNALING_BY_BMP	0.715786	0	2353	4
KEGG_HEDGEHOG_SIGNALING_PATHWAY	REACTOME_NETRIN1_SIGNALING	0.74825	0	2353	82
KEGG_HEDGEHOG_SIGNALING_PATHWAY	PID_BMPPATHWAY	0.748737	0	2353	87
KEGG_HEDGEHOG_SIGNALING_PATHWAY	PID_RETINOIC_ACID_PATHWAY	0.703544	0	2353	420
KEGG_HEDGEHOG_SIGNALING_PATHWAY	PID_NETRIN_PATHWAY	0.793324	0	2353	87
KEGG_HEDGEHOG_SIGNALING_PATHWAY	BIOCARTA_RAB_PATHWAY	0.728248	0	2353	219
KEGG_HEDGEHOG_SIGNALING_PATHWAY	BIOCARTA_ARENRF2_PATHWAY	0.797518	0	2353	475
KEGG_HEMATOPOIETIC_CELL_LINEAGE	ST_DIFFERENTIATION_PATHWAY_IN_PC12_CELLS	0.755098	0	2519	212
KEGG_HEMATOPOIETIC_CELL_LINEAGE	ST_GRANULE_CELL_SURVIVAL_PATHWAY	0.893857	0	2519	192
KEGG_HEMATOPOIETIC_CELL_LINEAGE	BIOCARTA_SPRY_PATHWAY	0.759985	0	2519	464
KEGG_HEMATOPOIETIC_CELL_LINEAGE	REACTOME_SHC_RELATED_EVENTS	0.740154	0	2519	507
KEGG_HEMATOPOIETIC_CELL_LINEAGE	REACTOME_SHC_MEDIATED_SIGNALLING	0.740154	0	2519	507
KEGG_HEMATOPOIETIC_CELL_LINEAGE	BIOCARTA_ARENRF2_PATHWAY	0.773003	0	2519	52
KEGG_HEMATOPOIETIC_CELL_LINEAGE	REACTOME_FRS2_MEDIATED_CASCADE	0.728254	0	2519	507
KEGG_HEMATOPOIETIC_CELL_LINEAGE	PID_MAPKTRKPATHWAY	0.781513	0	2519	208
KEGG_HEMATOPOIETIC_CELL_LINEAGE	BIOCARTA_PS1_PATHWAY	0.949243	0	2519	1
KEGG_HOMOLOGOUS_RECOMBINATION	PID_PI3KPLCTRKPATHWAY	0.733339	0	1450	224
KEGG_HOMOLOGOUS_RECOMBINATION	PID_ERBB1_INTERNALIZATION_PATHWAY	0.916873	0	1450	20
KEGG_HOMOLOGOUS_RECOMBINATION	PID_EPHBFWDPATHWAY	0.87003	0	1450	81
KEGG_HOMOLOGOUS_RECOMBINATION	PID_ERBB1_RECEPTOR_PROXIMAL_PATHWAY	0.761041	0	1450	81
KEGG_HOMOLOGOUS_RECOMBINATION	PID_MTOR_4PATHWAY	0.70805	0	1450	309
KEGG_HOMOLOGOUS_RECOMBINATION	KEGG_ERBB_SIGNALING_PATHWAY	0.759859	0	1450	35
KEGG_HOMOLOGOUS_RECOMBINATION	REACTOME_SIGNALING_BY_FGFR_MUTANTS	0.777122	0	1450	123
KEGG_HOMOLOGOUS_RECOMBINATION	PID_NCADHERINPATHWAY	0.742045	0	1450	361
KEGG_HOMOLOGOUS_RECOMBINATION	KEGG_ACUTE_MYELOID_LEUKEMIA	0.722345	0	1450	320
KEGG_HOMOLOGOUS_RECOMBINATION	PID_ER_NONGENOMIC_PATHWAY	0.703207	0	1450	20
KEGG_HOMOLOGOUS_RECOMBINATION	PID_RET_PATHWAY	0.744575	0	1450	20
KEGG_HOMOLOGOUS_RECOMBINATION	PID_PDGFRAPATHWAY	0.931627	0	1450	20
KEGG_HOMOLOGOUS_RECOMBINATION	PID_IL6_7PATHWAY	0.844109	0	1450	20
KEGG_HOMOLOGOUS_RECOMBINATION	KEGG_DORSO_VENTRAL_AXIS_FORMATION	0.840933	0	1450	20
KEGG_HOMOLOGOUS_RECOMBINATION	BIOCARTA_MET_PATHWAY	0.896653	0	1450	20
KEGG_HOMOLOGOUS_RECOMBINATION	PID_NEPHRIN_NEPH1_PATHWAY	0.778678	0	1450	143
KEGG_HOMOLOGOUS_RECOMBINATION	PID_ERBB2ERBB3PATHWAY	0.929289	0	1450	35
KEGG_HOMOLOGOUS_RECOMBINATION	REACTOME_SIGNALING_BY_CONSTITUTIVELY_ACTIVE_EGFR	0.870959	0	1450	20
KEGG_HOMOLOGOUS_RECOMBINATION	REACTOME_SOS_MEDIATED_SIGNALLING	0.916252	0	1450	20
KEGG_HOMOLOGOUS_RECOMBINATION	REACTOME_SIGNALLING_TO_ERKS	0.947797	0	1450	20
KEGG_HOMOLOGOUS_RECOMBINATION	REACTOME_CELL_DEATH_SIGNALLING_VIA_NRAGE_NRIF_AND_NADE	0.710991	0	1450	229
KEGG_HYPERTROPHIC_CARDIOMYOPATHY_HCM	REACTOME_SIGNALING_BY_NOTCH2	0.787329	0	2665	385
KEGG_HYPERTROPHIC_CARDIOMYOPATHY_HCM	BIOCARTA_P35ALZHEIMERS_PATHWAY	0.756076	0	2665	0
KEGG_INSULIN_SIGNALING_PATHWAY	BIOCARTA_EIF_PATHWAY	0.771654	0	2673	614
KEGG_INTESTINAL_IMMUNE_NETWORK_FOR_IGA_PRODUCTION	PID_SMAD2_3PATHWAY	0.717783	0	1905	203
KEGG_INTESTINAL_IMMUNE_NETWORK_FOR_IGA_PRODUCTION	BIOCARTA_HER2_PATHWAY	0.802094	0	1905	30
KEGG_INTESTINAL_IMMUNE_NETWORK_FOR_IGA_PRODUCTION	BIOCARTA_IGF1_PATHWAY	0.78267	0	1905	207
KEGG_INTESTINAL_IMMUNE_NETWORK_FOR_IGA_PRODUCTION	BIOCARTA_NFAT_PATHWAY	0.707546	0	1905	205
KEGG_INTESTINAL_IMMUNE_NETWORK_FOR_IGA_PRODUCTION	BIOCARTA_GPCR_PATHWAY	0.720812	0	1905	207
KEGG_INTESTINAL_IMMUNE_NETWORK_FOR_IGA_PRODUCTION	BIOCARTA_INSULIN_PATHWAY	0.733799	0	1905	207
KEGG_INTESTINAL_IMMUNE_NETWORK_FOR_IGA_PRODUCTION	REACTOME_SOS_MEDIATED_SIGNALLING	0.857737	0	1905	149
KEGG_INTESTINAL_IMMUNE_NETWORK_FOR_IGA_PRODUCTION	BIOCARTA_IGF1R_PATHWAY	0.890828	0	1905	205
KEGG_INTESTINAL_IMMUNE_NETWORK_FOR_IGA_PRODUCTION	ST_G_ALPHA_I_PATHWAY	0.786401	0	1905	49
KEGG_JAK_STAT_SIGNALING_PATHWAY	REACTOME_SIGNALING_BY_BMP	0.839779	0	2529	276
KEGG_JAK_STAT_SIGNALING_PATHWAY	REACTOME_DEADENYLATION_OF_MRNA	0.728369	0	2529	660
KEGG_JAK_STAT_SIGNALING_PATHWAY	PID_LIS1PATHWAY	0.709474	0	2529	442
KEGG_JAK_STAT_SIGNALING_PATHWAY	PID_SMAD2_3PATHWAY	0.703262	0	2529	496
KEGG_JAK_STAT_SIGNALING_PATHWAY	BIOCARTA_ARENRF2_PATHWAY	0.791621	0	2529	147
KEGG_JAK_STAT_SIGNALING_PATHWAY	REACTOME_RNA_POL_I_PROMOTER_OPENING	0.731186	0	2529	164
KEGG_LEISHMANIA_INFECTION	REACTOME_SEMA3A_PAK_DEPENDENT_AXON_REPULSION	0.755681	0	2295	195
KEGG_LEISHMANIA_INFECTION	PID_LIS1PATHWAY	0.701832	0	2295	460
KEGG_LEISHMANIA_INFECTION	PID_EPHA2_FWDPATHWAY	0.725208	0	2295	194
KEGG_LEUKOCYTE_TRANSENDOTHELIAL_MIGRATION	REACTOME_REGULATION_OF_HYPOXIA_INDUCIBLE_FACTOR_HIF_BY_OXYGEN	0.735391	0	2536	249
KEGG_LIMONENE_AND_PINENE_DEGRADATION	BIOCARTA_HER2_PATHWAY	0.730475	0	1924	213
KEGG_LIMONENE_AND_PINENE_DEGRADATION	PID_HDAC_CLASSII_PATHWAY	0.71483	0	1924	368
KEGG_LIMONENE_AND_PINENE_DEGRADATION	BIOCARTA_PDGF_PATHWAY	0.758234	0	1924	213
KEGG_LIMONENE_AND_PINENE_DEGRADATION	BIOCARTA_IGF1_PATHWAY	0.768195	0	1924	285
KEGG_LIMONENE_AND_PINENE_DEGRADATION	PID_VEGFR1_PATHWAY	0.771119	0	1924	213
KEGG_LIMONENE_AND_PINENE_DEGRADATION	BIOCARTA_CTCF_PATHWAY	0.850792	0	1924	218
KEGG_LIMONENE_AND_PINENE_DEGRADATION	BIOCARTA_EGF_PATHWAY	0.758234	0	1924	213
KEGG_LIMONENE_AND_PINENE_DEGRADATION	PID_HES_HEYPATHWAY	0.718363	0	1924	152
KEGG_LIMONENE_AND_PINENE_DEGRADATION	PID_AVB3_OPN_PATHWAY	0.713866	0	1924	546
KEGG_LIMONENE_AND_PINENE_DEGRADATION	BIOCARTA_IL6_PATHWAY	0.794869	0	1924	145
KEGG_LIMONENE_AND_PINENE_DEGRADATION	PID_ARF6DOWNSTREAMPATHWAY	0.72973	0	1924	117
KEGG_LIMONENE_AND_PINENE_DEGRADATION	BIOCARTA_PTEN_PATHWAY	0.760192	0	1924	213
KEGG_LIMONENE_AND_PINENE_DEGRADATION	BIOCARTA_ETS_PATHWAY	0.751821	0	1924	29
KEGG_LIMONENE_AND_PINENE_DEGRADATION	BIOCARTA_CDC42RAC_PATHWAY	0.705672	0	1924	546
KEGG_LIMONENE_AND_PINENE_DEGRADATION	REACTOME_TGF_BETA_RECEPTOR_SIGNALING_IN_EMT_EPITHELIAL_TO_MESENCHYMAL_TRANSITION	0.790464	0	1924	3
KEGG_LIMONENE_AND_PINENE_DEGRADATION	BIOCARTA_GATA3_PATHWAY	0.761219	0	1924	347
KEGG_LIMONENE_AND_PINENE_DEGRADATION	REACTOME_NEP_NS2_INTERACTS_WITH_THE_CELLULAR_EXPORT_MACHINERY	0.800086	0	1924	105
KEGG_LIMONENE_AND_PINENE_DEGRADATION	REACTOME_TRANSPORT_OF_RIBONUCLEOPROTEINS_INTO_THE_HOST_NUCLEUS	0.80829	0	1924	105
KEGG_LIMONENE_AND_PINENE_DEGRADATION	BIOCARTA_ARF_PATHWAY	0.748681	0	1924	218
KEGG_LIMONENE_AND_PINENE_DEGRADATION	BIOCARTA_HCMV_PATHWAY	0.818895	0	1924	213
KEGG_LIMONENE_AND_PINENE_DEGRADATION	REACTOME_SIGNALING_BY_FGFR1_FUSION_MUTANTS	0.819599	0	1924	213
KEGG_LIMONENE_AND_PINENE_DEGRADATION	BIOCARTA_TPO_PATHWAY	0.791265	0	1924	213
KEGG_LINOLEIC_ACID_METABOLISM	REACTOME_SEMA3A_PAK_DEPENDENT_AXON_REPULSION	0.71807	0	661	104
KEGG_LINOLEIC_ACID_METABOLISM	PID_IFNGPATHWAY	0.741978	0	661	24
KEGG_LINOLEIC_ACID_METABOLISM	PID_AVB3_OPN_PATHWAY	0.963636	0	661	24
KEGG_LONG_TERM_POTENTIATION	BIOCARTA_RAC1_PATHWAY	0.727792	0	2644	231
KEGG_LONG_TERM_POTENTIATION	SIG_REGULATION_OF_THE_ACTIN_CYTOSKELETON_BY_RHO_GTPASES	0.715116	0	2644	606
KEGG_LYSINE_DEGRADATION	PID_NECTIN_PATHWAY	0.709881	0	2693	215
KEGG_LYSINE_DEGRADATION	PID_AVB3_OPN_PATHWAY	0.719459	0	2693	180
KEGG_LYSINE_DEGRADATION	REACTOME_SIGNAL_ATTENUATION	0.84853	0	2693	154
KEGG_LYSINE_DEGRADATION	BIOCARTA_P35ALZHEIMERS_PATHWAY	0.8288	0	2693	462
KEGG_LYSOSOME	PID_SMAD2_3PATHWAY	0.801843	0	2273	416
KEGG_LYSOSOME	BIOCARTA_RARRXR_PATHWAY	0.704976	0	2273	671
KEGG_LYSOSOME	BIOCARTA_ARENRF2_PATHWAY	0.754306	0	2273	142
KEGG_MAPK_SIGNALING_PATHWAY	REACTOME_SIGNALING_BY_BMP	0.772345	0	2558	338
KEGG_MAPK_SIGNALING_PATHWAY	PID_TCPTP_PATHWAY	0.725906	0	2558	372
KEGG_MAPK_SIGNALING_PATHWAY	BIOCARTA_RAB_PATHWAY	0.715735	0	2558	690
KEGG_MATURITY_ONSET_DIABETES_OF_THE_YOUNG	REACTOME_SIGNALING_BY_BMP	0.807436	0	1715	3
KEGG_MATURITY_ONSET_DIABETES_OF_THE_YOUNG	REACTOME_G_ALPHA1213_SIGNALLING_EVENTS	0.77724	0	1715	265
KEGG_MATURITY_ONSET_DIABETES_OF_THE_YOUNG	KEGG_TYPE_II_DIABETES_MELLITUS	0.740654	0	1715	446
KEGG_MATURITY_ONSET_DIABETES_OF_THE_YOUNG	PID_NEPHRIN_NEPH1_PATHWAY	0.936369	0	1715	110
KEGG_MATURITY_ONSET_DIABETES_OF_THE_YOUNG	BIOCARTA_PTEN_PATHWAY	0.710864	0	1715	497
KEGG_MATURITY_ONSET_DIABETES_OF_THE_YOUNG	BIOCARTA_P38MAPK_PATHWAY	0.931197	0	1715	110
KEGG_MATURITY_ONSET_DIABETES_OF_THE_YOUNG	PID_IL2_STAT5PATHWAY	0.753683	0	1715	211
KEGG_MATURITY_ONSET_DIABETES_OF_THE_YOUNG	REACTOME_ERK_MAPK_TARGETS	0.705384	0	1715	446
KEGG_MELANOMA	PID_REELINPATHWAY	0.721465	0	2267	9
KEGG_MELANOMA	REACTOME_G0_AND_EARLY_G1	0.781853	0	2267	152
KEGG_MELANOMA	REACTOME_DEADENYLATION_OF_MRNA	0.985614	0	2267	7
KEGG_MELANOMA	REACTOME_RNA_POL_I_PROMOTER_OPENING	0.789655	0	2267	115
KEGG_MELANOMA	PID_SMAD2_3PATHWAY	0.785438	0	2267	247
KEGG_MELANOMA	BIOCARTA_P35ALZHEIMERS_PATHWAY	0.727143	0	2267	299
KEGG_METABOLISM_OF_XENOBIOTICS_BY_CYTOCHROME_P450	PID_SMAD2_3PATHWAY	0.722467	0	685	192
KEGG_METABOLISM_OF_XENOBIOTICS_BY_CYTOCHROME_P450	BIOCARTA_CDC42RAC_PATHWAY	0.793943	0	685	16
KEGG_MISMATCH_REPAIR	PID_ERBB1_RECEPTOR_PROXIMAL_PATHWAY	0.701965	0	2270	181
KEGG_MISMATCH_REPAIR	PID_BMPPATHWAY	0.757113	0	2270	237
KEGG_MISMATCH_REPAIR	PID_S1P_S1P3_PATHWAY	0.772075	0	2270	226
KEGG_MISMATCH_REPAIR	REACTOME_SOS_MEDIATED_SIGNALLING	0.810191	0	2270	1
KEGG_MISMATCH_REPAIR	BIOCARTA_RAB_PATHWAY	0.728698	0	2270	304
KEGG_MISMATCH_REPAIR	KEGG_ALDOSTERONE_REGULATED_SODIUM_REABSORPTION	0.787693	0	2270	1
KEGG_MTOR_SIGNALING_PATHWAY	PID_HIF1APATHWAY	0.81109	0	2561	351
KEGG_NATURAL_KILLER_CELL_MEDIATED_CYTOTOXICITY	BIOCARTA_CARM_ER_PATHWAY	0.712357	0	2448	551
KEGG_NEUROACTIVE_LIGAND_RECEPTOR_INTERACTION	REACTOME_G0_AND_EARLY_G1	0.81646	0	2479	160
KEGG_NEUROACTIVE_LIGAND_RECEPTOR_INTERACTION	PID_PRLSIGNALINGEVENTSPATHWAY	0.777364	0	2479	315
KEGG_NEUROACTIVE_LIGAND_RECEPTOR_INTERACTION	PID_ARF6DOWNSTREAMPATHWAY	0.755523	0	2479	140
KEGG_NEUROACTIVE_LIGAND_RECEPTOR_INTERACTION	BIOCARTA_ETS_PATHWAY	0.780261	0	2479	160
KEGG_N_GLYCAN_BIOSYNTHESIS	SA_REG_CASCADE_OF_CYCLIN_EXPR	0.718691	0	2313	544
KEGG_NICOTINATE_AND_NICOTINAMIDE_METABOLISM	REACTOME_YAP1_AND_WWTR1_TAZ_STIMULATED_GENE_EXPRESSION	0.705358	0	2101	109
KEGG_NITROGEN_METABOLISM	REACTOME_REGULATION_OF_KIT_SIGNALING	0.785391	0	1971	274
KEGG_NITROGEN_METABOLISM	PID_VEGFR1_PATHWAY	0.706236	0	1971	274
KEGG_NITROGEN_METABOLISM	PID_BMPPATHWAY	0.759085	0	1971	185
KEGG_NITROGEN_METABOLISM	BIOCARTA_EIF4_PATHWAY	0.707487	0	1971	93
KEGG_NITROGEN_METABOLISM	PID_PRLSIGNALINGEVENTSPATHWAY	0.717375	0	1971	293
KEGG_NITROGEN_METABOLISM	PID_RXR_VDR_PATHWAY	0.756493	0	1971	271
KEGG_NITROGEN_METABOLISM	BIOCARTA_PS1_PATHWAY	0.756652	0	1971	18
KEGG_NITROGEN_METABOLISM	PID_RETINOIC_ACID_PATHWAY	0.709879	0	1971	93
KEGG_NITROGEN_METABOLISM	BIOCARTA_RAB_PATHWAY	0.723682	0	1971	348
KEGG_NOD_LIKE_RECEPTOR_SIGNALING_PATHWAY	REACTOME_SIGNALING_BY_NOTCH2	0.71297	0	2862	223
KEGG_NON_HOMOLOGOUS_END_JOINING	PID_FAK_PATHWAY	0.725594	0	1916	390
KEGG_NON_HOMOLOGOUS_END_JOINING	SA_REG_CASCADE_OF_CYCLIN_EXPR	0.897559	0	1916	112
KEGG_NON_SMALL_CELL_LUNG_CANCER	REACTOME_DEADENYLATION_OF_MRNA	0.726738	0	2605	5
KEGG_NON_SMALL_CELL_LUNG_CANCER	PID_PI3KCIAKTPATHWAY	0.722962	0	2605	508
KEGG_NON_SMALL_CELL_LUNG_CANCER	PID_HIF1APATHWAY	0.769324	0	2605	328
KEGG_NOTCH_SIGNALING_PATHWAY	PID_SMAD2_3PATHWAY	0.802585	0	2388	218
KEGG_NOTCH_SIGNALING_PATHWAY	KEGG_ADIPOCYTOKINE_SIGNALING_PATHWAY	0.753492	0	2388	400
KEGG_NOTCH_SIGNALING_PATHWAY	PID_NETRIN_PATHWAY	0.707452	0	2388	218
KEGG_NOTCH_SIGNALING_PATHWAY	BIOCARTA_CDC42RAC_PATHWAY	0.83452	0	2388	103
KEGG_NOTCH_SIGNALING_PATHWAY	BIOCARTA_RAB_PATHWAY	0.774288	0	2388	540
KEGG_NOTCH_SIGNALING_PATHWAY	REACTOME_GAB1_SIGNALOSOME	0.747708	0	2388	287
KEGG_NOTCH_SIGNALING_PATHWAY	REACTOME_PI3K_AKT_ACTIVATION	0.866252	0	2388	297
KEGG_NOTCH_SIGNALING_PATHWAY	BIOCARTA_ARENRF2_PATHWAY	0.712646	0	2388	281
KEGG_NOTCH_SIGNALING_PATHWAY	PID_NEPHRIN_NEPH1_PATHWAY	0.744271	0	2388	172
KEGG_NUCLEOTIDE_EXCISION_REPAIR	ST_ERK1_ERK2_MAPK_PATHWAY	0.727535	0	2532	310
KEGG_NUCLEOTIDE_EXCISION_REPAIR	BIOCARTA_CREB_PATHWAY	0.719475	0	2532	125
KEGG_NUCLEOTIDE_EXCISION_REPAIR	BIOCARTA_ARENRF2_PATHWAY	0.722087	0	2532	125
KEGG_NUCLEOTIDE_EXCISION_REPAIR	REACTOME_ANTIGEN_PRESENTATION_FOLDING_ASSEMBLY_AND_PEPTIDE_LOADING_OF_CLASS_I_MHC	0.7549	0	2532	522
KEGG_NUCLEOTIDE_EXCISION_REPAIR	PID_NEPHRIN_NEPH1_PATHWAY	0.843851	0	2532	84
KEGG_O_GLYCAN_BIOSYNTHESIS	PID_SMAD2_3PATHWAY	0.762171	0	2353	290
KEGG_O_GLYCAN_BIOSYNTHESIS	PID_PRLSIGNALINGEVENTSPATHWAY	0.704974	0	2353	322
KEGG_O_GLYCAN_BIOSYNTHESIS	SA_REG_CASCADE_OF_CYCLIN_EXPR	0.746124	0	2353	420
KEGG_O_GLYCAN_BIOSYNTHESIS	BIOCARTA_VDR_PATHWAY	0.768609	0	2353	545
KEGG_O_GLYCAN_BIOSYNTHESIS	REACTOME_DOWNREGULATION_OF_TGF_BETA_RECEPTOR_SIGNALING	0.709416	0	2353	413
KEGG_O_GLYCAN_BIOSYNTHESIS	SIG_PIP3_SIGNALING_IN_B_LYMPHOCYTES	0.703325	0	2353	483
KEGG_O_GLYCAN_BIOSYNTHESIS	BIOCARTA_ETS_PATHWAY	0.731951	0	2353	123
KEGG_OLFACTORY_TRANSDUCTION	PID_SMAD2_3PATHWAY	0.727738	0	2401	488
KEGG_OLFACTORY_TRANSDUCTION	REACTOME_SOS_MEDIATED_SIGNALLING	0.713465	0	2401	58
KEGG_OLFACTORY_TRANSDUCTION	REACTOME_SIGNALING_BY_CONSTITUTIVELY_ACTIVE_EGFR	0.748048	0	2401	525
KEGG_OLFACTORY_TRANSDUCTION	BIOCARTA_ERK_PATHWAY	0.708825	0	2401	181
KEGG_ONE_CARBON_POOL_BY_FOLATE	BIOCARTA_CALCINEURIN_PATHWAY	0.765161	0	1900	281
KEGG_ONE_CARBON_POOL_BY_FOLATE	REACTOME_REGULATION_OF_KIT_SIGNALING	0.708317	0	1900	147
KEGG_ONE_CARBON_POOL_BY_FOLATE	BIOCARTA_HIF_PATHWAY	0.717734	0	1900	61
KEGG_ONE_CARBON_POOL_BY_FOLATE	PID_EPHA_FWDPATHWAY	0.715802	0	1900	302
KEGG_ONE_CARBON_POOL_BY_FOLATE	BIOCARTA_G2_PATHWAY	0.746908	0	1900	11
KEGG_ONE_CARBON_POOL_BY_FOLATE	BIOCARTA_P53_PATHWAY	0.802618	0	1900	11
KEGG_ONE_CARBON_POOL_BY_FOLATE	SA_G2_AND_M_PHASES	0.725818	0	1900	188
KEGG_ONE_CARBON_POOL_BY_FOLATE	PID_HES_HEYPATHWAY	0.752283	0	1900	149
KEGG_ONE_CARBON_POOL_BY_FOLATE	BIOCARTA_PS1_PATHWAY	0.753938	0	1900	27
KEGG_ONE_CARBON_POOL_BY_FOLATE	REACTOME_NUCLEAR_RECEPTOR_TRANSCRIPTION_PATHWAY	0.714085	0	1900	380
KEGG_ONE_CARBON_POOL_BY_FOLATE	BIOCARTA_ATM_PATHWAY	0.706698	0	1900	11
KEGG_OOCYTE_MEIOSIS	REACTOME_REGULATION_OF_PYRUVATE_DEHYDROGENASE_PDH_COMPLEX	0.763591	0	2781	379
KEGG_OOCYTE_MEIOSIS	REACTOME_ANTIGEN_PRESENTATION_FOLDING_ASSEMBLY_AND_PEPTIDE_LOADING_OF_CLASS_I_MHC	0.709696	0	2781	39
KEGG_OTHER_GLYCAN_DEGRADATION	PID_RB_1PATHWAY	0.730841	0	473	78
KEGG_OTHER_GLYCAN_DEGRADATION	ST_JNK_MAPK_PATHWAY	0.883475	0	473	55
KEGG_OTHER_GLYCAN_DEGRADATION	PID_E2F_PATHWAY	0.801198	0	473	78
KEGG_OTHER_GLYCAN_DEGRADATION	PID_FGF_PATHWAY	0.874941	0	473	6
KEGG_OTHER_GLYCAN_DEGRADATION	REACTOME_SIGNALING_BY_ROBO_RECEPTOR	0.780358	0	473	48
KEGG_OTHER_GLYCAN_DEGRADATION	BIOCARTA_MAPK_PATHWAY	0.874287	0	473	17
KEGG_OTHER_GLYCAN_DEGRADATION	BIOCARTA_TOB1_PATHWAY	0.961864	0	473	18
KEGG_OXIDATIVE_PHOSPHORYLATION	BIOCARTA_CTCF_PATHWAY	0.757823	0	2326	272
KEGG_OXIDATIVE_PHOSPHORYLATION	REACTOME_DEADENYLATION_OF_MRNA	0.833037	0	2326	269
KEGG_OXIDATIVE_PHOSPHORYLATION	PID_LIS1PATHWAY	0.725905	0	2326	316
KEGG_OXIDATIVE_PHOSPHORYLATION	PID_AURORA_A_PATHWAY	0.828628	0	2326	10
KEGG_OXIDATIVE_PHOSPHORYLATION	BIOCARTA_ATM_PATHWAY	0.826909	0	2326	10
KEGG_OXIDATIVE_PHOSPHORYLATION	BIOCARTA_HIVNEF_PATHWAY	0.700569	0	2326	219
KEGG_OXIDATIVE_PHOSPHORYLATION	BIOCARTA_CDC42RAC_PATHWAY	0.713188	0	2326	316
KEGG_OXIDATIVE_PHOSPHORYLATION	SA_REG_CASCADE_OF_CYCLIN_EXPR	0.711844	0	2326	548
KEGG_OXIDATIVE_PHOSPHORYLATION	BIOCARTA_RAB_PATHWAY	0.755769	0	2326	107
KEGG_OXIDATIVE_PHOSPHORYLATION	BIOCARTA_RNA_PATHWAY	0.764093	0	2326	234
KEGG_OXIDATIVE_PHOSPHORYLATION	REACTOME_SIGNALING_BY_NOTCH1	0.718233	0	2326	259
KEGG_OXIDATIVE_PHOSPHORYLATION	REACTOME_DEADENYLATION_DEPENDENT_MRNA_DECAY	0.737823	0	2326	269
KEGG_OXIDATIVE_PHOSPHORYLATION	BIOCARTA_NTHI_PATHWAY	0.737197	0	2326	272
KEGG_P53_SIGNALING_PATHWAY	PID_SMAD2_3PATHWAY	0.773737	0	2460	251
KEGG_P53_SIGNALING_PATHWAY	BIOCARTA_VDR_PATHWAY	0.71736	0	2460	410
KEGG_P53_SIGNALING_PATHWAY	PID_RXR_VDR_PATHWAY	0.700697	0	2460	145
KEGG_PANCREATIC_CANCER	REACTOME_DEADENYLATION_OF_MRNA	0.743272	0	2466	1
KEGG_PANCREATIC_CANCER	BIOCARTA_VDR_PATHWAY	0.748151	0	2466	110
KEGG_PANCREATIC_CANCER	SIG_CHEMOTAXIS	0.730766	0	2466	259
KEGG_PANTOTHENATE_AND_COA_BIOSYNTHESIS	BIOCARTA_EIF_PATHWAY	0.719354	0	2542	716
KEGG_PANTOTHENATE_AND_COA_BIOSYNTHESIS	REACTOME_SIGNAL_ATTENUATION	0.823233	0	2542	183
KEGG_PANTOTHENATE_AND_COA_BIOSYNTHESIS	PID_NFAT_TFPATHWAY	0.785689	0	2542	107
KEGG_PANTOTHENATE_AND_COA_BIOSYNTHESIS	BIOCARTA_PTEN_PATHWAY	0.746625	0	2542	351
KEGG_PANTOTHENATE_AND_COA_BIOSYNTHESIS	BIOCARTA_PS1_PATHWAY	0.711774	0	2542	52
KEGG_PARKINSONS_DISEASE	BIOCARTA_P53_PATHWAY	0.705518	0	2284	169
KEGG_PARKINSONS_DISEASE	REACTOME_SIGNALING_BY_ROBO_RECEPTOR	0.820653	0	2284	229
KEGG_PARKINSONS_DISEASE	REACTOME_MAPK_TARGETS_NUCLEAR_EVENTS_MEDIATED_BY_MAP_KINASES	0.753965	0	2284	81
KEGG_PARKINSONS_DISEASE	REACTOME_ACTIVATION_OF_BH3_ONLY_PROTEINS	0.708309	0	2284	624
KEGG_PARKINSONS_DISEASE	ST_DIFFERENTIATION_PATHWAY_IN_PC12_CELLS	0.714907	0	2284	302
KEGG_PARKINSONS_DISEASE	ST_P38_MAPK_PATHWAY	0.728535	0	2284	229
KEGG_PARKINSONS_DISEASE	REACTOME_DEADENYLATION_OF_MRNA	0.755164	0	2284	316
KEGG_PARKINSONS_DISEASE	REACTOME_NUCLEAR_EVENTS_KINASE_AND_TRANSCRIPTION_FACTOR_ACTIVATION	0.825566	0	2284	81
KEGG_PARKINSONS_DISEASE	PID_AVB3_OPN_PATHWAY	0.701814	0	2284	309
KEGG_PARKINSONS_DISEASE	BIOCARTA_ATM_PATHWAY	0.762445	0	2284	28
KEGG_PARKINSONS_DISEASE	BIOCARTA_RAB_PATHWAY	0.720423	0	2284	571
KEGG_PARKINSONS_DISEASE	REACTOME_SIGNAL_ATTENUATION	0.733772	0	2284	610
KEGG_PARKINSONS_DISEASE	ST_ERK1_ERK2_MAPK_PATHWAY	0.869524	0	2284	112
KEGG_PARKINSONS_DISEASE	BIOCARTA_P38MAPK_PATHWAY	0.829909	0	2284	234
KEGG_PARKINSONS_DISEASE	BIOCARTA_ARENRF2_PATHWAY	0.764564	0	2284	63
KEGG_PARKINSONS_DISEASE	REACTOME_FRS2_MEDIATED_CASCADE	0.723089	0	2284	147
KEGG_PATHOGENIC_ESCHERICHIA_COLI_INFECTION	REACTOME_SOS_MEDIATED_SIGNALLING	0.707492	0	2870	137
KEGG_PATHOGENIC_ESCHERICHIA_COLI_INFECTION	REACTOME_SIGNALING_BY_NOTCH2	0.755703	0	2870	472
KEGG_PATHOGENIC_ESCHERICHIA_COLI_INFECTION	REACTOME_FRS2_MEDIATED_CASCADE	0.737059	0	2870	137
KEGG_PENTOSE_AND_GLUCURONATE_INTERCONVERSIONS	REACTOME_BMAL1_CLOCK_NPAS2_ACTIVATES_CIRCADIAN_EXPRESSION	0.735126	0	993	177
KEGG_PENTOSE_AND_GLUCURONATE_INTERCONVERSIONS	REACTOME_CIRCADIAN_CLOCK	0.764704	0	993	177
KEGG_PENTOSE_PHOSPHATE_PATHWAY	BIOCARTA_VIP_PATHWAY	0.734166	0	2089	89
KEGG_PENTOSE_PHOSPHATE_PATHWAY	BIOCARTA_TEL_PATHWAY	0.744024	0	2089	457
KEGG_PENTOSE_PHOSPHATE_PATHWAY	SA_G1_AND_S_PHASES	0.753224	0	2089	303
KEGG_PEROXISOME	BIOCARTA_IGF1_PATHWAY	0.796345	0	2185	406
KEGG_PEROXISOME	REACTOME_SIGNALLING_TO_ERKS	0.723198	0	2185	406
KEGG_PEROXISOME	BIOCARTA_MET_PATHWAY	0.740928	0	2185	571
KEGG_PEROXISOME	BIOCARTA_ECM_PATHWAY	0.800703	0	2185	326
KEGG_PEROXISOME	REACTOME_DEADENYLATION_OF_MRNA	0.726921	0	2185	247
KEGG_PEROXISOME	BIOCARTA_BCELLSURVIVAL_PATHWAY	0.728948	0	2185	542
KEGG_PEROXISOME	REACTOME_SOS_MEDIATED_SIGNALLING	0.715016	0	2185	406
KEGG_PEROXISOME	REACTOME_SIGNALING_BY_CONSTITUTIVELY_ACTIVE_EGFR	0.715811	0	2185	406
KEGG_PEROXISOME	REACTOME_SHC_MEDIATED_SIGNALLING	0.746447	0	2185	406
KEGG_PEROXISOME	REACTOME_SHC1_EVENTS_IN_ERBB4_SIGNALING	0.738187	0	2185	406
KEGG_PEROXISOME	REACTOME_FRS2_MEDIATED_CASCADE	0.742062	0	2185	406
KEGG_PEROXISOME	BIOCARTA_ERK_PATHWAY	0.727753	0	2185	571
KEGG_PORPHYRIN_AND_CHLOROPHYLL_METABOLISM	BIOCARTA_RAC1_PATHWAY	0.700262	0	2441	359
KEGG_PORPHYRIN_AND_CHLOROPHYLL_METABOLISM	REACTOME_PKB_MEDIATED_EVENTS	0.723411	0	2441	377
KEGG_PORPHYRIN_AND_CHLOROPHYLL_METABOLISM	BIOCARTA_BCELLSURVIVAL_PATHWAY	0.750975	0	2441	26
KEGG_PORPHYRIN_AND_CHLOROPHYLL_METABOLISM	BIOCARTA_HCMV_PATHWAY	0.781418	0	2441	190
KEGG_PPAR_SIGNALING_PATHWAY	BIOCARTA_HIF_PATHWAY	0.728889	0	2704	735
KEGG_PPAR_SIGNALING_PATHWAY	SA_G2_AND_M_PHASES	0.788013	0	2704	573
KEGG_PPAR_SIGNALING_PATHWAY	BIOCARTA_EDG1_PATHWAY	0.713027	0	2704	606
KEGG_PPAR_SIGNALING_PATHWAY	BIOCARTA_ARENRF2_PATHWAY	0.717044	0	2704	753
KEGG_PRIMARY_IMMUNODEFICIENCY	BIOCARTA_IGF1_PATHWAY	0.733938	0	1206	61
KEGG_PRIMARY_IMMUNODEFICIENCY	REACTOME_PI3K_AKT_ACTIVATION	0.8066	0	1206	184
KEGG_PRIMARY_IMMUNODEFICIENCY	REACTOME_SEMAPHORIN_INTERACTIONS	0.720743	0	1206	238
KEGG_PRIMARY_IMMUNODEFICIENCY	BIOCARTA_IGF1MTOR_PATHWAY	0.814025	0	1206	167
KEGG_PRIMARY_IMMUNODEFICIENCY	BIOCARTA_RAC1_PATHWAY	0.730593	0	1206	206
KEGG_PRIMARY_IMMUNODEFICIENCY	PID_HEDGEHOG_2PATHWAY	0.802113	0	1206	69
KEGG_PRION_DISEASES	SIG_CHEMOTAXIS	0.709494	0	2324	666
KEGG_PRION_DISEASES	SA_G1_AND_S_PHASES	0.747783	0	2324	571
KEGG_PRION_DISEASES	REACTOME_REGULATION_OF_SIGNALING_BY_CBL	0.71542	0	2324	662
KEGG_PRION_DISEASES	BIOCARTA_EIF4_PATHWAY	0.720663	0	2324	6
KEGG_PRION_DISEASES	BIOCARTA_SPRY_PATHWAY	0.811842	0	2324	416
KEGG_PROGESTERONE_MEDIATED_OOCYTE_MATURATION	SA_G1_AND_S_PHASES	0.899176	0	2550	257
KEGG_PROPANOATE_METABOLISM	PID_REELINPATHWAY	0.80163	0	1424	201
KEGG_PROPANOATE_METABOLISM	REACTOME_CD28_CO_STIMULATION	0.733605	0	1424	226
KEGG_PROPANOATE_METABOLISM	BIOCARTA_NDKDYNAMIN_PATHWAY	0.706933	0	1424	273
KEGG_PROTEASOME	PID_REELINPATHWAY	0.732952	0	2333	176
KEGG_PROTEASOME	REACTOME_SIGNALING_BY_FGFR_MUTANTS	0.709968	0	2333	18
KEGG_PROTEASOME	PID_NECTIN_PATHWAY	0.705862	0	2333	208
KEGG_PROTEASOME	REACTOME_SIGNALLING_TO_ERKS	0.730553	0	2333	18
KEGG_PROTEASOME	BIOCARTA_PYK2_PATHWAY	0.737283	0	2333	20
KEGG_PROTEASOME	BIOCARTA_RAC1_PATHWAY	0.73009	0	2333	280
KEGG_PROTEASOME	BIOCARTA_AT1R_PATHWAY	0.739762	0	2333	20
KEGG_PROTEASOME	REACTOME_SOS_MEDIATED_SIGNALLING	0.847691	0	2333	78
KEGG_PROTEASOME	PID_AVB3_OPN_PATHWAY	0.784097	0	2333	60
KEGG_PROTEASOME	SA_B_CELL_RECEPTOR_COMPLEXES	0.703829	0	2333	240
KEGG_PROTEASOME	BIOCARTA_EDG1_PATHWAY	0.755894	0	2333	60
KEGG_PROTEASOME	PID_SHP2_PATHWAY	0.709746	0	2333	104
KEGG_PROTEASOME	BIOCARTA_P35ALZHEIMERS_PATHWAY	0.887759	0	2333	176
KEGG_PROTEASOME	REACTOME_FRS2_MEDIATED_CASCADE	0.832637	0	2333	18
KEGG_PROTEASOME	PID_MAPKTRKPATHWAY	0.836378	0	2333	254
KEGG_PROTEASOME	PID_P38_MKK3_6PATHWAY	0.786474	0	2333	20
KEGG_PROTEIN_EXPORT	REACTOME_SIGNALING_BY_HIPPO	0.918707	0	2043	166
KEGG_PROTEIN_EXPORT	PID_VEGFR1_PATHWAY	0.844585	0	2043	10
KEGG_PROTEIN_EXPORT	REACTOME_RORA_ACTIVATES_CIRCADIAN_EXPRESSION	0.853267	0	2043	266
KEGG_PROTEIN_EXPORT	REACTOME_CIRCADIAN_REPRESSION_OF_EXPRESSION_BY_REV_ERBA	0.853267	0	2043	266
KEGG_PROTEIN_EXPORT	PID_IFNGPATHWAY	0.756559	0	2043	390
KEGG_PROTEIN_EXPORT	REACTOME_YAP1_AND_WWTR1_TAZ_STIMULATED_GENE_EXPRESSION	0.894969	0	2043	184
KEGG_PROTEIN_EXPORT	BIOCARTA_BCELLSURVIVAL_PATHWAY	0.809016	0	2043	166
KEGG_PROTEIN_EXPORT	BIOCARTA_VDR_PATHWAY	0.850147	0	2043	306
KEGG_PROTEIN_EXPORT	BIOCARTA_CARM_ER_PATHWAY	0.834694	0	2043	306
KEGG_PROTEIN_EXPORT	PID_ECADHERIN_STABILIZATION_PATHWAY	0.740502	0	2043	513
KEGG_PROTEIN_EXPORT	PID_SYNDECAN_2_PATHWAY	0.706008	0	2043	320
KEGG_PROXIMAL_TUBULE_BICARBONATE_RECLAMATION	PID_RET_PATHWAY	0.715212	0	2085	588
KEGG_PROXIMAL_TUBULE_BICARBONATE_RECLAMATION	PID_PDGFRAPATHWAY	0.710538	0	2085	588
KEGG_PROXIMAL_TUBULE_BICARBONATE_RECLAMATION	PID_NECTIN_PATHWAY	0.701028	0	2085	588
KEGG_PROXIMAL_TUBULE_BICARBONATE_RECLAMATION	REACTOME_MAPK_TARGETS_NUCLEAR_EVENTS_MEDIATED_BY_MAP_KINASES	0.724561	0	2085	164
KEGG_PROXIMAL_TUBULE_BICARBONATE_RECLAMATION	PID_ILK_PATHWAY	0.702213	0	2085	524
KEGG_PROXIMAL_TUBULE_BICARBONATE_RECLAMATION	PID_SMAD2_3PATHWAY	0.730226	0	2085	376
KEGG_PROXIMAL_TUBULE_BICARBONATE_RECLAMATION	REACTOME_NUCLEAR_EVENTS_KINASE_AND_TRANSCRIPTION_FACTOR_ACTIVATION	0.724561	0	2085	164
KEGG_PROXIMAL_TUBULE_BICARBONATE_RECLAMATION	BIOCARTA_PTDINS_PATHWAY	0.845679	0	2085	9
KEGG_PROXIMAL_TUBULE_BICARBONATE_RECLAMATION	PID_RETINOIC_ACID_PATHWAY	0.720551	0	2085	311
KEGG_PROXIMAL_TUBULE_BICARBONATE_RECLAMATION	BIOCARTA_EDG1_PATHWAY	0.71854	0	2085	588
KEGG_PROXIMAL_TUBULE_BICARBONATE_RECLAMATION	BIOCARTA_WNT_PATHWAY	0.786693	0	2085	341
KEGG_PROXIMAL_TUBULE_BICARBONATE_RECLAMATION	SA_B_CELL_RECEPTOR_COMPLEXES	0.9454	0	2085	101
KEGG_PROXIMAL_TUBULE_BICARBONATE_RECLAMATION	PID_P38ALPHABETADOWNSTREAMPATHWAY	0.732949	0	2085	341
KEGG_PROXIMAL_TUBULE_BICARBONATE_RECLAMATION	BIOCARTA_PTEN_PATHWAY	0.707534	0	2085	588
KEGG_PROXIMAL_TUBULE_BICARBONATE_RECLAMATION	REACTOME_TRANSPORT_TO_THE_GOLGI_AND_SUBSEQUENT_MODIFICATION	0.728257	0	2085	292
KEGG_PROXIMAL_TUBULE_BICARBONATE_RECLAMATION	PID_LYMPHANGIOGENESIS_PATHWAY	0.704791	0	2085	25
KEGG_PROXIMAL_TUBULE_BICARBONATE_RECLAMATION	REACTOME_ERK_MAPK_TARGETS	0.861237	0	2085	164
KEGG_PROXIMAL_TUBULE_BICARBONATE_RECLAMATION	BIOCARTA_PS1_PATHWAY	0.734654	0	2085	9
KEGG_PURINE_METABOLISM	PID_NCADHERINPATHWAY	0.7682	0	2701	229
KEGG_PURINE_METABOLISM	PID_VEGFR1_PATHWAY	0.708038	0	2701	564
KEGG_PURINE_METABOLISM	BIOCARTA_CALCINEURIN_PATHWAY	0.806287	0	2701	232
KEGG_PURINE_METABOLISM	BIOCARTA_CDC42RAC_PATHWAY	0.779228	0	2701	196
KEGG_PURINE_METABOLISM	SIG_REGULATION_OF_THE_ACTIN_CYTOSKELETON_BY_RHO_GTPASES	0.764997	0	2701	99
KEGG_PURINE_METABOLISM	REACTOME_REGULATION_OF_PYRUVATE_DEHYDROGENASE_PDH_COMPLEX	0.730388	0	2701	613
KEGG_PURINE_METABOLISM	PID_NEPHRIN_NEPH1_PATHWAY	0.715655	0	2701	295
KEGG_PURINE_METABOLISM	BIOCARTA_PTEN_PATHWAY	0.706501	0	2701	507
KEGG_PYRIMIDINE_METABOLISM	BIOCARTA_RARRXR_PATHWAY	0.736177	0	2616	47
KEGG_PYRIMIDINE_METABOLISM	BIOCARTA_ARENRF2_PATHWAY	0.715893	0	2616	155
KEGG_PYRIMIDINE_METABOLISM	PID_MAPKTRKPATHWAY	0.728948	0	2616	233
KEGG_PYRUVATE_METABOLISM	REACTOME_G0_AND_EARLY_G1	0.818553	0	2321	104
KEGG_REGULATION_OF_ACTIN_CYTOSKELETON	REACTOME_SIGNALING_BY_NOTCH2	0.788242	0	2538	135
KEGG_REGULATION_OF_AUTOPHAGY	BIOCARTA_HIF_PATHWAY	0.847375	0	2434	74
KEGG_REGULATION_OF_AUTOPHAGY	BIOCARTA_RNA_PATHWAY	0.772762	0	2434	133
KEGG_REGULATION_OF_AUTOPHAGY	PID_P38ALPHABETADOWNSTREAMPATHWAY	0.744031	0	2434	151
KEGG_REGULATION_OF_AUTOPHAGY	PID_BETACATENIN_DEG_PATHWAY	0.811618	0	2434	130
KEGG_RENIN_ANGIOTENSIN_SYSTEM	PID_EPHBFWDPATHWAY	0.774674	0	1676	110
KEGG_RENIN_ANGIOTENSIN_SYSTEM	PID_RET_PATHWAY	0.701973	0	1676	128
KEGG_RENIN_ANGIOTENSIN_SYSTEM	PID_AURORA_B_PATHWAY	0.834319	0	1676	245
KEGG_RENIN_ANGIOTENSIN_SYSTEM	BIOCARTA_RARRXR_PATHWAY	0.960558	0	1676	35
KEGG_RETINOL_METABOLISM	SIG_IL4RECEPTOR_IN_B_LYPHOCYTES	0.775273	0	2103	287
KEGG_RETINOL_METABOLISM	REACTOME_SOS_MEDIATED_SIGNALLING	0.70259	0	2103	265
KEGG_RETINOL_METABOLISM	REACTOME_SIGNAL_ATTENUATION	0.81619	0	2103	388
KEGG_RETINOL_METABOLISM	BIOCARTA_PGC1A_PATHWAY	0.723143	0	2103	357
KEGG_RETINOL_METABOLISM	BIOCARTA_IGF1R_PATHWAY	0.845056	0	2103	265
KEGG_RETINOL_METABOLISM	BIOCARTA_ERK5_PATHWAY	0.74171	0	2103	191
KEGG_RETINOL_METABOLISM	SA_PTEN_PATHWAY	0.71603	0	2103	43
KEGG_RIBOFLAVIN_METABOLISM	REACTOME_ACTIVATION_OF_BH3_ONLY_PROTEINS	0.715342	0	2570	61
KEGG_RIBOFLAVIN_METABOLISM	REACTOME_SEMA3A_PAK_DEPENDENT_AXON_REPULSION	0.700842	0	2570	553
KEGG_RIBOFLAVIN_METABOLISM	REACTOME_SIGNAL_ATTENUATION	0.856349	0	2570	190
KEGG_RIBOFLAVIN_METABOLISM	REACTOME_ACTIVATION_OF_NMDA_RECEPTOR_UPON_GLUTAMATE_BINDING_AND_POSTSYNAPTIC_EVENTS	0.7234	0	2570	287
KEGG_RIBOFLAVIN_METABOLISM	BIOCARTA_BARRESTIN_PATHWAY	0.731458	0	2570	54
KEGG_RIBOSOME	PID_RB_1PATHWAY	0.72961	0	2299	354
KEGG_RIBOSOME	KEGG_NON_SMALL_CELL_LUNG_CANCER	0.735604	0	2299	463
KEGG_RIBOSOME	BIOCARTA_P53_PATHWAY	0.722352	0	2299	69
KEGG_RIBOSOME	PID_IL2_1PATHWAY	0.706715	0	2299	402
KEGG_RIBOSOME	SIG_IL4RECEPTOR_IN_B_LYPHOCYTES	0.773607	0	2299	218
KEGG_RIBOSOME	PID_IL6_7PATHWAY	0.786093	0	2299	213
KEGG_RIBOSOME	PID_AJDISS_2PATHWAY	0.727001	0	2299	323
KEGG_RIBOSOME	REACTOME_REGULATION_OF_KIT_SIGNALING	0.827812	0	2299	213
KEGG_RIBOSOME	REACTOME_SIGNALING_BY_FGFR_MUTANTS	0.807236	0	2299	402
KEGG_RIBOSOME	PID_FGF_PATHWAY	0.799454	0	2299	382
KEGG_RIBOSOME	BIOCARTA_PTDINS_PATHWAY	0.753632	0	2299	323
KEGG_RIBOSOME	REACTOME_SIGNALLING_TO_ERKS	0.708188	0	2299	428
KEGG_RIBOSOME	PID_VEGFR1_PATHWAY	0.828982	0	2299	393
KEGG_RIBOSOME	PID_IL2_PI3KPATHWAY	0.739408	0	2299	515
KEGG_RIBOSOME	REACTOME_SIGNALING_BY_ROBO_RECEPTOR	0.758872	0	2299	236
KEGG_RIBOSOME	REACTOME_INTRINSIC_PATHWAY_FOR_APOPTOSIS	0.733129	0	2299	69
KEGG_RIBOSOME	REACTOME_SEMA3A_PAK_DEPENDENT_AXON_REPULSION	0.799254	0	2299	49
KEGG_RIBOSOME	SA_G1_AND_S_PHASES	0.752733	0	2299	354
KEGG_RIBOSOME	BIOCARTA_AT1R_PATHWAY	0.78325	0	2299	213
KEGG_RIBOSOME	PID_MYC_REPRESSPATHWAY	0.725419	0	2299	463
KEGG_RIBOSOME	PID_IL2_STAT5PATHWAY	0.716322	0	2299	442
KEGG_RIBOSOME	REACTOME_DEADENYLATION_OF_MRNA	0.709978	0	2299	512
KEGG_RIBOSOME	BIOCARTA_FCER1_PATHWAY	0.78248	0	2299	213
KEGG_RIBOSOME	REACTOME_PI_3K_CASCADE	0.709677	0	2299	202
KEGG_RIBOSOME	BIOCARTA_TCR_PATHWAY	0.82468	0	2299	213
KEGG_RIBOSOME	PID_P38ALPHABETAPATHWAY	0.804899	0	2299	49
KEGG_RIBOSOME	REACTOME_CD28_CO_STIMULATION	0.701659	0	2299	330
KEGG_RIBOSOME	BIOCARTA_ATM_PATHWAY	0.801534	0	2299	1
KEGG_RIBOSOME	PID_NETRIN_PATHWAY	0.878085	0	2299	49
KEGG_RIBOSOME	BIOCARTA_CDC42RAC_PATHWAY	0.830554	0	2299	180
KEGG_RIBOSOME	PID_REG_GR_PATHWAY	0.70276	0	2299	499
KEGG_RIBOSOME	PID_PRLSIGNALINGEVENTSPATHWAY	0.856318	0	2299	49
KEGG_RIBOSOME	PID_RAC1_REG_PATHWAY	0.723757	0	2299	213
KEGG_RIBOSOME	REACTOME_SOS_MEDIATED_SIGNALLING	0.825784	0	2299	402
KEGG_RIBOSOME	PID_EPOPATHWAY	0.70474	0	2299	218
KEGG_RIBOSOME	SA_REG_CASCADE_OF_CYCLIN_EXPR	0.725419	0	2299	354
KEGG_RIBOSOME	REACTOME_SIGNALING_BY_NOTCH2	0.721656	0	2299	246
KEGG_RIBOSOME	BIOCARTA_RAB_PATHWAY	0.714392	0	2299	455
KEGG_RIBOSOME	BIOCARTA_IL2RB_PATHWAY	0.760977	0	2299	350
KEGG_RIBOSOME	PID_NFAT_TFPATHWAY	0.942182	0	2299	60
KEGG_RIBOSOME	PID_AURORA_A_PATHWAY	0.735142	0	2299	1
KEGG_RIBOSOME	BIOCARTA_P38MAPK_PATHWAY	0.741288	0	2299	345
KEGG_RIBOSOME	BIOCARTA_HIVNEF_PATHWAY	0.731467	0	2299	69
KEGG_RIBOSOME	REACTOME_SIGNALING_BY_CONSTITUTIVELY_ACTIVE_EGFR	0.788888	0	2299	402
KEGG_RIBOSOME	BIOCARTA_EDG1_PATHWAY	0.779015	0	2299	49
KEGG_RIBOSOME	BIOCARTA_CREB_PATHWAY	0.746632	0	2299	334
KEGG_RIBOSOME	PID_SHP2_PATHWAY	0.710204	0	2299	402
KEGG_RIBOSOME	KEGG_VASOPRESSIN_REGULATED_WATER_REABSORPTION	0.751508	0	2299	334
KEGG_RIBOSOME	REACTOME_SHC_MEDIATED_SIGNALLING	0.788888	0	2299	402
KEGG_RIBOSOME	PID_ARF6DOWNSTREAMPATHWAY	0.863397	0	2299	273
KEGG_RIBOSOME	BIOCARTA_BCR_PATHWAY	0.841761	0	2299	213
KEGG_RIBOSOME	REACTOME_SIGNALLING_TO_RAS	0.788888	0	2299	402
KEGG_RIBOSOME	REACTOME_SHC1_EVENTS_IN_ERBB4_SIGNALING	0.722092	0	2299	402
KEGG_RIBOSOME	REACTOME_IL_3_5_AND_GM_CSF_SIGNALING	0.721896	0	2299	428
KEGG_RIBOSOME	PID_SYNDECAN_2_PATHWAY	0.727933	0	2299	203
KEGG_RIBOSOME	REACTOME_FORMATION_OF_TUBULIN_FOLDING_INTERMEDIATES_BY_CCT_TRIC	0.750758	0	2299	358
KEGG_RIBOSOME	PID_LYMPHANGIOGENESIS_PATHWAY	0.729508	0	2299	428
KEGG_RIBOSOME	REACTOME_FRS2_MEDIATED_CASCADE	0.826144	0	2299	402
KEGG_RIBOSOME	PID_GMCSF_PATHWAY	0.742395	0	2299	402
KEGG_RIBOSOME	REACTOME_SIGNALING_BY_FGFR1_MUTANTS	0.844196	0	2299	290
KEGG_RIG_I_LIKE_RECEPTOR_SIGNALING_PATHWAY	BIOCARTA_VDR_PATHWAY	0.748608	0	2705	236
KEGG_RNA_DEGRADATION	REACTOME_REGULATION_OF_HYPOXIA_INDUCIBLE_FACTOR_HIF_BY_OXYGEN	0.774602	0	2659	402
KEGG_RNA_DEGRADATION	PID_HIF1APATHWAY	0.74397	0	2659	308
KEGG_RNA_DEGRADATION	REACTOME_OXYGEN_DEPENDENT_PROLINE_HYDROXYLATION_OF_HYPOXIA_INDUCIBLE_FACTOR_ALPHA	0.851	0	2659	402
KEGG_RNA_DEGRADATION	BIOCARTA_RNA_PATHWAY	0.748115	0	2659	360
KEGG_RNA_DEGRADATION	BIOCARTA_NTHI_PATHWAY	0.766732	0	2659	360
KEGG_RNA_DEGRADATION	PID_MAPKTRKPATHWAY	0.705921	0	2659	321
KEGG_RNA_POLYMERASE	REACTOME_DEADENYLATION_OF_MRNA	0.711101	0	2514	701
KEGG_RNA_POLYMERASE	REACTOME_SHC_RELATED_EVENTS	0.910793	0	2514	226
KEGG_RNA_POLYMERASE	REACTOME_SOS_MEDIATED_SIGNALLING	0.906547	0	2514	226
KEGG_RNA_POLYMERASE	BIOCARTA_INSULIN_PATHWAY	0.726538	0	2514	341
KEGG_RNA_POLYMERASE	REACTOME_SIGNAL_ATTENUATION	0.907249	0	2514	226
KEGG_RNA_POLYMERASE	PID_SHP2_PATHWAY	0.714722	0	2514	383
KEGG_RNA_POLYMERASE	REACTOME_SIGNALING_BY_CONSTITUTIVELY_ACTIVE_EGFR	0.721241	0	2514	226
KEGG_RNA_POLYMERASE	REACTOME_SHC_MEDIATED_SIGNALLING	0.91043	0	2514	226
KEGG_RNA_POLYMERASE	REACTOME_SHC1_EVENTS_IN_ERBB4_SIGNALING	0.91043	0	2514	226
KEGG_RNA_POLYMERASE	REACTOME_SIGNALLING_TO_RAS	0.730815	0	2514	226
KEGG_RNA_POLYMERASE	BIOCARTA_BCELLSURVIVAL_PATHWAY	0.720213	0	2514	43
KEGG_RNA_POLYMERASE	REACTOME_PROLONGED_ERK_ACTIVATION_EVENTS	0.782192	0	2514	6
KEGG_SELENOAMINO_ACID_METABOLISM	BIOCARTA_HIF_PATHWAY	0.918217	0	2666	34
KEGG_SELENOAMINO_ACID_METABOLISM	PID_HIF1APATHWAY	0.711852	0	2666	228
KEGG_SELENOAMINO_ACID_METABOLISM	BIOCARTA_BCELLSURVIVAL_PATHWAY	0.742891	0	2666	493
KEGG_SELENOAMINO_ACID_METABOLISM	REACTOME_SIGNALING_BY_NOTCH2	0.795023	0	2666	268
KEGG_SELENOAMINO_ACID_METABOLISM	BIOCARTA_G2_PATHWAY	0.756297	0	2666	65
KEGG_SELENOAMINO_ACID_METABOLISM	BIOCARTA_ARENRF2_PATHWAY	0.739548	0	2666	20
KEGG_SMALL_CELL_LUNG_CANCER	REACTOME_DEADENYLATION_OF_MRNA	0.742571	0	2480	150
KEGG_SMALL_CELL_LUNG_CANCER	PID_LIS1PATHWAY	0.730576	0	2480	49
KEGG_SNARE_INTERACTIONS_IN_VESICULAR_TRANSPORT	PID_ER_NONGENOMIC_PATHWAY	0.742489	0	2627	337
KEGG_SNARE_INTERACTIONS_IN_VESICULAR_TRANSPORT	BIOCARTA_IGF1_PATHWAY	0.702668	0	2627	361
KEGG_SNARE_INTERACTIONS_IN_VESICULAR_TRANSPORT	BIOCARTA_CTCF_PATHWAY	0.790512	0	2627	194
KEGG_SNARE_INTERACTIONS_IN_VESICULAR_TRANSPORT	PID_KITPATHWAY	0.736593	0	2627	254
KEGG_SNARE_INTERACTIONS_IN_VESICULAR_TRANSPORT	PID_AVB3_INTEGRIN_PATHWAY	0.707656	0	2627	205
KEGG_SNARE_INTERACTIONS_IN_VESICULAR_TRANSPORT	BIOCARTA_IGF1MTOR_PATHWAY	0.861657	0	2627	194
KEGG_SNARE_INTERACTIONS_IN_VESICULAR_TRANSPORT	REACTOME_SOS_MEDIATED_SIGNALLING	0.716361	0	2627	337
KEGG_SNARE_INTERACTIONS_IN_VESICULAR_TRANSPORT	BIOCARTA_HDAC_PATHWAY	0.730564	0	2627	367
KEGG_SNARE_INTERACTIONS_IN_VESICULAR_TRANSPORT	BIOCARTA_EDG1_PATHWAY	0.75857	0	2627	468
KEGG_SNARE_INTERACTIONS_IN_VESICULAR_TRANSPORT	BIOCARTA_PGC1A_PATHWAY	0.711658	0	2627	367
KEGG_SNARE_INTERACTIONS_IN_VESICULAR_TRANSPORT	BIOCARTA_IGF1R_PATHWAY	0.745643	0	2627	205
KEGG_SNARE_INTERACTIONS_IN_VESICULAR_TRANSPORT	PID_GMCSF_PATHWAY	0.710275	0	2627	337
KEGG_SPHINGOLIPID_METABOLISM	PID_ERBB1_INTERNALIZATION_PATHWAY	0.705578	0	2247	596
KEGG_SPHINGOLIPID_METABOLISM	SIG_IL4RECEPTOR_IN_B_LYPHOCYTES	0.729998	0	2247	375
KEGG_SPHINGOLIPID_METABOLISM	PID_ERBB1_RECEPTOR_PROXIMAL_PATHWAY	0.770511	0	2247	338
KEGG_SPHINGOLIPID_METABOLISM	BIOCARTA_IGF1_PATHWAY	0.834727	0	2247	278
KEGG_SPHINGOLIPID_METABOLISM	PID_VEGFR1_PATHWAY	0.775422	0	2247	278
KEGG_SPHINGOLIPID_METABOLISM	BIOCARTA_INSULIN_PATHWAY	0.812965	0	2247	278
KEGG_SPHINGOLIPID_METABOLISM	BIOCARTA_RARRXR_PATHWAY	0.73872	0	2247	279
KEGG_SPHINGOLIPID_METABOLISM	SA_B_CELL_RECEPTOR_COMPLEXES	0.757593	0	2247	56
KEGG_SPHINGOLIPID_METABOLISM	PID_CDC42_REG_PATHWAY	0.701104	0	2247	457
KEGG_SPHINGOLIPID_METABOLISM	BIOCARTA_RAB_PATHWAY	0.727676	0	2247	596
KEGG_SPHINGOLIPID_METABOLISM	BIOCARTA_RNA_PATHWAY	0.777569	0	2247	215
KEGG_SPHINGOLIPID_METABOLISM	SA_PTEN_PATHWAY	0.8113	0	2247	319
KEGG_SPHINGOLIPID_METABOLISM	REACTOME_SIGNALING_BY_CONSTITUTIVELY_ACTIVE_EGFR	0.833062	0	2247	338
KEGG_SPHINGOLIPID_METABOLISM	BIOCARTA_VEGF_PATHWAY	0.832322	0	2247	257
KEGG_SPHINGOLIPID_METABOLISM	BIOCARTA_IGF1R_PATHWAY	0.824079	0	2247	221
KEGG_SPHINGOLIPID_METABOLISM	REACTOME_RECYCLING_PATHWAY_OF_L1	0.74658	0	2247	472
KEGG_SPHINGOLIPID_METABOLISM	BIOCARTA_CARM_ER_PATHWAY	0.922556	0	2247	80
KEGG_SPHINGOLIPID_METABOLISM	KEGG_B_CELL_RECEPTOR_SIGNALING_PATHWAY	0.717934	0	2247	375
KEGG_SPHINGOLIPID_METABOLISM	SIG_BCR_SIGNALING_PATHWAY	0.753756	0	2247	375
KEGG_SPHINGOLIPID_METABOLISM	PID_MAPKTRKPATHWAY	0.712687	0	2247	221
KEGG_SPLICEOSOME	KEGG_MTOR_SIGNALING_PATHWAY	0.749177	0	2686	322
KEGG_SPLICEOSOME	BIOCARTA_P35ALZHEIMERS_PATHWAY	0.700649	0	2686	298
KEGG_STARCH_AND_SUCROSE_METABOLISM	REACTOME_SIGNALING_BY_FGFR_MUTANTS	0.748082	0	2333	133
KEGG_STARCH_AND_SUCROSE_METABOLISM	BIOCARTA_AT1R_PATHWAY	0.735514	0	2333	417
KEGG_STARCH_AND_SUCROSE_METABOLISM	REACTOME_PI_3K_CASCADE	0.776327	0	2333	118
KEGG_STARCH_AND_SUCROSE_METABOLISM	BIOCARTA_ECM_PATHWAY	0.751138	0	2333	185
KEGG_STARCH_AND_SUCROSE_METABOLISM	REACTOME_GAB1_SIGNALOSOME	0.732996	0	2333	118
KEGG_STARCH_AND_SUCROSE_METABOLISM	REACTOME_SIGNAL_ATTENUATION	0.883001	0	2333	148
KEGG_STARCH_AND_SUCROSE_METABOLISM	REACTOME_PI3K_EVENTS_IN_ERBB2_SIGNALING	0.700926	0	2333	118
KEGG_STARCH_AND_SUCROSE_METABOLISM	BIOCARTA_P35ALZHEIMERS_PATHWAY	0.809952	0	2333	37
KEGG_STARCH_AND_SUCROSE_METABOLISM	REACTOME_PI3K_EVENTS_IN_ERBB4_SIGNALING	0.700926	0	2333	118
KEGG_STARCH_AND_SUCROSE_METABOLISM	REACTOME_SHC_RELATED_EVENTS	0.800602	0	2333	133
KEGG_STARCH_AND_SUCROSE_METABOLISM	BIOCARTA_MYOSIN_PATHWAY	0.801403	0	2333	454
KEGG_STARCH_AND_SUCROSE_METABOLISM	REACTOME_TGF_BETA_RECEPTOR_SIGNALING_IN_EMT_EPITHELIAL_TO_MESENCHYMAL_TRANSITION	0.77251	0	2333	261
KEGG_STARCH_AND_SUCROSE_METABOLISM	REACTOME_SOS_MEDIATED_SIGNALLING	0.91207	0	2333	148
KEGG_STARCH_AND_SUCROSE_METABOLISM	BIOCARTA_CARM1_PATHWAY	0.722904	0	2333	118
KEGG_STEROID_BIOSYNTHESIS	PID_AURORA_B_PATHWAY	0.785832	0	636	74
KEGG_STEROID_BIOSYNTHESIS	BIOCARTA_TNFR1_PATHWAY	0.843849	0	636	100
KEGG_STEROID_BIOSYNTHESIS	REACTOME_DEADENYLATION_OF_MRNA	0.872441	0	636	81
KEGG_STEROID_BIOSYNTHESIS	BIOCARTA_EPONFKB_PATHWAY	0.750789	0	636	159
KEGG_STEROID_BIOSYNTHESIS	KEGG_PATHOGENIC_ESCHERICHIA_COLI_INFECTION	0.776221	0	636	62
KEGG_SULFUR_METABOLISM	REACTOME_SIGNAL_ATTENUATION	0.737968	0	2145	198
KEGG_SULFUR_METABOLISM	PID_SMAD2_3PATHWAY	0.759545	0	2145	243
KEGG_SULFUR_METABOLISM	PID_SYNDECAN_2_PATHWAY	0.746632	0	2145	30
KEGG_SYSTEMIC_LUPUS_ERYTHEMATOSUS	PID_IGF1_PATHWAY	0.745877	0	1960	133
KEGG_SYSTEMIC_LUPUS_ERYTHEMATOSUS	PID_RET_PATHWAY	0.720787	0	1960	21
KEGG_SYSTEMIC_LUPUS_ERYTHEMATOSUS	REACTOME_ASSOCIATION_OF_TRIC_CCT_WITH_TARGET_PROTEINS_DURING_BIOSYNTHESIS	0.725267	0	1960	529
KEGG_SYSTEMIC_LUPUS_ERYTHEMATOSUS	BIOCARTA_EIF_PATHWAY	0.711251	0	1960	320
KEGG_SYSTEMIC_LUPUS_ERYTHEMATOSUS	BIOCARTA_HER2_PATHWAY	0.721469	0	1960	62
KEGG_SYSTEMIC_LUPUS_ERYTHEMATOSUS	BIOCARTA_MTOR_PATHWAY	0.838363	0	1960	320
KEGG_SYSTEMIC_LUPUS_ERYTHEMATOSUS	REACTOME_ACTIVATION_OF_BH3_ONLY_PROTEINS	0.785387	0	1960	0
KEGG_SYSTEMIC_LUPUS_ERYTHEMATOSUS	REACTOME_PKB_MEDIATED_EVENTS	0.74409	0	1960	340
KEGG_SYSTEMIC_LUPUS_ERYTHEMATOSUS	BIOCARTA_VIP_PATHWAY	0.728438	0	1960	416
KEGG_SYSTEMIC_LUPUS_ERYTHEMATOSUS	BIOCARTA_GPCR_PATHWAY	0.704864	0	1960	575
KEGG_SYSTEMIC_LUPUS_ERYTHEMATOSUS	BIOCARTA_EIF4_PATHWAY	0.775092	0	1960	320
KEGG_SYSTEMIC_LUPUS_ERYTHEMATOSUS	BIOCARTA_VDR_PATHWAY	0.869853	0	1960	62
KEGG_SYSTEMIC_LUPUS_ERYTHEMATOSUS	BIOCARTA_HDAC_PATHWAY	0.716842	0	1960	93
KEGG_SYSTEMIC_LUPUS_ERYTHEMATOSUS	BIOCARTA_PGC1A_PATHWAY	0.727379	0	1960	93
KEGG_SYSTEMIC_LUPUS_ERYTHEMATOSUS	REACTOME_PROTEIN_FOLDING	0.715127	0	1960	529
KEGG_SYSTEMIC_LUPUS_ERYTHEMATOSUS	REACTOME_FORMATION_OF_TUBULIN_FOLDING_INTERMEDIATES_BY_CCT_TRIC	0.724563	0	1960	529
KEGG_TASTE_TRANSDUCTION	KEGG_NON_SMALL_CELL_LUNG_CANCER	0.714812	0	1757	292
KEGG_TASTE_TRANSDUCTION	REACTOME_SPHINGOLIPID_DE_NOVO_BIOSYNTHESIS	0.751775	0	1757	405
KEGG_TASTE_TRANSDUCTION	REACTOME_SIGNALING_BY_FGFR_MUTANTS	0.933067	0	1757	2
KEGG_TASTE_TRANSDUCTION	REACTOME_NETRIN1_SIGNALING	0.782648	0	1757	244
KEGG_TASTE_TRANSDUCTION	SA_G1_AND_S_PHASES	0.736506	0	1757	277
KEGG_TASTE_TRANSDUCTION	SA_REG_CASCADE_OF_CYCLIN_EXPR	0.796921	0	1757	222
KEGG_TASTE_TRANSDUCTION	BIOCARTA_WNT_PATHWAY	0.757087	0	1757	11
KEGG_TASTE_TRANSDUCTION	PID_BETACATENIN_DEG_PATHWAY	0.84023	0	1757	84
KEGG_TASTE_TRANSDUCTION	REACTOME_SIGNALING_BY_FGFR1_MUTANTS	0.957193	0	1757	2
KEGG_TAURINE_AND_HYPOTAURINE_METABOLISM	BIOCARTA_CTCF_PATHWAY	0.709826	0	2071	242
KEGG_TAURINE_AND_HYPOTAURINE_METABOLISM	REACTOME_ASSOCIATION_OF_TRIC_CCT_WITH_TARGET_PROTEINS_DURING_BIOSYNTHESIS	0.760381	0	2071	349
KEGG_TAURINE_AND_HYPOTAURINE_METABOLISM	BIOCARTA_P35ALZHEIMERS_PATHWAY	0.788435	0	2071	414
KEGG_T_CELL_RECEPTOR_SIGNALING_PATHWAY	BIOCARTA_P53_PATHWAY	0.715862	0	2456	281
KEGG_T_CELL_RECEPTOR_SIGNALING_PATHWAY	SA_G1_AND_S_PHASES	0.914219	0	2456	111
KEGG_T_CELL_RECEPTOR_SIGNALING_PATHWAY	SA_G2_AND_M_PHASES	0.884606	0	2456	111
KEGG_TERPENOID_BACKBONE_BIOSYNTHESIS	PID_NCADHERINPATHWAY	0.707065	0	2015	378
KEGG_TERPENOID_BACKBONE_BIOSYNTHESIS	PID_PRLSIGNALINGEVENTSPATHWAY	0.862394	0	2015	278
KEGG_TERPENOID_BACKBONE_BIOSYNTHESIS	BIOCARTA_RAB_PATHWAY	0.721384	0	2015	350
KEGG_TERPENOID_BACKBONE_BIOSYNTHESIS	BIOCARTA_NTHI_PATHWAY	0.705558	0	2015	449
KEGG_TERPENOID_BACKBONE_BIOSYNTHESIS	PID_NETRIN_PATHWAY	0.704643	0	2015	407
KEGG_TERPENOID_BACKBONE_BIOSYNTHESIS	REACTOME_SEMA3A_PAK_DEPENDENT_AXON_REPULSION	0.710965	0	2015	9
KEGG_TERPENOID_BACKBONE_BIOSYNTHESIS	BIOCARTA_GCR_PATHWAY	0.716392	0	2015	535
KEGG_TERPENOID_BACKBONE_BIOSYNTHESIS	PID_AR_NONGENOMIC_PATHWAY	0.778505	0	2015	378
KEGG_TGF_BETA_SIGNALING_PATHWAY	BIOCARTA_IL6_PATHWAY	0.712806	0	2595	472
KEGG_THYROID_CANCER	SA_B_CELL_RECEPTOR_COMPLEXES	0.714238	0	2844	372
KEGG_TOLL_LIKE_RECEPTOR_SIGNALING_PATHWAY	REACTOME_DEADENYLATION_OF_MRNA	0.757587	0	2142	17
KEGG_TOLL_LIKE_RECEPTOR_SIGNALING_PATHWAY	SIG_REGULATION_OF_THE_ACTIN_CYTOSKELETON_BY_RHO_GTPASES	0.730171	0	2142	38
KEGG_TOLL_LIKE_RECEPTOR_SIGNALING_PATHWAY	BIOCARTA_VDR_PATHWAY	0.727898	0	2142	76
KEGG_TOLL_LIKE_RECEPTOR_SIGNALING_PATHWAY	REACTOME_RNA_POL_I_PROMOTER_OPENING	0.790148	0	2142	425
KEGG_TOLL_LIKE_RECEPTOR_SIGNALING_PATHWAY	PID_SMAD2_3PATHWAY	0.794408	0	2142	114
KEGG_TYPE_I_DIABETES_MELLITUS	REACTOME_SIGNALING_BY_BMP	0.849442	0	1972	224
KEGG_TYPE_I_DIABETES_MELLITUS	KEGG_MELANOMA	0.725649	0	1972	543
KEGG_TYPE_I_DIABETES_MELLITUS	BIOCARTA_EIF_PATHWAY	0.709119	0	1972	527
KEGG_TYPE_I_DIABETES_MELLITUS	KEGG_COLORECTAL_CANCER	0.706465	0	1972	309
KEGG_TYPE_I_DIABETES_MELLITUS	PID_BETACATENIN_DEG_PATHWAY	0.73667	0	1972	381
KEGG_TYPE_I_DIABETES_MELLITUS	BIOCARTA_TCR_PATHWAY	0.710781	0	1972	68
KEGG_TYPE_I_DIABETES_MELLITUS	PID_RHOA_REG_PATHWAY	0.72557	0	1972	519
KEGG_TYPE_I_DIABETES_MELLITUS	SA_G2_AND_M_PHASES	0.722702	0	1972	548
KEGG_TYPE_II_DIABETES_MELLITUS	REACTOME_DEADENYLATION_OF_MRNA	0.733811	0	2447	23
KEGG_TYPE_II_DIABETES_MELLITUS	REACTOME_SIGNALING_BY_NOTCH2	0.730769	0	2447	660
KEGG_TYPE_II_DIABETES_MELLITUS	BIOCARTA_RAC1_PATHWAY	0.7023	0	2447	523
KEGG_UBIQUITIN_MEDIATED_PROTEOLYSIS	BIOCARTA_VDR_PATHWAY	0.710526	0	2854	828
KEGG_UBIQUITIN_MEDIATED_PROTEOLYSIS	PID_MAPKTRKPATHWAY	0.823251	0	2854	240
KEGG_VALINE_LEUCINE_AND_ISOLEUCINE_BIOSYNTHESIS	BIOCARTA_CALCINEURIN_PATHWAY	0.727745	0	2361	199
KEGG_VALINE_LEUCINE_AND_ISOLEUCINE_BIOSYNTHESIS	REACTOME_SOS_MEDIATED_SIGNALLING	0.755098	0	2361	543
KEGG_VALINE_LEUCINE_AND_ISOLEUCINE_BIOSYNTHESIS	SA_G2_AND_M_PHASES	0.785206	0	2361	95
KEGG_VALINE_LEUCINE_AND_ISOLEUCINE_BIOSYNTHESIS	REACTOME_FRS2_MEDIATED_CASCADE	0.745546	0	2361	543
KEGG_VALINE_LEUCINE_AND_ISOLEUCINE_BIOSYNTHESIS	REACTOME_SIGNALING_BY_NOTCH2	0.723956	0	2361	92
KEGG_VALINE_LEUCINE_AND_ISOLEUCINE_DEGRADATION	PID_HIF1APATHWAY	0.737237	0	2565	631
KEGG_VALINE_LEUCINE_AND_ISOLEUCINE_DEGRADATION	SA_G2_AND_M_PHASES	0.840719	0	2565	327
KEGG_VASCULAR_SMOOTH_MUSCLE_CONTRACTION	PID_LIS1PATHWAY	0.725869	0	2527	445
KEGG_VASOPRESSIN_REGULATED_WATER_REABSORPTION	BIOCARTA_PDGF_PATHWAY	0.703533	0	2291	145
KEGG_VASOPRESSIN_REGULATED_WATER_REABSORPTION	BIOCARTA_IGF1_PATHWAY	0.703181	0	2291	350
KEGG_VASOPRESSIN_REGULATED_WATER_REABSORPTION	BIOCARTA_MET_PATHWAY	0.732111	0	2291	462
KEGG_VASOPRESSIN_REGULATED_WATER_REABSORPTION	BIOCARTA_INSULIN_PATHWAY	0.703181	0	2291	350
KEGG_VASOPRESSIN_REGULATED_WATER_REABSORPTION	PID_IFNGPATHWAY	0.744797	0	2291	350
KEGG_VASOPRESSIN_REGULATED_WATER_REABSORPTION	BIOCARTA_EGF_PATHWAY	0.703533	0	2291	145
KEGG_VASOPRESSIN_REGULATED_WATER_REABSORPTION	BIOCARTA_VDR_PATHWAY	0.729139	0	2291	621
KEGG_VASOPRESSIN_REGULATED_WATER_REABSORPTION	REACTOME_NUCLEAR_EVENTS_KINASE_AND_TRANSCRIPTION_FACTOR_ACTIVATION	0.708609	0	2291	53
KEGG_VEGF_SIGNALING_PATHWAY	SA_G2_AND_M_PHASES	0.731984	0	2544	632
KEGG_VEGF_SIGNALING_PATHWAY	REACTOME_SIGNALING_BY_NOTCH2	0.755693	0	2544	18
KEGG_VIRAL_MYOCARDITIS	REACTOME_SIGNALING_BY_NOTCH2	0.867238	0	2298	209
KEGG_WNT_SIGNALING_PATHWAY	SIG_CHEMOTAXIS	0.71529	0	2667	198
KEGG_WNT_SIGNALING_PATHWAY	BIOCARTA_MTOR_PATHWAY	0.815655	0	2667	114
KEGG_WNT_SIGNALING_PATHWAY	BIOCARTA_EIF4_PATHWAY	0.751013	0	2667	482
PID_A6B1_A6B4_INTEGRIN_PATHWAY	PID_SMAD2_3PATHWAY	0.754556	0	2810	90
PID_AJDISS_2PATHWAY	SA_G1_AND_S_PHASES	0.717566	0	2746	776
PID_AJDISS_2PATHWAY	SA_G2_AND_M_PHASES	0.747455	0	2746	547
PID_ALK1PATHWAY	BIOCARTA_RAB_PATHWAY	0.752278	0	2389	315
PID_ALK2PATHWAY	REACTOME_SHC_RELATED_EVENTS	0.710075	0	2554	142
PID_ALK2PATHWAY	PID_RETINOIC_ACID_PATHWAY	0.74549	0	2554	652
PID_ALK2PATHWAY	REACTOME_SOS_MEDIATED_SIGNALLING	0.710739	0	2554	142
PID_ALK2PATHWAY	BIOCARTA_HIF_PATHWAY	0.784367	0	2554	477
PID_ALK2PATHWAY	BIOCARTA_VDR_PATHWAY	0.715659	0	2554	491
PID_ALK2PATHWAY	REACTOME_SHC_MEDIATED_SIGNALLING	0.742752	0	2554	142
PID_ALK2PATHWAY	PID_ARF6DOWNSTREAMPATHWAY	0.809738	0	2554	295
PID_ALK2PATHWAY	REACTOME_SHC1_EVENTS_IN_ERBB4_SIGNALING	0.727888	0	2554	142
PID_ALPHASYNUCLEIN_PATHWAY	SA_G2_AND_M_PHASES	0.781214	0	2816	163
PID_ALPHASYNUCLEIN_PATHWAY	REACTOME_NUCLEAR_EVENTS_KINASE_AND_TRANSCRIPTION_FACTOR_ACTIVATION	0.743739	0	2816	477
PID_ALPHASYNUCLEIN_PATHWAY	REACTOME_SIGNALING_BY_CONSTITUTIVELY_ACTIVE_EGFR	0.759054	0	2816	375
PID_ALPHASYNUCLEIN_PATHWAY	BIOCARTA_P35ALZHEIMERS_PATHWAY	0.845333	0	2816	330
PID_AMB2_NEUTROPHILS_PATHWAY	PID_ILK_PATHWAY	0.713507	0	2301	273
PID_AMB2_NEUTROPHILS_PATHWAY	BIOCARTA_PGC1A_PATHWAY	0.744014	0	2301	591
PID_AMB2_NEUTROPHILS_PATHWAY	BIOCARTA_P35ALZHEIMERS_PATHWAY	0.73654	0	2301	538
PID_ANGIOPOIETINRECEPTOR_PATHWAY	BIOCARTA_PTDINS_PATHWAY	0.740528	0	2713	392
PID_ANGIOPOIETINRECEPTOR_PATHWAY	REACTOME_SIGNALING_BY_NOTCH2	0.814834	0	2713	127
PID_ANTHRAXPATHWAY	PID_BMPPATHWAY	0.721703	0	2308	57
PID_ANTHRAXPATHWAY	BIOCARTA_PDGF_PATHWAY	0.72775	0	2308	483
PID_ANTHRAXPATHWAY	BIOCARTA_IL6_PATHWAY	0.720201	0	2308	572
PID_ANTHRAXPATHWAY	BIOCARTA_PYK2_PATHWAY	0.72069	0	2308	483
PID_ANTHRAXPATHWAY	ST_G_ALPHA_I_PATHWAY	0.772905	0	2308	527
PID_AP1_PATHWAY	PID_BMPPATHWAY	0.730932	0	2780	274
PID_AP1_PATHWAY	BIOCARTA_SPRY_PATHWAY	0.718743	0	2780	455
PID_AP1_PATHWAY	BIOCARTA_P35ALZHEIMERS_PATHWAY	0.807622	0	2780	13
PID_ARF_3PATHWAY	PID_NFAT_TFPATHWAY	0.716291	0	2304	485
PID_ARF_3PATHWAY	BIOCARTA_ARENRF2_PATHWAY	0.803507	0	2304	70
PID_ARF_3PATHWAY	BIOCARTA_ETS_PATHWAY	0.717449	0	2304	288
PID_ARF6DOWNSTREAMPATHWAY	BIOCARTA_PTDINS_PATHWAY	0.708543	0	2700	579
PID_ARF6DOWNSTREAMPATHWAY	REACTOME_SIGNAL_ATTENUATION	0.708565	0	2700	31
PID_ARF6_PATHWAY	PID_HIF2PATHWAY	0.772451	0	2642	12
PID_ARF6_PATHWAY	REACTOME_REGULATION_OF_HYPOXIA_INDUCIBLE_FACTOR_HIF_BY_OXYGEN	0.756636	0	2642	12
PID_ARF6_PATHWAY	PID_HIF1APATHWAY	0.865947	0	2642	12
PID_ARF6_PATHWAY	BIOCARTA_ARENRF2_PATHWAY	0.778343	0	2642	411
PID_ARF6_TRAFFICKINGPATHWAY	BIOCARTA_RAC1_PATHWAY	0.722913	0	2650	645
PID_ARF6_TRAFFICKINGPATHWAY	BIOCARTA_ALK_PATHWAY	0.70188	0	2650	315
PID_AR_NONGENOMIC_PATHWAY	BIOCARTA_PTDINS_PATHWAY	0.790713	0	2804	464
PID_AR_NONGENOMIC_PATHWAY	BIOCARTA_P35ALZHEIMERS_PATHWAY	0.726175	0	2804	653
PID_AR_PATHWAY	SA_G1_AND_S_PHASES	0.803149	0	2843	527
PID_AR_TF_PATHWAY	REACTOME_G0_AND_EARLY_G1	0.72883	0	2545	37
PID_AR_TF_PATHWAY	BIOCARTA_RB_PATHWAY	0.712178	0	2545	202
PID_ATF2_PATHWAY	BIOCARTA_RARRXR_PATHWAY	0.707723	0	2433	191
PID_ATF2_PATHWAY	BIOCARTA_RNA_PATHWAY	0.756991	0	2433	222
PID_ATM_PATHWAY	REACTOME_SIGNALING_BY_BMP	0.88523	0	2359	185
PID_ATM_PATHWAY	BIOCARTA_IGF1_PATHWAY	0.711052	0	2359	100
PID_ATM_PATHWAY	BIOCARTA_INSULIN_PATHWAY	0.711052	0	2359	100
PID_ATM_PATHWAY	BIOCARTA_CTCF_PATHWAY	0.789021	0	2359	219
PID_ATM_PATHWAY	REACTOME_REGULATION_OF_PYRUVATE_DEHYDROGENASE_PDH_COMPLEX	0.727724	0	2359	49
PID_ATM_PATHWAY	REACTOME_SIGNAL_ATTENUATION	0.735816	0	2359	107
PID_ATM_PATHWAY	BIOCARTA_VEGF_PATHWAY	0.767729	0	2359	318
PID_ATM_PATHWAY	REACTOME_ANTIGEN_PRESENTATION_FOLDING_ASSEMBLY_AND_PEPTIDE_LOADING_OF_CLASS_I_MHC	0.724035	0	2359	73
PID_ATR_PATHWAY	BIOCARTA_RARRXR_PATHWAY	0.799531	0	2461	42
PID_ATR_PATHWAY	REACTOME_ACTIVATION_OF_BH3_ONLY_PROTEINS	0.806426	0	2461	169
PID_ATR_PATHWAY	BIOCARTA_VDR_PATHWAY	0.811932	0	2461	355
PID_ATR_PATHWAY	REACTOME_SIGNAL_ATTENUATION	0.790646	0	2461	222
PID_ATR_PATHWAY	REACTOME_RECYCLING_PATHWAY_OF_L1	0.711004	0	2461	528
PID_ATR_PATHWAY	PID_MAPKTRKPATHWAY	0.754231	0	2461	64
PID_AURORA_A_PATHWAY	REACTOME_ACTIVATION_OF_BH3_ONLY_PROTEINS	0.735645	0	2667	456
PID_AURORA_B_PATHWAY	REACTOME_BMAL1_CLOCK_NPAS2_ACTIVATES_CIRCADIAN_EXPRESSION	0.702193	0	2683	242
PID_AURORA_B_PATHWAY	REACTOME_RECYCLING_PATHWAY_OF_L1	0.708921	0	2683	282
PID_AURORA_B_PATHWAY	REACTOME_ANTIGEN_PRESENTATION_FOLDING_ASSEMBLY_AND_PEPTIDE_LOADING_OF_CLASS_I_MHC	0.717406	0	2683	380
PID_AVB3_INTEGRIN_PATHWAY	PID_HDAC_CLASSII_PATHWAY	0.701491	0	2570	283
[truncated: 5,121 more rows]

## Sheet: connection of Gained cePathways
pathway	degree	norm_degree
ST_JAK_STAT_PATHWAY	1	0.000794913
REACTOME_KERATAN_SULFATE_BIOSYNTHESIS	14	0.0111288
REACTOME_HS_GAG_DEGRADATION	9	0.00715421
BIOCARTA_HIF_PATHWAY	38	0.0302067
REACTOME_RNA_POL_III_TRANSCRIPTION_TERMINATION	8	0.0063593
REACTOME_INTERACTIONS_OF_VPR_WITH_HOST_CELLULAR_PROTEINS	26	0.0206677
PID_THROMBIN_PAR1_PATHWAY	8	0.0063593
BIOCARTA_IL17_PATHWAY	7	0.00556439
REACTOME_SIGNALING_BY_ERBB4	11	0.00874404
REACTOME_PIP3_ACTIVATES_AKT_SIGNALING	27	0.0214626
REACTOME_ACETYLCHOLINE_NEUROTRANSMITTER_RELEASE_CYCLE	8	0.0063593
REACTOME_MUSCLE_CONTRACTION	6	0.00476948
BIOCARTA_GH_PATHWAY	8	0.0063593
REACTOME_ERK_MAPK_TARGETS	33	0.0262321
PID_FANCONI_PATHWAY	10	0.00794913
PID_IL27PATHWAY	10	0.00794913
REACTOME_METABOLISM_OF_AMINO_ACIDS_AND_DERIVATIVES	13	0.0103339
KEGG_MATURITY_ONSET_DIABETES_OF_THE_YOUNG	8	0.0063593
REACTOME_IL_6_SIGNALING	19	0.0151033
REACTOME_GLYCOLYSIS	9	0.00715421
REACTOME_GPCR_DOWNSTREAM_SIGNALING	6	0.00476948
REACTOME_RESPONSE_TO_ELEVATED_PLATELET_CYTOSOLIC_CA2_	4	0.00317965
BIOCARTA_HSP27_PATHWAY	6	0.00476948
REACTOME_ACTIVATED_AMPK_STIMULATES_FATTY_ACID_OXIDATION_IN_MUSCLE	12	0.00953895
REACTOME_E2F_ENABLED_INHIBITION_OF_PRE_REPLICATION_COMPLEX_FORMATION	13	0.0103339
ST_DIFFERENTIATION_PATHWAY_IN_PC12_CELLS	19	0.0151033
REACTOME_ARMS_MEDIATED_ACTIVATION	3	0.00238474
BIOCARTA_MITOCHONDRIA_PATHWAY	3	0.00238474
KEGG_ADIPOCYTOKINE_SIGNALING_PATHWAY	37	0.0294118
KEGG_GLYCOSAMINOGLYCAN_BIOSYNTHESIS_KERATAN_SULFATE	5	0.00397456
KEGG_NON_SMALL_CELL_LUNG_CANCER	19	0.0151033
REACTOME_ROLE_OF_SECOND_MESSENGERS_IN_NETRIN1_SIGNALING	9	0.00715421
KEGG_OLFACTORY_TRANSDUCTION	4	0.00317965
REACTOME_SIGNALING_BY_NOTCH1	11	0.00874404
KEGG_INOSITOL_PHOSPHATE_METABOLISM	37	0.0294118
REACTOME_PURINE_METABOLISM	7	0.00556439
PID_THROMBIN_PAR4_PATHWAY	4	0.00317965
BIOCARTA_CTL_PATHWAY	3	0.00238474
REACTOME_NEGATIVE_REGULATION_OF_FGFR_SIGNALING	7	0.00556439
REACTOME_POST_NMDA_RECEPTOR_ACTIVATION_EVENTS	11	0.00874404
PID_PI3KCIAKTPATHWAY	48	0.0381558
SIG_CHEMOTAXIS	19	0.0151033
PID_RAS_PATHWAY	8	0.0063593
KEGG_HEDGEHOG_SIGNALING_PATHWAY	10	0.00794913
PID_IL1PATHWAY	12	0.00953895
BIOCARTA_IL3_PATHWAY	6	0.00476948
REACTOME_CHROMOSOME_MAINTENANCE	16	0.0127186
KEGG_VASCULAR_SMOOTH_MUSCLE_CONTRACTION	6	0.00476948
BIOCARTA_WNT_PATHWAY	118	0.0937997
PID_MET_PATHWAY	7	0.00556439
REACTOME_NEF_MEDIATES_DOWN_MODULATION_OF_CELL_SURFACE_RECEPTORS_BY_RECRUITING_THEM_TO_CLATHRIN_ADAPTERS	8	0.0063593
KEGG_AUTOIMMUNE_THYROID_DISEASE	9	0.00715421
BIOCARTA_CASPASE_PATHWAY	7	0.00556439
BIOCARTA_ARENRF2_PATHWAY	87	0.0691574
KEGG_CELL_CYCLE	17	0.0135135
PID_TGFBRPATHWAY	13	0.0103339
REACTOME_POST_TRANSLATIONAL_PROTEIN_MODIFICATION	6	0.00476948
BIOCARTA_RB_PATHWAY	81	0.0643879
REACTOME_HIV_LIFE_CYCLE	13	0.0103339
REACTOME_REVERSIBLE_HYDRATION_OF_CARBON_DIOXIDE	2	0.00158983
PID_ARF6DOWNSTREAMPATHWAY	80	0.063593
REACTOME_BIOLOGICAL_OXIDATIONS	11	0.00874404
KEGG_MTOR_SIGNALING_PATHWAY	27	0.0214626
PID_EPHA2_FWDPATHWAY	147	0.116852
REACTOME_PEPTIDE_LIGAND_BINDING_RECEPTORS	6	0.00476948
PID_ARF6_TRAFFICKINGPATHWAY	12	0.00953895
PID_NEPHRIN_NEPH1_PATHWAY	31	0.0246423
KEGG_CHEMOKINE_SIGNALING_PATHWAY	8	0.0063593
ST_P38_MAPK_PATHWAY	31	0.0246423
REACTOME_SIGNALING_BY_WNT	9	0.00715421
REACTOME_TRAF6_MEDIATED_IRF7_ACTIVATION_IN_TLR7_8_OR_9_SIGNALING	10	0.00794913
REACTOME_FORMATION_OF_TUBULIN_FOLDING_INTERMEDIATES_BY_CCT_TRIC	51	0.0405405
REACTOME_CELL_CYCLE_CHECKPOINTS	12	0.00953895
REACTOME_DARPP_32_EVENTS	7	0.00556439
SA_PTEN_PATHWAY	67	0.0532591
BIOCARTA_UCALPAIN_PATHWAY	15	0.0119237
KEGG_INSULIN_SIGNALING_PATHWAY	2	0.00158983
BIOCARTA_CCR3_PATHWAY	5	0.00397456
KEGG_PURINE_METABOLISM	9	0.00715421
REACTOME_SIGNALLING_BY_NGF	3	0.00238474
REACTOME_PROCESSING_OF_INTRONLESS_PRE_MRNAS	3	0.00238474
REACTOME_ABC_FAMILY_PROTEINS_MEDIATED_TRANSPORT	2	0.00158983
REACTOME_SIGNALING_BY_RHO_GTPASES	12	0.00953895
KEGG_GLYCOSAMINOGLYCAN_BIOSYNTHESIS_CHONDROITIN_SULFATE	8	0.0063593
PID_MAPKTRKPATHWAY	31	0.0246423
BIOCARTA_PLATELETAPP_PATHWAY	6	0.00476948
REACTOME_DEGRADATION_OF_THE_EXTRACELLULAR_MATRIX	10	0.00794913
REACTOME_DEPOSITION_OF_NEW_CENPA_CONTAINING_NUCLEOSOMES_AT_THE_CENTROMERE	10	0.00794913
KEGG_BASE_EXCISION_REPAIR	13	0.0103339
PID_LIS1PATHWAY	89	0.0707472
REACTOME_HDL_MEDIATED_LIPID_TRANSPORT	6	0.00476948
PID_ERBB1_DOWNSTREAM_PATHWAY	3	0.00238474
KEGG_SYSTEMIC_LUPUS_ERYTHEMATOSUS	5	0.00397456
PID_NCADHERINPATHWAY	43	0.0341812
REACTOME_DOWNREGULATION_OF_SMAD2_3_SMAD4_TRANSCRIPTIONAL_ACTIVITY	38	0.0302067
PID_NECTIN_PATHWAY	39	0.0310016
ST_B_CELL_ANTIGEN_RECEPTOR	5	0.00397456
KEGG_SMALL_CELL_LUNG_CANCER	15	0.0119237
REACTOME_APOPTOTIC_CLEAVAGE_OF_CELLULAR_PROTEINS	21	0.0166932
REACTOME_ACTIVATION_OF_KAINATE_RECEPTORS_UPON_GLUTAMATE_BINDING	5	0.00397456
REACTOME_NEF_MEDIATED_DOWNREGULATION_OF_MHC_CLASS_I_COMPLEX_CELL_SURFACE_EXPRESSION	4	0.00317965
REACTOME_DNA_STRAND_ELONGATION	8	0.0063593
PID_INTEGRIN_A9B1_PATHWAY	2	0.00158983
REACTOME_PROCESSING_OF_CAPPED_INTRONLESS_PRE_MRNA	11	0.00874404
REACTOME_BILE_SALT_AND_ORGANIC_ANION_SLC_TRANSPORTERS	14	0.0111288
REACTOME_DOWNSTREAM_SIGNALING_EVENTS_OF_B_CELL_RECEPTOR_BCR	4	0.00317965
BIOCARTA_CDK5_PATHWAY	8	0.0063593
REACTOME_METABOLISM_OF_PROTEINS	6	0.00476948
KEGG_SPHINGOLIPID_METABOLISM	3	0.00238474
BIOCARTA_GATA3_PATHWAY	9	0.00715421
PID_S1P_S1P3_PATHWAY	7	0.00556439
KEGG_PROTEASOME	7	0.00556439
BIOCARTA_SPPA_PATHWAY	5	0.00397456
PID_INTEGRIN_A4B1_PATHWAY	3	0.00238474
REACTOME_INFLUENZA_LIFE_CYCLE	13	0.0103339
REACTOME_REGULATION_OF_BETA_CELL_DEVELOPMENT	5	0.00397456
REACTOME_PROTEOLYTIC_CLEAVAGE_OF_SNARE_COMPLEX_PROTEINS	3	0.00238474
REACTOME_REGULATION_OF_INSULIN_SECRETION	3	0.00238474
KEGG_VEGF_SIGNALING_PATHWAY	3	0.00238474
PID_HES_HEYPATHWAY	17	0.0135135
REACTOME_APC_CDC20_MEDIATED_DEGRADATION_OF_NEK2A	42	0.0333863
REACTOME_PHOSPHOLIPASE_C_MEDIATED_CASCADE	41	0.0325914
REACTOME_ORGANIC_CATION_ANION_ZWITTERION_TRANSPORT	1	0.000794913
PID_BARD1PATHWAY	31	0.0246423
PID_ALK2PATHWAY	3	0.00238474
BIOCARTA_AMI_PATHWAY	5	0.00397456
ST_GA13_PATHWAY	8	0.0063593
PID_HEDGEHOG_2PATHWAY	6	0.00476948
PID_AURORA_B_PATHWAY	88	0.0699523
REACTOME_REGULATED_PROTEOLYSIS_OF_P75NTR	3	0.00238474
REACTOME_NOD1_2_SIGNALING_PATHWAY	15	0.0119237
REACTOME_REGULATION_OF_HYPOXIA_INDUCIBLE_FACTOR_HIF_BY_OXYGEN	50	0.0397456
REACTOME_VEGF_LIGAND_RECEPTOR_INTERACTIONS	3	0.00238474
REACTOME_DNA_REPLICATION	19	0.0151033
KEGG_ALLOGRAFT_REJECTION	9	0.00715421
PID_CERAMIDE_PATHWAY	6	0.00476948
REACTOME_SIGNALING_BY_ERBB2	12	0.00953895
PID_TRKRPATHWAY	11	0.00874404
PID_ARF6_PATHWAY	17	0.0135135
KEGG_REGULATION_OF_ACTIN_CYTOSKELETON	8	0.0063593
KEGG_BASAL_TRANSCRIPTION_FACTORS	24	0.0190779
BIOCARTA_AKAP13_PATHWAY	3	0.00238474
REACTOME_IL_RECEPTOR_SHC_SIGNALING	5	0.00397456
PID_AJDISS_2PATHWAY	29	0.0230525
KEGG_NOD_LIKE_RECEPTOR_SIGNALING_PATHWAY	12	0.00953895
BIOCARTA_CARDIACEGF_PATHWAY	3	0.00238474
REACTOME_ACTIVATION_OF_CHAPERONE_GENES_BY_ATF6_ALPHA	8	0.0063593
KEGG_ABC_TRANSPORTERS	5	0.00397456
KEGG_GNRH_SIGNALING_PATHWAY	13	0.0103339
REACTOME_ACTIVATION_OF_THE_MRNA_UPON_BINDING_OF_THE_CAP_BINDING_COMPLEX_AND_EIFS_AND_SUBSEQUENT_BINDING_TO_43S	8	0.0063593
SA_PROGRAMMED_CELL_DEATH	8	0.0063593
KEGG_LYSOSOME	2	0.00158983
REACTOME_M_G1_TRANSITION	13	0.0103339
KEGG_PRION_DISEASES	3	0.00238474
REACTOME_ELEVATION_OF_CYTOSOLIC_CA2_LEVELS	11	0.00874404
REACTOME_SHC_MEDIATED_SIGNALLING	140	0.111288
REACTOME_CHONDROITIN_SULFATE_BIOSYNTHESIS	11	0.00874404
BIOCARTA_SKP2E2F_PATHWAY	47	0.0373609
BIOCARTA_TNFR2_PATHWAY	4	0.00317965
KEGG_PARKINSONS_DISEASE	8	0.0063593
REACTOME_AKT_PHOSPHORYLATES_TARGETS_IN_THE_CYTOSOL	10	0.00794913
REACTOME_MYOGENESIS	71	0.0564388
REACTOME_ACTIVATION_OF_CHAPERONE_GENES_BY_XBP1S	10	0.00794913
REACTOME_SMAD2_SMAD3_SMAD4_HETEROTRIMER_REGULATES_TRANSCRIPTION	57	0.04531
BIOCARTA_CHEMICAL_PATHWAY	3	0.00238474
BIOCARTA_KREB_PATHWAY	14	0.0111288
REACTOME_ANTIGEN_PRESENTATION_FOLDING_ASSEMBLY_AND_PEPTIDE_LOADING_OF_CLASS_I_MHC	28	0.0222576
KEGG_ENDOMETRIAL_CANCER	37	0.0294118
KEGG_GLYCOLYSIS_GLUCONEOGENESIS	18	0.0143084
REACTOME_KINESINS	25	0.0198728
REACTOME_OXYGEN_DEPENDENT_PROLINE_HYDROXYLATION_OF_HYPOXIA_INDUCIBLE_FACTOR_ALPHA	75	0.0596184
REACTOME_PI3K_EVENTS_IN_ERBB2_SIGNALING	44	0.0349762
REACTOME_TRANSPORT_OF_VITAMINS_NUCLEOSIDES_AND_RELATED_MOLECULES	3	0.00238474
PID_BETACATENIN_NUC_PATHWAY	25	0.0198728
REACTOME_HOST_INTERACTIONS_OF_HIV_FACTORS	19	0.0151033
REACTOME_TETRAHYDROBIOPTERIN_BH4_SYNTHESIS_RECYCLING_SALVAGE_AND_REGULATION	7	0.00556439
PID_LKB1_PATHWAY	28	0.0222576
REACTOME_PEROXISOMAL_LIPID_METABOLISM	11	0.00874404
KEGG_DNA_REPLICATION	15	0.0119237
REACTOME_SPHINGOLIPID_DE_NOVO_BIOSYNTHESIS	53	0.0421304
KEGG_PYRUVATE_METABOLISM	14	0.0111288
KEGG_NEUROACTIVE_LIGAND_RECEPTOR_INTERACTION	13	0.0103339
REACTOME_PLATELET_ACTIVATION_SIGNALING_AND_AGGREGATION	6	0.00476948
PID_CIRCADIANPATHWAY	27	0.0214626
PID_VEGFR1_2_PATHWAY	4	0.00317965
REACTOME_PLATELET_SENSITIZATION_BY_LDL	15	0.0119237
REACTOME_AXON_GUIDANCE	9	0.00715421
ST_T_CELL_SIGNAL_TRANSDUCTION	8	0.0063593
KEGG_APOPTOSIS	7	0.00556439
REACTOME_PYRUVATE_METABOLISM	81	0.0643879
BIOCARTA_AKAP95_PATHWAY	1	0.000794913
KEGG_AMINO_SUGAR_AND_NUCLEOTIDE_SUGAR_METABOLISM	2	0.00158983
REACTOME_MRNA_CAPPING	34	0.027027
REACTOME_PKB_MEDIATED_EVENTS	28	0.0222576
REACTOME_SIGNALING_BY_FGFR	13	0.0103339
PID_TCRCALCIUMPATHWAY	10	0.00794913
ST_INTEGRIN_SIGNALING_PATHWAY	7	0.00556439
REACTOME_SIGNALING_BY_HIPPO	144	0.114467
REACTOME_ADAPTIVE_IMMUNE_SYSTEM	2	0.00158983
REACTOME_PLATELET_AGGREGATION_PLUG_FORMATION	13	0.0103339
REACTOME_REGULATION_OF_SIGNALING_BY_CBL	103	0.081876
REACTOME_ANTIGEN_PROCESSING_UBIQUITINATION_PROTEASOME_DEGRADATION	10	0.00794913
REACTOME_DESTABILIZATION_OF_MRNA_BY_BRF1	13	0.0103339
PID_EPOPATHWAY	54	0.0429253
REACTOME_ASSOCIATION_OF_LICENSING_FACTORS_WITH_THE_PRE_REPLICATIVE_COMPLEX	7	0.00556439
REACTOME_PI3K_AKT_ACTIVATION	68	0.0540541
REACTOME_APOBEC3G_MEDIATED_RESISTANCE_TO_HIV1_INFECTION	15	0.0119237
KEGG_ENDOCYTOSIS	12	0.00953895
REACTOME_ACTIVATION_OF_CHAPERONES_BY_ATF6_ALPHA	13	0.0103339
REACTOME_NEP_NS2_INTERACTS_WITH_THE_CELLULAR_EXPORT_MACHINERY	31	0.0246423
REACTOME_CYCLIN_E_ASSOCIATED_EVENTS_DURING_G1_S_TRANSITION_	32	0.0254372
PID_CDC42_REG_PATHWAY	86	0.0683625
KEGG_CELL_ADHESION_MOLECULES_CAMS	6	0.00476948
REACTOME_TRANSCRIPTIONAL_REGULATION_OF_WHITE_ADIPOCYTE_DIFFERENTIATION	35	0.0278219
REACTOME_METAL_ION_SLC_TRANSPORTERS	5	0.00397456
REACTOME_SIGNAL_TRANSDUCTION_BY_L1	11	0.00874404
REACTOME_REGULATION_OF_GLUCOKINASE_BY_GLUCOKINASE_REGULATORY_PROTEIN	22	0.0174881
KEGG_MELANOGENESIS	11	0.00874404
KEGG_LONG_TERM_DEPRESSION	13	0.0103339
REACTOME_HYALURONAN_METABOLISM	1	0.000794913
REACTOME_SIGNALING_BY_THE_B_CELL_RECEPTOR_BCR	5	0.00397456
REACTOME_ACTIVATED_TAK1_MEDIATES_P38_MAPK_ACTIVATION	40	0.0317965
REACTOME_MTORC1_MEDIATED_SIGNALLING	14	0.0111288
PID_LYSOPHOSPHOLIPID_PATHWAY	17	0.0135135
KEGG_GALACTOSE_METABOLISM	16	0.0127186
PID_ENDOTHELINPATHWAY	15	0.0119237
REACTOME_UNBLOCKING_OF_NMDA_RECEPTOR_GLUTAMATE_BINDING_AND_ACTIVATION	8	0.0063593
REACTOME_NUCLEAR_EVENTS_KINASE_AND_TRANSCRIPTION_FACTOR_ACTIVATION	55	0.0437202
REACTOME_ACTIVATION_OF_BH3_ONLY_PROTEINS	300	0.238474
BIOCARTA_TNFR1_PATHWAY	14	0.0111288
REACTOME_PROLONGED_ERK_ACTIVATION_EVENTS	37	0.0294118
PID_P38_MK2PATHWAY	35	0.0278219
BIOCARTA_TOLL_PATHWAY	4	0.00317965
REACTOME_HEMOSTASIS	3	0.00238474
PID_VEGF_VEGFR_PATHWAY	3	0.00238474
REACTOME_MITOCHONDRIAL_PROTEIN_IMPORT	6	0.00476948
KEGG_LONG_TERM_POTENTIATION	18	0.0143084
BIOCARTA_ACTINY_PATHWAY	14	0.0111288
KEGG_FC_EPSILON_RI_SIGNALING_PATHWAY	5	0.00397456
KEGG_PORPHYRIN_AND_CHLOROPHYLL_METABOLISM	13	0.0103339
BIOCARTA_MTOR_PATHWAY	38	0.0302067
KEGG_PROSTATE_CANCER	7	0.00556439
PID_WNT_SIGNALING_PATHWAY	9	0.00715421
REACTOME_EXTENSION_OF_TELOMERES	5	0.00397456
REACTOME_RORA_ACTIVATES_CIRCADIAN_EXPRESSION	163	0.129571
REACTOME_COLLAGEN_FORMATION	4	0.00317965
KEGG_NATURAL_KILLER_CELL_MEDIATED_CYTOTOXICITY	10	0.00794913
PID_RET_PATHWAY	32	0.0254372
SIG_INSULIN_RECEPTOR_PATHWAY_IN_CARDIAC_MYOCYTES	27	0.0214626
REACTOME_CONVERSION_FROM_APC_C_CDC20_TO_APC_C_CDH1_IN_LATE_ANAPHASE	44	0.0349762
KEGG_LINOLEIC_ACID_METABOLISM	1	0.000794913
BIOCARTA_IGF1R_PATHWAY	74	0.0588235
BIOCARTA_TCRA_PATHWAY	10	0.00794913
REACTOME_APOPTOTIC_CLEAVAGE_OF_CELL_ADHESION_PROTEINS	12	0.00953895
REACTOME_NEURONAL_SYSTEM	6	0.00476948
KEGG_MISMATCH_REPAIR	16	0.0127186
KEGG_PANCREATIC_CANCER	5	0.00397456
REACTOME_CRMPS_IN_SEMA3A_SIGNALING	10	0.00794913
REACTOME_G1_S_SPECIFIC_TRANSCRIPTION	57	0.04531
PID_SYNDECAN_3_PATHWAY	1	0.000794913
REACTOME_SMOOTH_MUSCLE_CONTRACTION	8	0.0063593
REACTOME_LIGAND_GATED_ION_CHANNEL_TRANSPORT	5	0.00397456
BIOCARTA_MAL_PATHWAY	8	0.0063593
BIOCARTA_CFTR_PATHWAY	4	0.00317965
BIOCARTA_IL6_PATHWAY	54	0.0429253
BIOCARTA_ERYTH_PATHWAY	1	0.000794913
REACTOME_ACTIVATION_OF_GENES_BY_ATF4	13	0.0103339
BIOCARTA_CARM_ER_PATHWAY	65	0.0516693
REACTOME_NEGATIVE_REGULATION_OF_THE_PI3K_AKT_NETWORK	15	0.0119237
PID_PDGFRAPATHWAY	39	0.0310016
PID_PI3KPLCTRKPATHWAY	42	0.0333863
REACTOME_BASE_FREE_SUGAR_PHOSPHATE_REMOVAL_VIA_THE_SINGLE_NUCLEOTIDE_REPLACEMENT_PATHWAY	3	0.00238474
REACTOME_GAP_JUNCTION_TRAFFICKING	5	0.00397456
KEGG_PROPANOATE_METABOLISM	4	0.00317965
BIOCARTA_NFAT_PATHWAY	33	0.0262321
REACTOME_TRIGLYCERIDE_BIOSYNTHESIS	3	0.00238474
BIOCARTA_STEM_PATHWAY	9	0.00715421
REACTOME_DNA_REPAIR	17	0.0135135
KEGG_ACUTE_MYELOID_LEUKEMIA	19	0.0151033
BIOCARTA_CELL2CELL_PATHWAY	15	0.0119237
PID_ERA_GENOMIC_PATHWAY	30	0.0238474
REACTOME_PYRIMIDINE_METABOLISM	8	0.0063593
BIOCARTA_BIOPEPTIDES_PATHWAY	12	0.00953895
BIOCARTA_PTDINS_PATHWAY	89	0.0707472
KEGG_CALCIUM_SIGNALING_PATHWAY	7	0.00556439
BIOCARTA_41BB_PATHWAY	8	0.0063593
PID_UPA_UPAR_PATHWAY	12	0.00953895
BIOCARTA_NDKDYNAMIN_PATHWAY	26	0.0206677
KEGG_RENAL_CELL_CARCINOMA	7	0.00556439
REACTOME_P53_DEPENDENT_G1_DNA_DAMAGE_RESPONSE	7	0.00556439
BIOCARTA_PYK2_PATHWAY	71	0.0564388
KEGG_COLORECTAL_CANCER	8	0.0063593
PID_FGF_PATHWAY	46	0.036566
REACTOME_VIF_MEDIATED_DEGRADATION_OF_APOBEC3G	6	0.00476948
REACTOME_MAPK_TARGETS_NUCLEAR_EVENTS_MEDIATED_BY_MAP_KINASES	39	0.0310016
PID_FASPATHWAY	10	0.00794913
KEGG_ETHER_LIPID_METABOLISM	5	0.00397456
PID_ATF2_PATHWAY	24	0.0190779
cmpPatwhay	1	0.000794913
PID_MTOR_4PATHWAY	20	0.0158983
PID_BCR_5PATHWAY	10	0.00794913
REACTOME_ALPHA_LINOLENIC_ACID_ALA_METABOLISM	5	0.00397456
REACTOME_AMINE_LIGAND_BINDING_RECEPTORS	17	0.0135135
BIOCARTA_DEATH_PATHWAY	4	0.00317965
PID_TAP63PATHWAY	24	0.0190779
KEGG_ADHERENS_JUNCTION	13	0.0103339
REACTOME_NUCLEOTIDE_EXCISION_REPAIR	16	0.0127186
REACTOME_HIV_INFECTION	22	0.0174881
PID_INSULIN_PATHWAY	35	0.0278219
BIOCARTA_P38MAPK_PATHWAY	48	0.0381558
REACTOME_GENERATION_OF_SECOND_MESSENGER_MOLECULES	32	0.0254372
REACTOME_CLASS_I_MHC_MEDIATED_ANTIGEN_PROCESSING_PRESENTATION	12	0.00953895
REACTOME_SPHINGOLIPID_METABOLISM	9	0.00715421
BIOCARTA_FMLP_PATHWAY	5	0.00397456
REACTOME_LATE_PHASE_OF_HIV_LIFE_CYCLE	13	0.0103339
REACTOME_SIGNALING_BY_TGF_BETA_RECEPTOR_COMPLEX	29	0.0230525
REACTOME_ACTIVATION_OF_RAC	2	0.00158983
BIOCARTA_RACCYCD_PATHWAY	43	0.0341812
BIOCARTA_ETC_PATHWAY	10	0.00794913
KEGG_T_CELL_RECEPTOR_SIGNALING_PATHWAY	2	0.00158983
ST_GAQ_PATHWAY	7	0.00556439
KEGG_FOLATE_BIOSYNTHESIS	2	0.00158983
REACTOME_ADHERENS_JUNCTIONS_INTERACTIONS	9	0.00715421
PID_NFKAPPABATYPICALPATHWAY	7	0.00556439
KEGG_CARDIAC_MUSCLE_CONTRACTION	12	0.00953895
BIOCARTA_EPO_PATHWAY	21	0.0166932
BIOCARTA_IL4_PATHWAY	17	0.0135135
REACTOME_NONSENSE_MEDIATED_DECAY_ENHANCED_BY_THE_EXON_JUNCTION_COMPLEX	23	0.018283
BIOCARTA_CDC42RAC_PATHWAY	83	0.0659777
KEGG_GLIOMA	7	0.00556439
REACTOME_REGULATION_OF_IFNA_SIGNALING	6	0.00476948
BIOCARTA_EGF_PATHWAY	56	0.0445151
REACTOME_G_ALPHA_Q_SIGNALLING_EVENTS	3	0.00238474
REACTOME_MITOTIC_G2_G2_M_PHASES	15	0.0119237
REACTOME_LYSOSOME_VESICLE_BIOGENESIS	20	0.0158983
PID_ERB_GENOMIC_PATHWAY	18	0.0143084
REACTOME_CELL_EXTRACELLULAR_MATRIX_INTERACTIONS	14	0.0111288
PID_SYNDECAN_1_PATHWAY	5	0.00397456
REACTOME_PURINE_SALVAGE	14	0.0111288
REACTOME_AUTODEGRADATION_OF_THE_E3_UBIQUITIN_LIGASE_COP1	10	0.00794913
BIOCARTA_IL2RB_PATHWAY	42	0.0333863
KEGG_BETA_ALANINE_METABOLISM	6	0.00476948
KEGG_TYPE_II_DIABETES_MELLITUS	19	0.0151033
BIOCARTA_NGF_PATHWAY	15	0.0119237
BIOCARTA_MYOSIN_PATHWAY	32	0.0254372
BIOCARTA_P35ALZHEIMERS_PATHWAY	188	0.149444
BIOCARTA_PS1_PATHWAY	53	0.0421304
SIG_PIP3_SIGNALING_IN_CARDIAC_MYOCTES	15	0.0119237
REACTOME_MITOTIC_M_M_G1_PHASES	15	0.0119237
REACTOME_FORMATION_OF_THE_HIV1_EARLY_ELONGATION_COMPLEX	20	0.0158983
PID_INTEGRIN5_PATHWAY	4	0.00317965
BIOCARTA_EPONFKB_PATHWAY	18	0.0143084
KEGG_RIBOFLAVIN_METABOLISM	35	0.0278219
KEGG_HYPERTROPHIC_CARDIOMYOPATHY_HCM	3	0.00238474
REACTOME_INTEGRIN_CELL_SURFACE_INTERACTIONS	8	0.0063593
BIOCARTA_TPO_PATHWAY	11	0.00874404
REACTOME_P75NTR_RECRUITS_SIGNALLING_COMPLEXES	1	0.000794913
REACTOME_ADVANCED_GLYCOSYLATION_ENDPRODUCT_RECEPTOR_SIGNALING	6	0.00476948
KEGG_INTESTINAL_IMMUNE_NETWORK_FOR_IGA_PRODUCTION	11	0.00874404
REACTOME_APC_C_CDC20_MEDIATED_DEGRADATION_OF_MITOTIC_PROTEINS	26	0.0206677
REACTOME_SIGNALING_BY_BMP	64	0.0508744
BIOCARTA_BAD_PATHWAY	10	0.00794913
REACTOME_INTRINSIC_PATHWAY	22	0.0174881
BIOCARTA_CBL_PATHWAY	15	0.0119237
BIOCARTA_NO1_PATHWAY	9	0.00715421
REACTOME_NITRIC_OXIDE_STIMULATES_GUANYLATE_CYCLASE	18	0.0143084
BIOCARTA_EDG1_PATHWAY	51	0.0405405
REACTOME_SYNTHESIS_OF_PIPS_AT_THE_PLASMA_MEMBRANE	13	0.0103339
BIOCARTA_ATRBRCA_PATHWAY	14	0.0111288
REACTOME_MEMBRANE_BINDING_AND_TARGETTING_OF_GAG_PROTEINS	9	0.00715421
BIOCARTA_MONOCYTE_PATHWAY	8	0.0063593
BIOCARTA_SET_PATHWAY	26	0.0206677
PID_RAC1_REG_PATHWAY	40	0.0317965
PID_AMB2_NEUTROPHILS_PATHWAY	4	0.00317965
BIOCARTA_EXTRINSIC_PATHWAY	13	0.0103339
BIOCARTA_INFLAM_PATHWAY	3	0.00238474
REACTOME_GABA_B_RECEPTOR_ACTIVATION	6	0.00476948
REACTOME_CHEMOKINE_RECEPTORS_BIND_CHEMOKINES	4	0.00317965
KEGG_TYPE_I_DIABETES_MELLITUS	9	0.00715421
REACTOME_SYNTHESIS_OF_GLYCOSYLPHOSPHATIDYLINOSITOL_GPI	23	0.018283
REACTOME_ACTIVATION_OF_THE_AP1_FAMILY_OF_TRANSCRIPTION_FACTORS	18	0.0143084
REACTOME_CITRIC_ACID_CYCLE_TCA_CYCLE	17	0.0135135
PID_HIF2PATHWAY	30	0.0238474
BIOCARTA_PTC1_PATHWAY	5	0.00397456
REACTOME_TRANSPORT_TO_THE_GOLGI_AND_SUBSEQUENT_MODIFICATION	7	0.00556439
KEGG_GRAFT_VERSUS_HOST_DISEASE	9	0.00715421
REACTOME_NFKB_AND_MAP_KINASES_ACTIVATION_MEDIATED_BY_TLR4_SIGNALING_REPERTOIRE	13	0.0103339
REACTOME_KERATAN_SULFATE_DEGRADATION	1	0.000794913
BIOCARTA_AGR_PATHWAY	14	0.0111288
REACTOME_OTHER_SEMAPHORIN_INTERACTIONS	19	0.0151033
REACTOME_DIABETES_PATHWAYS	7	0.00556439
REACTOME_TRAF6_MEDIATED_INDUCTION_OF_NFKB_AND_MAP_KINASES_UPON_TLR7_8_OR_9_ACTIVATION	17	0.0135135
BIOCARTA_HDAC_PATHWAY	60	0.0476948
BIOCARTA_G2_PATHWAY	66	0.0524642
KEGG_BUTANOATE_METABOLISM	11	0.00874404
KEGG_PYRIMIDINE_METABOLISM	10	0.00794913
PID_IL2_1PATHWAY	31	0.0246423
REACTOME_YAP1_AND_WWTR1_TAZ_STIMULATED_GENE_EXPRESSION	339	0.269475
PID_P75NTRPATHWAY	2	0.00158983
REACTOME_ACYL_CHAIN_REMODELLING_OF_PI	1	0.000794913
REACTOME_RNA_POL_III_TRANSCRIPTION	7	0.00556439
REACTOME_PHOSPHORYLATION_OF_CD3_AND_TCR_ZETA_CHAINS	1	0.000794913
REACTOME_AMYLOIDS	4	0.00317965
REACTOME_ACTIVATED_POINT_MUTANTS_OF_FGFR2	11	0.00874404
PID_IL23PATHWAY	13	0.0103339
KEGG_SELENOAMINO_ACID_METABOLISM	13	0.0103339
BIOCARTA_PDGF_PATHWAY	56	0.0445151
PID_ECADHERIN_KERATINOCYTE_PATHWAY	22	0.0174881
KEGG_CYTOKINE_CYTOKINE_RECEPTOR_INTERACTION	1	0.000794913
REACTOME_CHOLESTEROL_BIOSYNTHESIS	26	0.0206677
KEGG_AMYOTROPHIC_LATERAL_SCLEROSIS_ALS	8	0.0063593
REACTOME_PURINE_RIBONUCLEOSIDE_MONOPHOSPHATE_BIOSYNTHESIS	19	0.0151033
REACTOME_INTERFERON_SIGNALING	18	0.0143084
BIOCARTA_ATM_PATHWAY	46	0.036566
REACTOME_SLC_MEDIATED_TRANSMEMBRANE_TRANSPORT	5	0.00397456
REACTOME_METABOLISM_OF_POLYAMINES	10	0.00794913
REACTOME_PI3K_EVENTS_IN_ERBB4_SIGNALING	46	0.036566
REACTOME_SEMA3A_PAK_DEPENDENT_AXON_REPULSION	100	0.0794913
ST_JNK_MAPK_PATHWAY	31	0.0246423
REACTOME_GLUCAGON_SIGNALING_IN_METABOLIC_REGULATION	3	0.00238474
KEGG_GLYCOSYLPHOSPHATIDYLINOSITOL_GPI_ANCHOR_BIOSYNTHESIS	13	0.0103339
REACTOME_TRANSCRIPTIONAL_ACTIVITY_OF_SMAD2_SMAD3_SMAD4_HETEROTRIMER	16	0.0127186
REACTOME_ACTIVATION_OF_ATR_IN_RESPONSE_TO_REPLICATION_STRESS	25	0.0198728
REACTOME_ACTIVATION_OF_NF_KAPPAB_IN_B_CELLS	13	0.0103339
KEGG_CIRCADIAN_RHYTHM_MAMMAL	31	0.0246423
KEGG_PATHWAYS_IN_CANCER	2	0.00158983
REACTOME_TRANSLATION	8	0.0063593
PID_E2F_PATHWAY	14	0.0111288
REACTOME_THROMBOXANE_SIGNALLING_THROUGH_TP_RECEPTOR	2	0.00158983
REACTOME_SCF_BETA_TRCP_MEDIATED_DEGRADATION_OF_EMI1	11	0.00874404
REACTOME_S_PHASE	9	0.00715421
BIOCARTA_PML_PATHWAY	4	0.00317965
KEGG_RETINOL_METABOLISM	14	0.0111288
REACTOME_MITOCHONDRIAL_FATTY_ACID_BETA_OXIDATION	3	0.00238474
BIOCARTA_RAC1_PATHWAY	77	0.0612083
KEGG_ARRHYTHMOGENIC_RIGHT_VENTRICULAR_CARDIOMYOPATHY_ARVC	16	0.0127186
REACTOME_CELL_CELL_COMMUNICATION	9	0.00715421
REACTOME_PURINE_CATABOLISM	6	0.00476948
PID_AR_NONGENOMIC_PATHWAY	6	0.00476948
PID_IL8CXCR2_PATHWAY	33	0.0262321
REACTOME_IL1_SIGNALING	6	0.00476948
REACTOME_E2F_MEDIATED_REGULATION_OF_DNA_REPLICATION	49	0.0389507
KEGG_PROGESTERONE_MEDIATED_OOCYTE_MATURATION	16	0.0127186
REACTOME_CIRCADIAN_REPRESSION_OF_EXPRESSION_BY_REV_ERBA	199	0.158188
REACTOME_SIGNALING_BY_NOTCH3	3	0.00238474
REACTOME_REGULATION_OF_KIT_SIGNALING	63	0.0500795
PID_TCRRASPATHWAY	7	0.00556439
REACTOME_REGULATION_OF_WATER_BALANCE_BY_RENAL_AQUAPORINS	7	0.00556439
REACTOME_SYNTHESIS_SECRETION_AND_INACTIVATION_OF_GLP1	5	0.00397456
KEGG_JAK_STAT_SIGNALING_PATHWAY	10	0.00794913
REACTOME_PROTEIN_FOLDING	61	0.0484897
BIOCARTA_IL12_PATHWAY	2	0.00158983
KEGG_AXON_GUIDANCE	7	0.00556439
REACTOME_SIGNALING_BY_INSULIN_RECEPTOR	15	0.0119237
REACTOME_CIRCADIAN_CLOCK	46	0.036566
REACTOME_SEMAPHORIN_INTERACTIONS	12	0.00953895
REACTOME_MITOTIC_PROMETAPHASE	14	0.0111288
REACTOME_G_PROTEIN_BETA_GAMMA_SIGNALLING	4	0.00317965
REACTOME_ACYL_CHAIN_REMODELLING_OF_PG	1	0.000794913
BIOCARTA_THELPER_PATHWAY	3	0.00238474
REACTOME_LATENT_INFECTION_OF_HOMO_SAPIENS_WITH_MYCOBACTERIUM_TUBERCULOSIS	4	0.00317965
BIOCARTA_SRCRPTP_PATHWAY	17	0.0135135
REACTOME_SOS_MEDIATED_SIGNALLING	192	0.152623
BIOCARTA_GPCR_PATHWAY	53	0.0421304
REACTOME_REPAIR_SYNTHESIS_FOR_GAP_FILLING_BY_DNA_POL_IN_TC_NER	5	0.00397456
KEGG_FOCAL_ADHESION	2	0.00158983
SA_REG_CASCADE_OF_CYCLIN_EXPR	99	0.0786963
REACTOME_HYALURONAN_UPTAKE_AND_DEGRADATION	1	0.000794913
REACTOME_IMMUNE_SYSTEM	1	0.000794913
BIOCARTA_ERK5_PATHWAY	16	0.0127186
BIOCARTA_RAB_PATHWAY	176	0.139905
REACTOME_SIGNALING_BY_ILS	7	0.00556439
REACTOME_RNA_POL_I_TRANSCRIPTION_TERMINATION	14	0.0111288
REACTOME_DOWNSTREAM_TCR_SIGNALING	21	0.0166932
BIOCARTA_BCR_PATHWAY	49	0.0389507
REACTOME_NEPHRIN_INTERACTIONS	19	0.0151033
KEGG_P53_SIGNALING_PATHWAY	10	0.00794913
KEGG_NON_HOMOLOGOUS_END_JOINING	9	0.00715421
PID_ERBB1_RECEPTOR_PROXIMAL_PATHWAY	57	0.04531
REACTOME_SYNTHESIS_OF_PC	6	0.00476948
PID_FCER1PATHWAY	14	0.0111288
BIOCARTA_TOB1_PATHWAY	7	0.00556439
ST_G_ALPHA_S_PATHWAY	13	0.0103339
REACTOME_PI_METABOLISM	31	0.0246423
REACTOME_AMINO_ACID_TRANSPORT_ACROSS_THE_PLASMA_MEMBRANE	2	0.00158983
REACTOME_PLATELET_HOMEOSTASIS	3	0.00238474
KEGG_BIOSYNTHESIS_OF_UNSATURATED_FATTY_ACIDS	4	0.00317965
BIOCARTA_GABA_PATHWAY	3	0.00238474
PID_P38ALPHABETAPATHWAY	24	0.0190779
REACTOME_CLASS_A1_RHODOPSIN_LIKE_RECEPTORS	2	0.00158983
PID_MYC_REPRESSPATHWAY	17	0.0135135
BIOCARTA_TCAPOPTOSIS_PATHWAY	3	0.00238474
BIOCARTA_INTRINSIC_PATHWAY	5	0.00397456
BIOCARTA_KERATINOCYTE_PATHWAY	24	0.0190779
REACTOME_ADP_SIGNALLING_THROUGH_P2RY12	4	0.00317965
REACTOME_STEROID_HORMONES	1	0.000794913
PID_PLK1_PATHWAY	14	0.0111288
BIOCARTA_RANKL_PATHWAY	20	0.0158983
PID_REG_GR_PATHWAY	18	0.0143084
PID_CXCR3PATHWAY	6	0.00476948
KEGG_LIMONENE_AND_PINENE_DEGRADATION	8	0.0063593
PID_ATR_PATHWAY	6	0.00476948
BIOCARTA_LONGEVITY_PATHWAY	6	0.00476948
REACTOME_CD28_DEPENDENT_PI3K_AKT_SIGNALING	17	0.0135135
REACTOME_NETRIN1_SIGNALING	36	0.0286169
BIOCARTA_LAIR_PATHWAY	12	0.00953895
REACTOME_CELL_SURFACE_INTERACTIONS_AT_THE_VASCULAR_WALL	15	0.0119237
KEGG_VASOPRESSIN_REGULATED_WATER_REABSORPTION	14	0.0111288
PID_TCR_PATHWAY	13	0.0103339
BIOCARTA_SARS_PATHWAY	12	0.00953895
REACTOME_CGMP_EFFECTS	10	0.00794913
REACTOME_DOWNREGULATION_OF_TGF_BETA_RECEPTOR_SIGNALING	96	0.0763116
KEGG_GAP_JUNCTION	11	0.00874404
PID_CD40_PATHWAY	4	0.00317965
REACTOME_CTNNB1_PHOSPHORYLATION_CASCADE	21	0.0166932
REACTOME_PEPTIDE_CHAIN_ELONGATION	16	0.0127186
REACTOME_NUCLEAR_SIGNALING_BY_ERBB4	11	0.00874404
REACTOME_SIGNALING_BY_ROBO_RECEPTOR	53	0.0421304
PID_EPHA_FWDPATHWAY	112	0.0890302
REACTOME_GLYCOSPHINGOLIPID_METABOLISM	12	0.00953895
KEGG_NICOTINATE_AND_NICOTINAMIDE_METABOLISM	9	0.00715421
REACTOME_GRB2_EVENTS_IN_ERBB2_SIGNALING	12	0.00953895
REACTOME_DESTABILIZATION_OF_MRNA_BY_TRISTETRAPROLIN_TTP	11	0.00874404
ST_FAS_SIGNALING_PATHWAY	13	0.0103339
BIOCARTA_PPARA_PATHWAY	19	0.0151033
KEGG_DRUG_METABOLISM_OTHER_ENZYMES	10	0.00794913
REACTOME_OPIOID_SIGNALLING	18	0.0143084
PID_CMYB_PATHWAY	18	0.0143084
REACTOME_REGULATORY_RNA_PATHWAYS	8	0.0063593
PID_SHP2_PATHWAY	30	0.0238474
PID_PS1PATHWAY	15	0.0119237
REACTOME_METABOLISM_OF_NON_CODING_RNA	28	0.0222576
KEGG_TOLL_LIKE_RECEPTOR_SIGNALING_PATHWAY	2	0.00158983
REACTOME_PI_3K_CASCADE	69	0.054849
KEGG_PRIMARY_IMMUNODEFICIENCY	5	0.00397456
BIOCARTA_AKT_PATHWAY	21	0.0166932
ST_INTERLEUKIN_4_PATHWAY	9	0.00715421
PID_ER_NONGENOMIC_PATHWAY	53	0.0421304
KEGG_NEUROTROPHIN_SIGNALING_PATHWAY	4	0.00317965
REACTOME_FANCONI_ANEMIA_PATHWAY	11	0.00874404
REACTOME_REGULATION_OF_COMPLEMENT_CASCADE	1	0.000794913
REACTOME_GAMMA_CARBOXYLATION_TRANSPORT_AND_AMINO_TERMINAL_CLEAVAGE_OF_PROTEINS	2	0.00158983
REACTOME_AMINO_ACID_AND_OLIGOPEPTIDE_SLC_TRANSPORTERS	3	0.00238474
REACTOME_AMINE_COMPOUND_SLC_TRANSPORTERS	1	0.000794913
PID_INTEGRIN_CS_PATHWAY	3	0.00238474
ST_ADRENERGIC	6	0.00476948
PID_CDC42_PATHWAY	17	0.0135135
BIOCARTA_CXCR4_PATHWAY	5	0.00397456
KEGG_GLYCINE_SERINE_AND_THREONINE_METABOLISM	4	0.00317965
BIOCARTA_HER2_PATHWAY	109	0.0866455
REACTOME_TAK1_ACTIVATES_NFKB_BY_PHOSPHORYLATION_AND_ACTIVATION_OF_IKKS_COMPLEX	34	0.027027
REACTOME_BMAL1_CLOCK_NPAS2_ACTIVATES_CIRCADIAN_EXPRESSION	105	0.0834658
BIOCARTA_EGFR_SMRTE_PATHWAY	9	0.00715421
REACTOME_MICRORNA_MIRNA_BIOGENESIS	23	0.018283
BIOCARTA_INTEGRIN_PATHWAY	25	0.0198728
REACTOME_CHONDROITIN_SULFATE_DERMATAN_SULFATE_METABOLISM	6	0.00476948
REACTOME_CDC6_ASSOCIATION_WITH_THE_ORC_ORIGIN_COMPLEX	6	0.00476948
KEGG_PHOSPHATIDYLINOSITOL_SIGNALING_SYSTEM	20	0.0158983
SIG_PIP3_SIGNALING_IN_B_LYMPHOCYTES	59	0.0468998
REACTOME_INHIBITION_OF_THE_PROTEOLYTIC_ACTIVITY_OF_APC_C_REQUIRED_FOR_THE_ONSET_OF_ANAPHASE_BY_MITOTIC_SPINDLE_CHECKPOINT_COMPONENTS	42	0.0333863
PID_TCPTP_PATHWAY	42	0.0333863
REACTOME_CLASS_B_2_SECRETIN_FAMILY_RECEPTORS	1	0.000794913
REACTOME_P38MAPK_EVENTS	6	0.00476948
REACTOME_JNK_C_JUN_KINASES_PHOSPHORYLATION_AND_ACTIVATION_MEDIATED_BY_ACTIVATED_HUMAN_TAK1	40	0.0317965
ST_TYPE_I_INTERFERON_PATHWAY	6	0.00476948
BIOCARTA_DREAM_PATHWAY	7	0.00556439
REACTOME_GPCR_LIGAND_BINDING	1	0.000794913
PID_ERBB4_PATHWAY	55	0.0437202
REACTOME_SIGNALING_BY_GPCR	6	0.00476948
REACTOME_CALNEXIN_CALRETICULIN_CYCLE	3	0.00238474
REACTOME_RESOLUTION_OF_AP_SITES_VIA_THE_SINGLE_NUCLEOTIDE_REPLACEMENT_PATHWAY	3	0.00238474
REACTOME_RETROGRADE_NEUROTROPHIN_SIGNALLING	5	0.00397456
KEGG_PPAR_SIGNALING_PATHWAY	8	0.0063593
PID_HIF1APATHWAY	39	0.0310016
REACTOME_LAGGING_STRAND_SYNTHESIS	5	0.00397456
PID_EPHRINBREVPATHWAY	39	0.0310016
BIOCARTA_VITCB_PATHWAY	5	0.00397456
REACTOME_GLOBAL_GENOMIC_NER_GG_NER	8	0.0063593
REACTOME_G2_M_CHECKPOINTS	33	0.0262321
KEGG_BASAL_CELL_CARCINOMA	24	0.0190779
KEGG_GLYCOSPHINGOLIPID_BIOSYNTHESIS_GANGLIO_SERIES	13	0.0103339
REACTOME_NEUROTRANSMITTER_RELEASE_CYCLE	10	0.00794913
REACTOME_RESPIRATORY_ELECTRON_TRANSPORT_ATP_SYNTHESIS_BY_CHEMIOSMOTIC_COUPLING_AND_HEAT_PRODUCTION_BY_UNCOUPLING_PROTEINS_	6	0.00476948
KEGG_RNA_POLYMERASE	21	0.0166932
REACTOME_CREB_PHOSPHORYLATION_THROUGH_THE_ACTIVATION_OF_RAS	17	0.0135135
BIOCARTA_EIF4_PATHWAY	56	0.0445151
REACTOME_RESPIRATORY_ELECTRON_TRANSPORT	7	0.00556439
BIOCARTA_AT1R_PATHWAY	63	0.0500795
KEGG_STEROID_BIOSYNTHESIS	5	0.00397456
BIOCARTA_PTEN_PATHWAY	72	0.0572337
KEGG_HOMOLOGOUS_RECOMBINATION	3	0.00238474
BIOCARTA_CTCF_PATHWAY	95	0.0755167
PID_CD8TCRDOWNSTREAMPATHWAY	2	0.00158983
REACTOME_METABOLISM_OF_PORPHYRINS	8	0.0063593
REACTOME_ANTIGEN_PROCESSING_CROSS_PRESENTATION	4	0.00317965
REACTOME_SEMA3A_PLEXIN_REPULSION_SIGNALING_BY_INHIBITING_INTEGRIN_ADHESION	7	0.00556439
PID_NFAT_3PATHWAY	81	0.0643879
PID_ALPHASYNUCLEIN_PATHWAY	18	0.0143084
REACTOME_O_LINKED_GLYCOSYLATION_OF_MUCINS	9	0.00715421
PID_VEGFR1_PATHWAY	59	0.0468998
BIOCARTA_BARR_MAPK_PATHWAY	11	0.00874404
BIOCARTA_PARKIN_PATHWAY	2	0.00158983
PID_ILK_PATHWAY	28	0.0222576
REACTOME_TGF_BETA_RECEPTOR_SIGNALING_IN_EMT_EPITHELIAL_TO_MESENCHYMAL_TRANSITION	57	0.04531
REACTOME_SIGNALING_BY_NOTCH4	3	0.00238474
BIOCARTA_BARRESTIN_PATHWAY	10	0.00794913
REACTOME_TRANSMEMBRANE_TRANSPORT_OF_SMALL_MOLECULES	5	0.00397456
BIOCARTA_PAR1_PATHWAY	13	0.0103339
KEGG_DILATED_CARDIOMYOPATHY	13	0.0103339
REACTOME_TRAF6_MEDIATED_INDUCTION_OF_TAK1_COMPLEX	25	0.0198728
PID_AR_PATHWAY	21	0.0166932
PID_ARF_3PATHWAY	9	0.00715421
REACTOME_ACYL_CHAIN_REMODELLING_OF_PC	2	0.00158983
BIOCARTA_CDMAC_PATHWAY	18	0.0143084
REACTOME_INSULIN_RECEPTOR_SIGNALLING_CASCADE	14	0.0111288
PID_SMAD2_3NUCLEARPATHWAY	9	0.00715421
REACTOME_GABA_A_RECEPTOR_ACTIVATION	5	0.00397456
REACTOME_G1_PHASE	30	0.0238474
REACTOME_TRANSPORT_OF_RIBONUCLEOPROTEINS_INTO_THE_HOST_NUCLEUS	32	0.0254372
REACTOME_EXTRACELLULAR_MATRIX_ORGANIZATION	7	0.00556439
REACTOME_A_TETRASACCHARIDE_LINKER_SEQUENCE_IS_REQUIRED_FOR_GAG_SYNTHESIS	2	0.00158983
REACTOME_ADP_SIGNALLING_THROUGH_P2RY1	1	0.000794913
REACTOME_THE_ACTIVATION_OF_ARYLSULFATASES	8	0.0063593
PID_ECADHERIN_NASCENTAJ_PATHWAY	22	0.0174881
REACTOME_ABORTIVE_ELONGATION_OF_HIV1_TRANSCRIPT_IN_THE_ABSENCE_OF_TAT	16	0.0127186
REACTOME_CYTOKINE_SIGNALING_IN_IMMUNE_SYSTEM	4	0.00317965
PID_P73PATHWAY	35	0.0278219
REACTOME_ADENYLATE_CYCLASE_INHIBITORY_PATHWAY	9	0.00715421
REACTOME_ROLE_OF_DCC_IN_REGULATING_APOPTOSIS	8	0.0063593
ST_PHOSPHOINOSITIDE_3_KINASE_PATHWAY	23	0.018283
PID_INSULIN_GLUCOSE_PATHWAY	41	0.0325914
REACTOME_G_ALPHA_S_SIGNALLING_EVENTS	4	0.00317965
REACTOME_CELL_CELL_JUNCTION_ORGANIZATION	11	0.00874404
REACTOME_DOWNSTREAM_SIGNAL_TRANSDUCTION	5	0.00397456
REACTOME_FATTY_ACYL_COA_BIOSYNTHESIS	4	0.00317965
ST_INTERFERON_GAMMA_PATHWAY	1	0.000794913
REACTOME_MAP_KINASE_ACTIVATION_IN_TLR_CASCADE	26	0.0206677
BIOCARTA_FREE_PATHWAY	22	0.0174881
PID_AVB3_OPN_PATHWAY	62	0.0492846
REACTOME_IL_3_5_AND_GM_CSF_SIGNALING	38	0.0302067
REACTOME_CA_DEPENDENT_EVENTS	6	0.00476948
BIOCARTA_IL10_PATHWAY	3	0.00238474
REACTOME_METABOLISM_OF_LIPIDS_AND_LIPOPROTEINS	13	0.0103339
REACTOME_REGULATION_OF_ORNITHINE_DECARBOXYLASE_ODC	11	0.00874404
REACTOME_HEPARAN_SULFATE_HEPARIN_HS_GAG_METABOLISM	3	0.00238474
REACTOME_G_ALPHA_Z_SIGNALLING_EVENTS	3	0.00238474
ST_GRANULE_CELL_SURVIVAL_PATHWAY	39	0.0310016
REACTOME_ORC1_REMOVAL_FROM_CHROMATIN	14	0.0111288
REACTOME_CASPASE_MEDIATED_CLEAVAGE_OF_CYTOSKELETAL_PROTEINS	10	0.00794913
KEGG_MELANOMA	9	0.00715421
REACTOME_ION_TRANSPORT_BY_P_TYPE_ATPASES	13	0.0103339
REACTOME_MITOCHONDRIAL_TRNA_AMINOACYLATION	3	0.00238474
REACTOME_SIGNALING_BY_FGFR3_MUTANTS	6	0.00476948
PID_HIF1_TFPATHWAY	11	0.00874404
KEGG_REGULATION_OF_AUTOPHAGY	42	0.0333863
REACTOME_INCRETIN_SYNTHESIS_SECRETION_AND_INACTIVATION	1	0.000794913
REACTOME_GRB2_SOS_PROVIDES_LINKAGE_TO_MAPK_SIGNALING_FOR_INTERGRINS_	5	0.00397456
REACTOME_DCC_MEDIATED_ATTRACTIVE_SIGNALING	6	0.00476948
REACTOME_TRAFFICKING_OF_GLUR2_CONTAINING_AMPA_RECEPTORS	5	0.00397456
REACTOME_VITAMIN_B5_PANTOTHENATE_METABOLISM	8	0.0063593
KEGG_ALZHEIMERS_DISEASE	3	0.00238474
KEGG_FC_GAMMA_R_MEDIATED_PHAGOCYTOSIS	16	0.0127186
KEGG_GLUTATHIONE_METABOLISM	27	0.0214626
BIOCARTA_ACH_PATHWAY	14	0.0111288
BIOCARTA_BCELLSURVIVAL_PATHWAY	54	0.0429253
REACTOME_TCR_SIGNALING	29	0.0230525
BIOCARTA_VIP_PATHWAY	163	0.129571
REACTOME_ACTIVATED_TLR4_SIGNALLING	17	0.0135135
KEGG_VIBRIO_CHOLERAE_INFECTION	4	0.00317965
PID_SYNDECAN_4_PATHWAY	6	0.00476948
BIOCARTA_NKT_PATHWAY	1	0.000794913
REACTOME_PPARA_ACTIVATES_GENE_EXPRESSION	36	0.0286169
REACTOME_CTLA4_INHIBITORY_SIGNALING	20	0.0158983
REACTOME_G_ALPHA1213_SIGNALLING_EVENTS	14	0.0111288
REACTOME_COSTIMULATION_BY_THE_CD28_FAMILY	11	0.00874404
REACTOME_3_UTR_MEDIATED_TRANSLATIONAL_REGULATION	12	0.00953895
BIOCARTA_D4GDI_PATHWAY	9	0.00715421
PID_RHODOPSIN_PATHWAY	1	0.000794913
REACTOME_PYRUVATE_METABOLISM_AND_CITRIC_ACID_TCA_CYCLE	28	0.0222576
KEGG_DORSO_VENTRAL_AXIS_FORMATION	14	0.0111288
KEGG_AMINOACYL_TRNA_BIOSYNTHESIS	7	0.00556439
REACTOME_DEADENYLATION_OF_MRNA	69	0.054849
REACTOME_SRP_DEPENDENT_COTRANSLATIONAL_PROTEIN_TARGETING_TO_MEMBRANE	8	0.0063593
REACTOME_G_PROTEIN_ACTIVATION	4	0.00317965
BIOCARTA_TID_PATHWAY	4	0.00317965
PID_AVB3_INTEGRIN_PATHWAY	18	0.0143084
REACTOME_IRON_UPTAKE_AND_TRANSPORT	3	0.00238474
REACTOME_REGULATION_OF_GENE_EXPRESSION_IN_BETA_CELLS	5	0.00397456
REACTOME_INSULIN_SYNTHESIS_AND_PROCESSING	7	0.00556439
PID_TCRJNKPATHWAY	8	0.0063593
PID_FOXM1PATHWAY	45	0.0357711
REACTOME_TERMINATION_OF_O_GLYCAN_BIOSYNTHESIS	11	0.00874404
KEGG_OOCYTE_MEIOSIS	5	0.00397456
BIOCARTA_SODD_PATHWAY	31	0.0246423
PID_FRA_PATHWAY	55	0.0437202
SA_TRKA_RECEPTOR	9	0.00715421
KEGG_TIGHT_JUNCTION	5	0.00397456
REACTOME_APC_C_CDH1_MEDIATED_DEGRADATION_OF_CDC20_AND_OTHER_APC_C_CDH1_TARGETED_PROTEINS_IN_LATE_MITOSIS_EARLY_G1	38	0.0302067
KEGG_SNARE_INTERACTIONS_IN_VESICULAR_TRANSPORT	5	0.00397456
REACTOME_DESTABILIZATION_OF_MRNA_BY_AUF1_HNRNP_D0	15	0.0119237
PID_S1P_META_PATHWAY	5	0.00397456
PID_P38_MKK3_6PATHWAY	35	0.0278219
REACTOME_P53_INDEPENDENT_G1_S_DNA_DAMAGE_CHECKPOINT	12	0.00953895
REACTOME_G2_M_DNA_DAMAGE_CHECKPOINT	14	0.0111288
BIOCARTA_DNAFRAGMENT_PATHWAY	8	0.0063593
REACTOME_STRIATED_MUSCLE_CONTRACTION	6	0.00476948
REACTOME_TRAFFICKING_AND_PROCESSING_OF_ENDOSOMAL_TLR	1	0.000794913
REACTOME_SIGNAL_REGULATORY_PROTEIN_SIRP_FAMILY_INTERACTIONS	22	0.0174881
REACTOME_DEVELOPMENTAL_BIOLOGY	8	0.0063593
PID_IL6_7PATHWAY	37	0.0294118
BIOCARTA_ARAP_PATHWAY	13	0.0103339
BIOCARTA_TH1TH2_PATHWAY	3	0.00238474
KEGG_TGF_BETA_SIGNALING_PATHWAY	10	0.00794913
REACTOME_SYNTHESIS_OF_SUBSTRATES_IN_N_GLYCAN_BIOSYTHESIS	14	0.0111288
PID_REELINPATHWAY	40	0.0317965
BIOCARTA_ACE2_PATHWAY	5	0.00397456
REACTOME_CELL_CYCLE_MITOTIC	16	0.0127186
REACTOME_PD1_SIGNALING	16	0.0127186
REACTOME_SULFUR_AMINO_ACID_METABOLISM	14	0.0111288
REACTOME_DOWNSTREAM_SIGNALING_OF_ACTIVATED_FGFR	14	0.0111288
PID_SMAD2_3PATHWAY	192	0.152623
KEGG_TASTE_TRANSDUCTION	6	0.00476948
PID_PDGFRBPATHWAY	5	0.00397456
ST_WNT_BETA_CATENIN_PATHWAY	18	0.0143084
REACTOME_SEMA4D_IN_SEMAPHORIN_SIGNALING	3	0.00238474
refPathway	1	0.000794913
REACTOME_MRNA_DECAY_BY_5_TO_3_EXORIBONUCLEASE	11	0.00874404
REACTOME_INTEGRIN_ALPHAIIB_BETA3_SIGNALING	13	0.0103339
REACTOME_FORMATION_OF_FIBRIN_CLOT_CLOTTING_CASCADE	6	0.00476948
BIOCARTA_MTA3_PATHWAY	14	0.0111288
REACTOME_PECAM1_INTERACTIONS	13	0.0103339
BIOCARTA_MET_PATHWAY	31	0.0246423
REACTOME_ACTIVATION_OF_THE_PRE_REPLICATIVE_COMPLEX	19	0.0151033
PID_IL12_2PATHWAY	11	0.00874404
REACTOME_GROWTH_HORMONE_RECEPTOR_SIGNALING	9	0.00715421
REACTOME_MITOTIC_G1_G1_S_PHASES	14	0.0111288
REACTOME_PERK_REGULATED_GENE_EXPRESSION	18	0.0143084
REACTOME_SEROTONIN_RECEPTORS	25	0.0198728
PID_NFKAPPABCANONICALPATHWAY	22	0.0174881
ST_WNT_CA2_CYCLIC_GMP_PATHWAY	9	0.00715421
REACTOME_P130CAS_LINKAGE_TO_MAPK_SIGNALING_FOR_INTEGRINS	7	0.00556439
PID_ERBB2ERBB3PATHWAY	27	0.0214626
REACTOME_DSCAM_INTERACTIONS	12	0.00953895
ST_STAT3_PATHWAY	2	0.00158983
REACTOME_FACTORS_INVOLVED_IN_MEGAKARYOCYTE_DEVELOPMENT_AND_PLATELET_PRODUCTION	14	0.0111288
PID_TELOMERASEPATHWAY	22	0.0174881
KEGG_TAURINE_AND_HYPOTAURINE_METABOLISM	16	0.0127186
KEGG_PROTEIN_EXPORT	5	0.00397456
REACTOME_SHC1_EVENTS_IN_ERBB4_SIGNALING	114	0.09062
ST_ERK1_ERK2_MAPK_PATHWAY	36	0.0286169
REACTOME_DESTABILIZATION_OF_MRNA_BY_KSRP	7	0.00556439
SIG_IL4RECEPTOR_IN_B_LYPHOCYTES	56	0.0445151
BIOCARTA_TCYTOTOXIC_PATHWAY	3	0.00238474
ST_G_ALPHA_I_PATHWAY	36	0.0286169
REACTOME_DEADENYLATION_DEPENDENT_MRNA_DECAY	23	0.018283
REACTOME_SIGNALLING_TO_RAS	48	0.0381558
PID_IFNGPATHWAY	80	0.063593
REACTOME_METABOLISM_OF_NUCLEOTIDES	16	0.0127186
BIOCARTA_MCALPAIN_PATHWAY	17	0.0135135
REACTOME_DOUBLE_STRAND_BREAK_REPAIR	15	0.0119237
REACTOME_INFLUENZA_VIRAL_RNA_TRANSCRIPTION_AND_REPLICATION	14	0.0111288
BIOCARTA_FEEDER_PATHWAY	1	0.000794913
REACTOME_REMOVAL_OF_THE_FLAP_INTERMEDIATE_FROM_THE_C_STRAND	4	0.00317965
ST_MYOCYTE_AD_PATHWAY	5	0.00397456
REACTOME_GASTRIN_CREB_SIGNALLING_PATHWAY_VIA_PKC_AND_MAPK	9	0.00715421
PID_BMPPATHWAY	34	0.027027
REACTOME_ASSOCIATION_OF_TRIC_CCT_WITH_TARGET_PROTEINS_DURING_BIOSYNTHESIS	150	0.119237
PID_RETINOIC_ACID_PATHWAY	90	0.0715421
PID_NOTCH_PATHWAY	10	0.00794913
KEGG_NUCLEOTIDE_EXCISION_REPAIR	6	0.00476948
PID_ATM_PATHWAY	9	0.00715421
REACTOME_NRAGE_SIGNALS_DEATH_THROUGH_JNK	14	0.0111288
BIOCARTA_RANMS_PATHWAY	17	0.0135135
REACTOME_FGFR_LIGAND_BINDING_AND_ACTIVATION	10	0.00794913
KEGG_ANTIGEN_PROCESSING_AND_PRESENTATION	7	0.00556439
KEGG_ALPHA_LINOLENIC_ACID_METABOLISM	2	0.00158983
REACTOME_SIGNALING_BY_FGFR1_MUTANTS	50	0.0397456
REACTOME_IKK_COMPLEX_RECRUITMENT_MEDIATED_BY_RIP1	5	0.00397456
KEGG_PENTOSE_PHOSPHATE_PATHWAY	52	0.0413355
REACTOME_THE_ROLE_OF_NEF_IN_HIV1_REPLICATION_AND_DISEASE_PATHOGENESIS	12	0.00953895
BIOCARTA_CD40_PATHWAY	2	0.00158983
BIOCARTA_ETS_PATHWAY	42	0.0333863
KEGG_GLYCEROLIPID_METABOLISM	11	0.00874404
REACTOME_TRAF6_MEDIATED_IRF7_ACTIVATION	10	0.00794913
BIOCARTA_BARRESTIN_SRC_PATHWAY	8	0.0063593
BIOCARTA_CCR5_PATHWAY	19	0.0151033
PID_P53REGULATIONPATHWAY	36	0.0286169
REACTOME_REGULATION_OF_RHEB_GTPASE_ACTIVITY_BY_AMPK	30	0.0238474
REACTOME_LOSS_OF_NLP_FROM_MITOTIC_CENTROSOMES	41	0.0325914
PID_S1P_S1P2_PATHWAY	6	0.00476948
REACTOME_RNA_POL_III_TRANSCRIPTION_INITIATION_FROM_TYPE_3_PROMOTER	21	0.0166932
KEGG_THYROID_CANCER	18	0.0143084
PID_IGF1_PATHWAY	40	0.0317965
BIOCARTA_TEL_PATHWAY	225	0.178855
REACTOME_PKA_MEDIATED_PHOSPHORYLATION_OF_CREB	9	0.00715421
KEGG_RIG_I_LIKE_RECEPTOR_SIGNALING_PATHWAY	6	0.00476948
PID_IL4_2PATHWAY	23	0.018283
REACTOME_ERKS_ARE_INACTIVATED	9	0.00715421
REACTOME_PRE_NOTCH_EXPRESSION_AND_PROCESSING	26	0.0206677
REACTOME_FORMATION_OF_INCISION_COMPLEX_IN_GG_NER	10	0.00794913
BIOCARTA_AHSP_PATHWAY	8	0.0063593
PID_IL3_PATHWAY	8	0.0063593
ST_INTERLEUKIN_13_PATHWAY	1	0.000794913
REACTOME_ENOS_ACTIVATION_AND_REGULATION	16	0.0127186
BIOCARTA_IL7_PATHWAY	6	0.00476948
REACTOME_CELL_JUNCTION_ORGANIZATION	9	0.00715421
BIOCARTA_STATHMIN_PATHWAY	5	0.00397456
BIOCARTA_CK1_PATHWAY	3	0.00238474
BIOCARTA_GSK3_PATHWAY	18	0.0143084
REACTOME_ENDOSOMAL_VACUOLAR_PATHWAY	9	0.00715421
KEGG_ALANINE_ASPARTATE_AND_GLUTAMATE_METABOLISM	1	0.000794913
REACTOME_INTRINSIC_PATHWAY_FOR_APOPTOSIS	156	0.124006
REACTOME_ELONGATION_ARREST_AND_RECOVERY	10	0.00794913
BIOCARTA_CTLA4_PATHWAY	23	0.018283
BIOCARTA_VDR_PATHWAY	187	0.148649
REACTOME_INTERACTION_BETWEEN_L1_AND_ANKYRINS	6	0.00476948
REACTOME_LIPID_DIGESTION_MOBILIZATION_AND_TRANSPORT	2	0.00158983
REACTOME_METABOLISM_OF_VITAMINS_AND_COFACTORS	10	0.00794913
KEGG_OXIDATIVE_PHOSPHORYLATION	7	0.00556439
REACTOME_TRNA_AMINOACYLATION	9	0.00715421
REACTOME_INSULIN_RECEPTOR_RECYCLING	11	0.00874404
KEGG_RNA_DEGRADATION	6	0.00476948
PID_GMCSF_PATHWAY	33	0.0262321
REACTOME_FATTY_ACID_TRIACYLGLYCEROL_AND_KETONE_BODY_METABOLISM	34	0.027027
REACTOME_APOPTOTIC_EXECUTION_PHASE	13	0.0103339
REACTOME_APOPTOSIS_INDUCED_DNA_FRAGMENTATION	17	0.0135135
REACTOME_DOPAMINE_NEUROTRANSMITTER_RELEASE_CYCLE	11	0.00874404
REACTOME_SYNTHESIS_OF_PIPS_AT_THE_LATE_ENDOSOME_MEMBRANE	10	0.00794913
PID_LYMPHANGIOGENESIS_PATHWAY	53	0.0421304
KEGG_O_GLYCAN_BIOSYNTHESIS	9	0.00715421
REACTOME_BASIGIN_INTERACTIONS	5	0.00397456
REACTOME_PI3K_CASCADE	20	0.0158983
REACTOME_TIGHT_JUNCTION_INTERACTIONS	6	0.00476948
REACTOME_NCAM_SIGNALING_FOR_NEURITE_OUT_GROWTH	14	0.0111288
REACTOME_TOLL_RECEPTOR_CASCADES	20	0.0158983
REACTOME_NUCLEOTIDE_BINDING_DOMAIN_LEUCINE_RICH_REPEAT_CONTAINING_RECEPTOR_NLR_SIGNALING_PATHWAYS	11	0.00874404
PID_IL2_STAT5PATHWAY	65	0.0516693
REACTOME_PRE_NOTCH_PROCESSING_IN_GOLGI	9	0.00715421
REACTOME_SPRY_REGULATION_OF_FGF_SIGNALING	7	0.00556439
REACTOME_MYD88_MAL_CASCADE_INITIATED_ON_PLASMA_MEMBRANE	17	0.0135135
REACTOME_REGULATION_OF_IFNG_SIGNALING	2	0.00158983
REACTOME_TRANSPORT_OF_INORGANIC_CATIONS_ANIONS_AND_AMINO_ACIDS_OLIGOPEPTIDES	10	0.00794913
BIOCARTA_IL2_PATHWAY	12	0.00953895
REACTOME_EXTRINSIC_PATHWAY_FOR_APOPTOSIS	6	0.00476948
BIOCARTA_CACAM_PATHWAY	13	0.0103339
SA_G2_AND_M_PHASES	117	0.0930048
KEGG_STARCH_AND_SUCROSE_METABOLISM	20	0.0158983
PID_INTEGRIN3_PATHWAY	7	0.00556439
PID_INTEGRIN4_PATHWAY	9	0.00715421
REACTOME_REGULATION_OF_MRNA_STABILITY_BY_PROTEINS_THAT_BIND_AU_RICH_ELEMENTS	19	0.0151033
REACTOME_INHIBITION_OF_REPLICATION_INITIATION_OF_DAMAGED_DNA_BY_RB1_E2F1	13	0.0103339
KEGG_BLADDER_CANCER	6	0.00476948
REACTOME_N_GLYCAN_TRIMMING_IN_THE_ER_AND_CALNEXIN_CALRETICULIN_CYCLE	4	0.00317965
BIOCARTA_NTHI_PATHWAY	37	0.0294118
REACTOME_G_ALPHA_I_SIGNALLING_EVENTS	5	0.00397456
REACTOME_RECYCLING_PATHWAY_OF_L1	36	0.0286169
REACTOME_NEGATIVE_REGULATORS_OF_RIG_I_MDA5_SIGNALING	17	0.0135135
PID_INTEGRIN2_PATHWAY	6	0.00476948
REACTOME_NOTCH1_INTRACELLULAR_DOMAIN_REGULATES_TRANSCRIPTION	10	0.00794913
REACTOME_MHC_CLASS_II_ANTIGEN_PRESENTATION	12	0.00953895
REACTOME_RNA_POL_III_TRANSCRIPTION_INITIATION_FROM_TYPE_2_PROMOTER	27	0.0214626
REACTOME_EFFECTS_OF_PIP2_HYDROLYSIS	7	0.00556439
PID_LPA4_PATHWAY	6	0.00476948
BIOCARTA_RNA_PATHWAY	74	0.0588235
BIOCARTA_PLCE_PATHWAY	4	0.00317965
BIOCARTA_TGFB_PATHWAY	74	0.0588235
BIOCARTA_CELLCYCLE_PATHWAY	68	0.0540541
REACTOME_TRANSCRIPTION	21	0.0166932
KEGG_CITRATE_CYCLE_TCA_CYCLE	10	0.00794913
KEGG_GLYCOSAMINOGLYCAN_BIOSYNTHESIS_HEPARAN_SULFATE	4	0.00317965
PID_S1P_S1P4_PATHWAY	11	0.00874404
KEGG_CYSTEINE_AND_METHIONINE_METABOLISM	9	0.00715421
SA_B_CELL_RECEPTOR_COMPLEXES	167	0.13275
REACTOME_FACILITATIVE_NA_INDEPENDENT_GLUCOSE_TRANSPORTERS	5	0.00397456
BIOCARTA_SALMONELLA_PATHWAY	6	0.00476948
REACTOME_SCFSKP2_MEDIATED_DEGRADATION_OF_P27_P21	19	0.0151033
BIOCARTA_NKCELLS_PATHWAY	4	0.00317965
REACTOME_GLYCOGEN_BREAKDOWN_GLYCOGENOLYSIS	17	0.0135135
REACTOME_PROCESSING_OF_CAPPED_INTRON_CONTAINING_PRE_MRNA	20	0.0158983
SA_G1_AND_S_PHASES	46	0.036566
ST_GA12_PATHWAY	2	0.00158983
REACTOME_REGULATION_OF_PYRUVATE_DEHYDROGENASE_PDH_COMPLEX	127	0.100954
REACTOME_GAP_JUNCTION_DEGRADATION	7	0.00556439
REACTOME_BOTULINUM_NEUROTOXICITY	5	0.00397456
REACTOME_TRIF_MEDIATED_TLR3_SIGNALING	7	0.00556439
REACTOME_SYNTHESIS_OF_PIPS_AT_THE_GOLGI_MEMBRANE	12	0.00953895
REACTOME_RAS_ACTIVATION_UOPN_CA2_INFUX_THROUGH_NMDA_RECEPTOR	15	0.0119237
REACTOME_NEUROTRANSMITTER_RECEPTOR_BINDING_AND_DOWNSTREAM_TRANSMISSION_IN_THE_POSTSYNAPTIC_CELL	14	0.0111288
KEGG_WNT_SIGNALING_PATHWAY	18	0.0143084
REACTOME_NA_CL_DEPENDENT_NEUROTRANSMITTER_TRANSPORTERS	5	0.00397456
REACTOME_SHC1_EVENTS_IN_EGFR_SIGNALING	28	0.0222576
REACTOME_G_BETA_GAMMA_SIGNALLING_THROUGH_PI3KGAMMA	3	0.00238474
BIOCARTA_EIF_PATHWAY	71	0.0564388
REACTOME_PLATELET_ADHESION_TO_EXPOSED_COLLAGEN	9	0.00715421
REACTOME_ION_CHANNEL_TRANSPORT	12	0.00953895
KEGG_PROXIMAL_TUBULE_BICARBONATE_RECLAMATION	5	0.00397456
KEGG_ERBB_SIGNALING_PATHWAY	5	0.00397456
REACTOME_PTM_GAMMA_CARBOXYLATION_HYPUSINE_FORMATION_AND_ARYLSULFATASE_ACTIVATION	6	0.00476948
REACTOME_IMMUNOREGULATORY_INTERACTIONS_BETWEEN_A_LYMPHOID_AND_A_NON_LYMPHOID_CELL	12	0.00953895
BIOCARTA_LEPTIN_PATHWAY	11	0.00874404
BIOCARTA_RHO_PATHWAY	32	0.0254372
PID_HNF3APATHWAY	22	0.0174881
KEGG_PATHOGENIC_ESCHERICHIA_COLI_INFECTION	21	0.0166932
REACTOME_ANTIVIRAL_MECHANISM_BY_IFN_STIMULATED_GENES	22	0.0174881
KEGG_GLYCOSPHINGOLIPID_BIOSYNTHESIS_GLOBO_SERIES	9	0.00715421
REACTOME_NFKB_IS_ACTIVATED_AND_SIGNALS_SURVIVAL	19	0.0151033
REACTOME_ER_PHAGOSOME_PATHWAY	4	0.00317965
REACTOME_SIGNALING_BY_FGFR_IN_DISEASE	10	0.00794913
KEGG_PEROXISOME	2	0.00158983
PID_TRAIL_PATHWAY	3	0.00238474
BIOCARTA_HCMV_PATHWAY	17	0.0135135
REACTOME_SHC_RELATED_EVENTS	127	0.100954
REACTOME_PRE_NOTCH_TRANSCRIPTION_AND_TRANSLATION	14	0.0111288
REACTOME_FRS2_MEDIATED_CASCADE	118	0.0937997
REACTOME_METABOLISM_OF_RNA	18	0.0143084
PID_HDAC_CLASSII_PATHWAY	41	0.0325914
REACTOME_SIGNALING_BY_EGFR_IN_CANCER	5	0.00397456
REACTOME_DOWNREGULATION_OF_ERBB2_ERBB3_SIGNALING	8	0.0063593
REACTOME_SLBP_DEPENDENT_PROCESSING_OF_REPLICATION_DEPENDENT_HISTONE_PRE_MRNAS	5	0.00397456
BIOCARTA_MCM_PATHWAY	47	0.0373609
REACTOME_CYCLIN_A_B1_ASSOCIATED_EVENTS_DURING_G2_M_TRANSITION	8	0.0063593
PID_AP1_PATHWAY	28	0.0222576
BIOCARTA_GCR_PATHWAY	16	0.0127186
REACTOME_VIRAL_MESSENGER_RNA_SYNTHESIS	10	0.00794913
REACTOME_SIGNALING_BY_CONSTITUTIVELY_ACTIVE_EGFR	131	0.104134
BIOCARTA_IL22BP_PATHWAY	9	0.00715421
REACTOME_HORMONE_SENSITIVE_LIPASE_HSL_MEDIATED_TRIACYLGLYCEROL_HYDROLYSIS	6	0.00476948
REACTOME_CELL_DEATH_SIGNALLING_VIA_NRAGE_NRIF_AND_NADE	10	0.00794913
REACTOME_RIG_I_MDA5_MEDIATED_INDUCTION_OF_IFN_ALPHA_BETA_PATHWAYS	9	0.00715421
REACTOME_GLUTATHIONE_CONJUGATION	15	0.0119237
BIOCARTA_CARM1_PATHWAY	25	0.0198728
KEGG_GLYCOSPHINGOLIPID_BIOSYNTHESIS_LACTO_AND_NEOLACTO_SERIES	7	0.00556439
PID_ECADHERIN_STABILIZATION_PATHWAY	48	0.0381558
PID_GLYPICAN_1PATHWAY	6	0.00476948
PID_HNF3BPATHWAY	12	0.00953895
REACTOME_SIGNALING_BY_NODAL	14	0.0111288
REACTOME_REGULATION_OF_AMPK_ACTIVITY_VIA_LKB1	14	0.0111288
REACTOME_INTEGRATION_OF_PROVIRUS	6	0.00476948
BIOCARTA_G1_PATHWAY	74	0.0588235
REACTOME_MRNA_3_END_PROCESSING	16	0.0127186
REACTOME_SIGNALLING_TO_P38_VIA_RIT_AND_RIN	5	0.00397456
BIOCARTA_ALK_PATHWAY	70	0.0556439
REACTOME_GLUCURONIDATION	3	0.00238474
KEGG_HUNTINGTONS_DISEASE	17	0.0135135
REACTOME_AQUAPORIN_MEDIATED_TRANSPORT	7	0.00556439
PID_IL8CXCR1_PATHWAY	24	0.0190779
KEGG_FATTY_ACID_METABOLISM	4	0.00317965
REACTOME_SIGNALING_BY_FGFR1_FUSION_MUTANTS	18	0.0143084
PID_TOLL_ENDOGENOUS_PATHWAY	10	0.00794913
PID_ERBB_NETWORK_PATHWAY	12	0.00953895
BIOCARTA_SHH_PATHWAY	1	0.000794913
REACTOME_PLATELET_CALCIUM_HOMEOSTASIS	13	0.0103339
REACTOME_INHIBITION_OF_INSULIN_SECRETION_BY_ADRENALINE_NORADRENALINE	3	0.00238474
REACTOME_EARLY_PHASE_OF_HIV_LIFE_CYCLE	6	0.00476948
REACTOME_BIOSYNTHESIS_OF_THE_N_GLYCAN_PRECURSOR_DOLICHOL_LIPID_LINKED_OLIGOSACCHARIDE_LLO_AND_TRANSFER_TO_A_NASCENT_PROTEIN	13	0.0103339
BIOCARTA_GLYCOLYSIS_PATHWAY	10	0.00794913
KEGG_ALDOSTERONE_REGULATED_SODIUM_REABSORPTION	9	0.00715421
BIOCARTA_P53_PATHWAY	114	0.09062
REACTOME_TRANSPORT_OF_GLUCOSE_AND_OTHER_SUGARS_BILE_SALTS_AND_ORGANIC_ACIDS_METAL_IONS_AND_AMINE_COMPOUNDS	5	0.00397456
REACTOME_CD28_CO_STIMULATION	51	0.0405405
REACTOME_SHC_MEDIATED_CASCADE	8	0.0063593
REACTOME_ADENYLATE_CYCLASE_ACTIVATING_PATHWAY	12	0.00953895
PID_BETACATENIN_DEG_PATHWAY	153	0.121622
BIOCARTA_VEGF_PATHWAY	44	0.0349762
KEGG_GLYOXYLATE_AND_DICARBOXYLATE_METABOLISM	7	0.00556439
REACTOME_IRAK1_RECRUITS_IKK_COMPLEX	20	0.0158983
PID_FAK_PATHWAY	11	0.00874404
PID_PI3KCIPATHWAY	23	0.018283
SA_MMP_CYTOKINE_CONNECTION	16	0.0127186
REACTOME_VOLTAGE_GATED_POTASSIUM_CHANNELS	1	0.000794913
REACTOME_NCAM1_INTERACTIONS	3	0.00238474
PID_RHOA_REG_PATHWAY	14	0.0111288
REACTOME_GLUCAGON_TYPE_LIGAND_RECEPTORS	1	0.000794913
REACTOME_RESOLUTION_OF_AP_SITES_VIA_THE_MULTIPLE_NUCLEOTIDE_PATCH_REPLACEMENT_PATHWAY	8	0.0063593
REACTOME_MEMBRANE_TRAFFICKING	10	0.00794913
KEGG_SULFUR_METABOLISM	6	0.00476948
REACTOME_TELOMERE_MAINTENANCE	8	0.0063593
KEGG_RENIN_ANGIOTENSIN_SYSTEM	5	0.00397456
BIOCARTA_ASBCELL_PATHWAY	5	0.00397456
REACTOME_METABOLISM_OF_CARBOHYDRATES	8	0.0063593
KEGG_RIBOSOME	17	0.0135135
REACTOME_ASPARAGINE_N_LINKED_GLYCOSYLATION	3	0.00238474
KEGG_VIRAL_MYOCARDITIS	28	0.0222576
REACTOME_ZINC_TRANSPORTERS	3	0.00238474
REACTOME_P75NTR_SIGNALS_VIA_NFKB	19	0.0151033
BIOCARTA_RELA_PATHWAY	6	0.00476948
PID_P38ALPHABETADOWNSTREAMPATHWAY	37	0.0294118
REACTOME_INTEGRATION_OF_ENERGY_METABOLISM	4	0.00317965
REACTOME_G_BETA_GAMMA_SIGNALLING_THROUGH_PLC_BETA	1	0.000794913
BIOCARTA_CALCINEURIN_PATHWAY	138	0.109698
REACTOME_SIGNALING_BY_NOTCH	11	0.00874404
REACTOME_TRANSPORT_OF_MATURE_MRNA_DERIVED_FROM_AN_INTRONLESS_TRANSCRIPT	20	0.0158983
KEGG_GLYCOSAMINOGLYCAN_DEGRADATION	3	0.00238474
REACTOME_SIGNALING_BY_FGFR_MUTANTS	103	0.081876
REACTOME_TGF_BETA_RECEPTOR_SIGNALING_ACTIVATES_SMADS	67	0.0532591
KEGG_VALINE_LEUCINE_AND_ISOLEUCINE_DEGRADATION	16	0.0127186
BIOCARTA_LYM_PATHWAY	8	0.0063593
REACTOME_PHASE_II_CONJUGATION	15	0.0119237
REACTOME_PACKAGING_OF_TELOMERE_ENDS	10	0.00794913
REACTOME_INTERFERON_ALPHA_BETA_SIGNALING	11	0.00874404
REACTOME_RNA_POL_II_PRE_TRANSCRIPTION_EVENTS	17	0.0135135
REACTOME_HS_GAG_BIOSYNTHESIS	2	0.00158983
BIOCARTA_AGPCR_PATHWAY	2	0.00158983
BIOCARTA_EIF2_PATHWAY	4	0.00317965
REACTOME_IRAK2_MEDIATED_ACTIVATION_OF_TAK1_COMPLEX_UPON_TLR7_8_OR_9_STIMULATION	25	0.0198728
REACTOME_TRANSCRIPTION_COUPLED_NER_TC_NER	14	0.0111288
BIOCARTA_IGF1MTOR_PATHWAY	229	0.182035
REACTOME_RIP_MEDIATED_NFKB_ACTIVATION_VIA_DAI	2	0.00158983
REACTOME_PLC_BETA_MEDIATED_EVENTS	7	0.00556439
REACTOME_SIGNALING_BY_PDGF	7	0.00556439
PID_INTEGRIN1_PATHWAY	5	0.00397456
REACTOME_ACTIVATION_OF_NMDA_RECEPTOR_UPON_GLUTAMATE_BINDING_AND_POSTSYNAPTIC_EVENTS	13	0.0103339
REACTOME_GOLGI_ASSOCIATED_VESICLE_BIOGENESIS	14	0.0111288
REACTOME_LIPOPROTEIN_METABOLISM	2	0.00158983
REACTOME_NFKB_ACTIVATION_THROUGH_FADD_RIP1_PATHWAY_MEDIATED_BY_CASPASE_8_AND10	9	0.00715421
REACTOME_RECRUITMENT_OF_MITOTIC_CENTROSOME_PROTEINS_AND_COMPLEXES	39	0.0310016
PID_CXCR4_PATHWAY	5	0.00397456
PID_FOXOPATHWAY	22	0.0174881
PID_SYNDECAN_2_PATHWAY	40	0.0317965
REACTOME_TRANSPORT_OF_ORGANIC_ANIONS	2	0.00158983
REACTOME_INHIBITION_OF_VOLTAGE_GATED_CA2_CHANNELS_VIA_GBETA_GAMMA_SUBUNITS	8	0.0063593
BIOCARTA_PROTEASOME_PATHWAY	11	0.00874404
PID_IL2_PI3KPATHWAY	53	0.0421304
REACTOME_AMINO_ACID_SYNTHESIS_AND_INTERCONVERSION_TRANSAMINATION	4	0.00317965
REACTOME_GABA_RECEPTOR_ACTIVATION	9	0.00715421
ST_PAC1_RECEPTOR_PATHWAY	2	0.00158983
KEGG_FRUCTOSE_AND_MANNOSE_METABOLISM	30	0.0238474
REACTOME_CELL_CYCLE	21	0.0166932
BIOCARTA_MAPK_PATHWAY	10	0.00794913
SIG_CD40PATHWAYMAP	3	0.00238474
KEGG_ECM_RECEPTOR_INTERACTION	7	0.00556439
REACTOME_RNA_POL_I_PROMOTER_OPENING	45	0.0357711
REACTOME_RNA_POL_I_TRANSCRIPTION_INITIATION	18	0.0143084
REACTOME_HOMOLOGOUS_RECOMBINATION_REPAIR_OF_REPLICATION_INDEPENDENT_DOUBLE_STRAND_BREAKS	13	0.0103339
PID_HDAC_CLASSI_PATHWAY	50	0.0397456
BIOCARTA_FCER1_PATHWAY	47	0.0373609
REACTOME_SIGNALLING_TO_ERKS	38	0.0302067
PID_HIVNEFPATHWAY	18	0.0143084
REACTOME_CLEAVAGE_OF_GROWING_TRANSCRIPT_IN_THE_TERMINATION_REGION_	23	0.018283
KEGG_ARGININE_AND_PROLINE_METABOLISM	5	0.00397456
PID_S1P_S1P1_PATHWAY	4	0.00317965
BIOCARTA_TFF_PATHWAY	8	0.0063593
BIOCARTA_TRKA_PATHWAY	7	0.00556439
PID_ERBB1_INTERNALIZATION_PATHWAY	29	0.0230525
KEGG_CYTOSOLIC_DNA_SENSING_PATHWAY	11	0.00874404
REACTOME_PHOSPHOLIPID_METABOLISM	13	0.0103339
REACTOME_GLUCONEOGENESIS	5	0.00397456
REACTOME_ENERGY_DEPENDENT_REGULATION_OF_MTOR_BY_LKB1_AMPK	18	0.0143084
PID_RB_1PATHWAY	10	0.00794913
PID_IL5_PATHWAY	13	0.0103339
PID_MYC_ACTIVPATHWAY	10	0.00794913
PID_KITPATHWAY	42	0.0333863
BIOCARTA_IL1R_PATHWAY	5	0.00397456
KEGG_ARACHIDONIC_ACID_METABOLISM	1	0.000794913
REACTOME_SYNTHESIS_OF_PA	6	0.00476948
KEGG_UBIQUITIN_MEDIATED_PROTEOLYSIS	12	0.00953895
BIOCARTA_RAS_PATHWAY	18	0.0143084
BIOCARTA_MPR_PATHWAY	11	0.00874404
ST_TUMOR_NECROSIS_FACTOR_PATHWAY	13	0.0103339
SA_CASPASE_CASCADE	8	0.0063593
REACTOME_APC_C_CDC20_MEDIATED_DEGRADATION_OF_CYCLIN_B	36	0.0286169
KEGG_HEMATOPOIETIC_CELL_LINEAGE	12	0.00953895
REACTOME_PHOSPHORYLATION_OF_THE_APC_C	36	0.0286169
REACTOME_GAB1_SIGNALOSOME	47	0.0373609
BIOCARTA_CSK_PATHWAY	1	0.000794913
REACTOME_ANTIGEN_ACTIVATES_B_CELL_RECEPTOR_LEADING_TO_GENERATION_OF_SECOND_MESSENGERS	10	0.00794913
PID_RANBP2PATHWAY	6	0.00476948
KEGG_SPLICEOSOME	24	0.0190779
BIOCARTA_P27_PATHWAY	31	0.0246423
REACTOME_REGULATION_OF_APOPTOSIS	20	0.0158983
REACTOME_INFLAMMASOMES	6	0.00476948
PID_CD8TCRPATHWAY	13	0.0103339
REACTOME_ABCA_TRANSPORTERS_IN_LIPID_HOMEOSTASIS	6	0.00476948
REACTOME_TRAF6_MEDIATED_NFKB_ACTIVATION	5	0.00397456
SA_FAS_SIGNALING	7	0.00556439
REACTOME_CHYLOMICRON_MEDIATED_LIPID_TRANSPORT	4	0.00317965
KEGG_MAPK_SIGNALING_PATHWAY	7	0.00556439
REACTOME_MEIOTIC_RECOMBINATION	10	0.00794913
REACTOME_MRNA_SPLICING	19	0.0151033
REACTOME_INNATE_IMMUNE_SYSTEM	16	0.0127186
BIOCARTA_MEF2D_PATHWAY	8	0.0063593
PID_A6B1_A6B4_INTEGRIN_PATHWAY	15	0.0119237
KEGG_CHRONIC_MYELOID_LEUKEMIA	6	0.00476948
PID_RHOA_PATHWAY	10	0.00794913
REACTOME_BRANCHED_CHAIN_AMINO_ACID_CATABOLISM	15	0.0119237
KEGG_NOTCH_SIGNALING_PATHWAY	12	0.00953895
REACTOME_THROMBIN_SIGNALLING_THROUGH_PROTEINASE_ACTIVATED_RECEPTORS_PARS	3	0.00238474
REACTOME_CROSS_PRESENTATION_OF_SOLUBLE_EXOGENOUS_ANTIGENS_ENDOSOMES	8	0.0063593
PID_WNT_NONCANONICAL_PATHWAY	10	0.00794913
REACTOME_TIE2_SIGNALING	10	0.00794913
REACTOME_REGULATION_OF_INSULIN_SECRETION_BY_GLUCAGON_LIKE_PEPTIDE1	1	0.000794913
REACTOME_FGFR1_LIGAND_BINDING_AND_ACTIVATION	2	0.00158983
KEGG_COMPLEMENT_AND_COAGULATION_CASCADES	9	0.00715421
REACTOME_GABA_SYNTHESIS_RELEASE_REUPTAKE_AND_DEGRADATION	5	0.00397456
PID_AURORA_A_PATHWAY	79	0.0627981
REACTOME_NOTCH_HLH_TRANSCRIPTION_PATHWAY	16	0.0127186
REACTOME_GENERIC_TRANSCRIPTION_PATHWAY	8	0.0063593
REACTOME_BASE_EXCISION_REPAIR	8	0.0063593
REACTOME_FGFR4_LIGAND_BINDING_AND_ACTIVATION	2	0.00158983
REACTOME_FORMATION_OF_THE_TERNARY_COMPLEX_AND_SUBSEQUENTLY_THE_43S_COMPLEX	11	0.00874404
BIOCARTA_GRANULOCYTES_PATHWAY	4	0.00317965
REACTOME_SIGNAL_ATTENUATION	112	0.0890302
REACTOME_GLUTAMATE_NEUROTRANSMITTER_RELEASE_CYCLE	5	0.00397456
PID_MYC_PATHWAY	13	0.0103339
BIOCARTA_GLEEVEC_PATHWAY	4	0.00317965
REACTOME_SYNTHESIS_OF_PIPS_AT_THE_EARLY_ENDOSOME_MEMBRANE	2	0.00158983
PID_ANTHRAXPATHWAY	3	0.00238474
BIOCARTA_FIBRINOLYSIS_PATHWAY	1	0.000794913
REACTOME_RNA_POL_II_TRANSCRIPTION	16	0.0127186
PID_NETRIN_PATHWAY	54	0.0429253
REACTOME_TRANSMISSION_ACROSS_CHEMICAL_SYNAPSES	11	0.00874404
REACTOME_NOREPINEPHRINE_NEUROTRANSMITTER_RELEASE_CYCLE	8	0.0063593
REACTOME_COPI_MEDIATED_TRANSPORT	5	0.00397456
REACTOME_GAP_JUNCTION_ASSEMBLY	3	0.00238474
BIOCARTA_ARF_PATHWAY	10	0.00794913
REACTOME_NRIF_SIGNALS_CELL_DEATH_FROM_THE_NUCLEUS	4	0.00317965
REACTOME_UNFOLDED_PROTEIN_RESPONSE	11	0.00874404
PID_DNAPK_PATHWAY	18	0.0143084
REACTOME_MEIOSIS	9	0.00715421
BIOCARTA_PGC1A_PATHWAY	88	0.0699523
BIOCARTA_PITX2_PATHWAY	11	0.00874404
REACTOME_AUTODEGRADATION_OF_CDH1_BY_CDH1_APC_C	24	0.0190779
PID_HDAC_CLASSIII_PATHWAY	41	0.0325914
BIOCARTA_INSULIN_PATHWAY	56	0.0445151
REACTOME_G0_AND_EARLY_G1	192	0.152623
REACTOME_RAF_MAP_KINASE_CASCADE	10	0.00794913
REACTOME_METABOLISM_OF_MRNA	10	0.00794913
PID_P53DOWNSTREAMPATHWAY	8	0.0063593
REACTOME_POL_SWITCHING	14	0.0111288
BIOCARTA_CHREBP2_PATHWAY	17	0.0135135
REACTOME_TCA_CYCLE_AND_RESPIRATORY_ELECTRON_TRANSPORT	15	0.0119237
BIOCARTA_NFKB_PATHWAY	2	0.00158983
REACTOME_N_GLYCAN_ANTENNAE_ELONGATION_IN_THE_MEDIAL_TRANS_GOLGI	1	0.000794913
REACTOME_TANDEM_PORE_DOMAIN_POTASSIUM_CHANNELS	9	0.00715421
KEGG_NITROGEN_METABOLISM	9	0.00715421
PID_RAC1_PATHWAY	14	0.0111288
REACTOME_DAG_AND_IP3_SIGNALING	45	0.0357711
KEGG_B_CELL_RECEPTOR_SIGNALING_PATHWAY	9	0.00715421
PID_TXA2PATHWAY	2	0.00158983
REACTOME_FORMATION_OF_ATP_BY_CHEMIOSMOTIC_COUPLING	9	0.00715421
REACTOME_TRANSPORT_OF_MATURE_TRANSCRIPT_TO_CYTOPLASM	21	0.0166932
REACTOME_POST_CHAPERONIN_TUBULIN_FOLDING_PATHWAY	11	0.00874404
PID_ANGIOPOIETINRECEPTOR_PATHWAY	24	0.0190779
REACTOME_CS_DS_DEGRADATION	5	0.00397456
REACTOME_SEMA4D_INDUCED_CELL_MIGRATION_AND_GROWTH_CONE_COLLAPSE	10	0.00794913
KEGG_GLYCEROPHOSPHOLIPID_METABOLISM	7	0.00556439
REACTOME_RECRUITMENT_OF_NUMA_TO_MITOTIC_CENTROSOMES	17	0.0135135
BIOCARTA_IGF1_PATHWAY	121	0.0961844
BIOCARTA_TALL1_PATHWAY	8	0.0063593
PID_RXR_VDR_PATHWAY	200	0.158983
REACTOME_RNA_POL_I_RNA_POL_III_AND_MITOCHONDRIAL_TRANSCRIPTION	13	0.0103339
BIOCARTA_ECM_PATHWAY	44	0.0349762
PID_TNFPATHWAY	14	0.0111288
REACTOME_MRNA_PROCESSING	21	0.0166932
BIOCARTA_NUCLEARRS_PATHWAY	11	0.00874404
KEGG_TERPENOID_BACKBONE_BIOSYNTHESIS	3	0.00238474
REACTOME_TRANSFERRIN_ENDOCYTOSIS_AND_RECYCLING	16	0.0127186
PID_WNT_CANONICAL_PATHWAY	41	0.0325914
REACTOME_L1CAM_INTERACTIONS	12	0.00953895
BIOCARTA_CREB_PATHWAY	56	0.0445151
REACTOME_NGF_SIGNALLING_VIA_TRKA_FROM_THE_PLASMA_MEMBRANE	2	0.00158983
REACTOME_NUCLEAR_RECEPTOR_TRANSCRIPTION_PATHWAY	46	0.036566
PID_P38GAMMADELTAPATHWAY	3	0.00238474
KEGG_LEUKOCYTE_TRANSENDOTHELIAL_MIGRATION	7	0.00556439
REACTOME_ENDOSOMAL_SORTING_COMPLEX_REQUIRED_FOR_TRANSPORT_ESCRT	1	0.000794913
REACTOME_SYNTHESIS_AND_INTERCONVERSION_OF_NUCLEOTIDE_DI_AND_TRIPHOSPHATES	8	0.0063593
REACTOME_CD28_DEPENDENT_VAV1_PATHWAY	9	0.00715421
REACTOME_SIGNAL_AMPLIFICATION	3	0.00238474
REACTOME_RNA_POL_I_TRANSCRIPTION	14	0.0111288
REACTOME_SIGNALING_BY_SCF_KIT	14	0.0111288
PID_PTP1BPATHWAY	8	0.0063593
BIOCARTA_EPHA4_PATHWAY	3	0.00238474
PID_ALK1PATHWAY	9	0.00715421
REACTOME_GPVI_MEDIATED_ACTIVATION_CASCADE	2	0.00158983
REACTOME_MRNA_SPLICING_MINOR_PATHWAY	13	0.0103339
REACTOME_PREFOLDIN_MEDIATED_TRANSFER_OF_SUBSTRATE_TO_CCT_TRIC	19	0.0151033
REACTOME_ACTIVATED_NOTCH1_TRANSMITS_SIGNAL_TO_THE_NUCLEUS	5	0.00397456
REACTOME_TRANS_GOLGI_NETWORK_VESICLE_BUDDING	16	0.0127186
BIOCARTA_P53HYPOXIA_PATHWAY	12	0.00953895
SIG_BCR_SIGNALING_PATHWAY	17	0.0135135
REACTOME_SIGNALING_BY_ACTIVATED_POINT_MUTANTS_OF_FGFR1	2	0.00158983
REACTOME_CLASS_C_3_METABOTROPIC_GLUTAMATE_PHEROMONE_RECEPTORS	11	0.00874404
BIOCARTA_HIVNEF_PATHWAY	27	0.0214626
REACTOME_OLFACTORY_SIGNALING_PATHWAY	7	0.00556439
PID_CASPASE_PATHWAY	6	0.00476948
REACTOME_REGULATION_OF_THE_FANCONI_ANEMIA_PATHWAY	34	0.027027
REACTOME_RECEPTOR_LIGAND_BINDING_INITIATES_THE_SECOND_PROTEOLYTIC_CLEAVAGE_OF_NOTCH_RECEPTOR	4	0.00317965
REACTOME_GLUCOSE_METABOLISM	11	0.00874404
REACTOME_ASSEMBLY_OF_THE_PRE_REPLICATIVE_COMPLEX	11	0.00874404
BIOCARTA_RARRXR_PATHWAY	126	0.100159
REACTOME_KERATAN_SULFATE_KERATIN_METABOLISM	11	0.00874404
KEGG_LYSINE_DEGRADATION	29	0.0230525
REACTOME_N_GLYCAN_ANTENNAE_ELONGATION	2	0.00158983
REACTOME_SIGNALING_BY_NOTCH2	81	0.0643879
REACTOME_ACYL_CHAIN_REMODELLING_OF_PE	3	0.00238474
PID_EPHBFWDPATHWAY	52	0.0413355
REACTOME_PROCESSIVE_SYNTHESIS_ON_THE_LAGGING_STRAND	4	0.00317965
REACTOME_SYNTHESIS_SECRETION_AND_INACTIVATION_OF_GIP	2	0.00158983
REACTOME_RNA_POL_II_TRANSCRIPTION_PRE_INITIATION_AND_PROMOTER_OPENING	28	0.0222576
REACTOME_TRAFFICKING_OF_AMPA_RECEPTORS	6	0.00476948
REACTOME_ACTIVATION_OF_IRF3_IRF7_MEDIATED_BY_TBK1_IKK_EPSILON	12	0.00953895
REACTOME_SYNTHESIS_SECRETION_AND_DEACYLATION_OF_GHRELIN	10	0.00794913
REACTOME_INTERFERON_GAMMA_SIGNALING	13	0.0103339
PID_CONE_PATHWAY	9	0.00715421
REACTOME_GLUCOSE_TRANSPORT	12	0.00953895
REACTOME_PROLACTIN_RECEPTOR_SIGNALING	19	0.0151033
PID_PRLSIGNALINGEVENTSPATHWAY	48	0.0381558
REACTOME_TRAF3_DEPENDENT_IRF_ACTIVATION_PATHWAY	10	0.00794913
REACTOME_RNA_POL_III_CHAIN_ELONGATION	17	0.0135135
REACTOME_G1_S_TRANSITION	20	0.0158983
REACTOME_REGULATION_OF_MITOTIC_CELL_CYCLE	36	0.0286169
REACTOME_FORMATION_OF_TRANSCRIPTION_COUPLED_NER_TC_NER_REPAIR_COMPLEX	13	0.0103339
REACTOME_EGFR_DOWNREGULATION	13	0.0103339
REACTOME_RAP1_SIGNALLING	11	0.00874404
REACTOME_CREB_PHOSPHORYLATION_THROUGH_THE_ACTIVATION_OF_CAMKII	10	0.00794913
PID_NFAT_TFPATHWAY	21	0.0166932
REACTOME_APOPTOSIS	4	0.00317965
REACTOME_METABOLISM_OF_STEROID_HORMONES_AND_VITAMINS_A_AND_D	7	0.00556439
REACTOME_GLYCEROPHOSPHOLIPID_BIOSYNTHESIS	10	0.00794913
BIOCARTA_NOS1_PATHWAY	6	0.00476948
SIG_REGULATION_OF_THE_ACTIN_CYTOSKELETON_BY_RHO_GTPASES	30	0.0238474
REACTOME_REGULATION_OF_INSULIN_SECRETION_BY_ACETYLCHOLINE	11	0.00874404
REACTOME_P75_NTR_RECEPTOR_MEDIATED_SIGNALLING	6	0.00476948
PID_IL12_STAT4PATHWAY	11	0.00874404
REACTOME_SYNTHESIS_OF_PE	1	0.000794913
REACTOME_IL_2_SIGNALING	11	0.00874404
REACTOME_FORMATION_OF_RNA_POL_II_ELONGATION_COMPLEX_	10	0.00794913
REACTOME_COMPLEMENT_CASCADE	1	0.000794913
REACTOME_SYNTHESIS_OF_DNA	10	0.00794913
KEGG_EPITHELIAL_CELL_SIGNALING_IN_HELICOBACTER_PYLORI_INFECTION	10	0.00794913
BIOCARTA_CERAMIDE_PATHWAY	3	0.00238474
KEGG_PANTOTHENATE_AND_COA_BIOSYNTHESIS	25	0.0198728
BIOCARTA_FAS_PATHWAY	6	0.00476948
REACTOME_MEIOTIC_SYNAPSIS	12	0.00953895
REACTOME_THE_NLRP3_INFLAMMASOME	7	0.00556439
PID_AR_TF_PATHWAY	36	0.0286169
PID_DELTANP63PATHWAY	5	0.00397456
REACTOME_IONOTROPIC_ACTIVITY_OF_KAINATE_RECEPTORS	8	0.0063593
KEGG_VALINE_LEUCINE_AND_ISOLEUCINE_BIOSYNTHESIS	4	0.00317965
ST_IL_13_PATHWAY	1	0.000794913
PID_HEDGEHOG_GLIPATHWAY	24	0.0190779
REACTOME_CDT1_ASSOCIATION_WITH_THE_CDC6_ORC_ORIGIN_COMPLEX	11	0.00874404
REACTOME_REGULATION_OF_INSULIN_LIKE_GROWTH_FACTOR_IGF_ACTIVITY_BY_INSULIN_LIKE_GROWTH_FACTOR_BINDING_PROTEINS_IGFBPS	3	0.00238474
BIOCARTA_STRESS_PATHWAY	11	0.00874404
REACTOME_FGFR2C_LIGAND_BINDING_AND_ACTIVATION	2	0.00158983
REACTOME_IL_7_SIGNALING	3	0.00238474
BIOCARTA_ERK_PATHWAY	30	0.0238474
REACTOME_UNWINDING_OF_DNA	9	0.00715421
REACTOME_ACYL_CHAIN_REMODELLING_OF_PS	6	0.00476948
REACTOME_SYNTHESIS_OF_VERY_LONG_CHAIN_FATTY_ACYL_COAS	4	0.00317965
BIOCARTA_SPRY_PATHWAY	129	0.102544
BIOCARTA_TCR_PATHWAY	32	0.0254372
REACTOME_CDK_MEDIATED_PHOSPHORYLATION_AND_REMOVAL_OF_CDC6	10	0.00794913
KEGG_N_GLYCAN_BIOSYNTHESIS	5	0.00397456
REACTOME_CYTOSOLIC_TRNA_AMINOACYLATION	13	0.0103339
WNT_SIGNALING	18	0.0143084
REACTOME_INWARDLY_RECTIFYING_K_CHANNELS	8	0.0063593
REACTOME_GLYCOSAMINOGLYCAN_METABOLISM	4	0.00317965
REACTOME_POST_TRANSLATIONAL_MODIFICATION_SYNTHESIS_OF_GPI_ANCHORED_PROTEINS	23	0.018283

## Sheet: connection of Lost cePathways
pathway	degree	norm_degree
ST_JAK_STAT_PATHWAY	8	0.00661157
REACTOME_KERATAN_SULFATE_BIOSYNTHESIS	10	0.00826446
REACTOME_HS_GAG_DEGRADATION	3	0.00247934
BIOCARTA_HIF_PATHWAY	39	0.0322314
REACTOME_RNA_POL_III_TRANSCRIPTION_TERMINATION	16	0.0132231
BIOCARTA_IGF1MTOR_PATHWAY	39	0.0322314
PID_THROMBIN_PAR1_PATHWAY	5	0.00413223
BIOCARTA_IL17_PATHWAY	15	0.0123967
REACTOME_SIGNALING_BY_ERBB4	1	0.000826446
REACTOME_PIP3_ACTIVATES_AKT_SIGNALING	3	0.00247934
REACTOME_ACETYLCHOLINE_NEUROTRANSMITTER_RELEASE_CYCLE	12	0.00991736
REACTOME_MUSCLE_CONTRACTION	3	0.00247934
REACTOME_ERK_MAPK_TARGETS	23	0.0190083
PID_FANCONI_PATHWAY	1	0.000826446
PID_IL27PATHWAY	2	0.00165289
REACTOME_METABOLISM_OF_AMINO_ACIDS_AND_DERIVATIVES	7	0.00578512
KEGG_MATURITY_ONSET_DIABETES_OF_THE_YOUNG	12	0.00991736
REACTOME_IL_6_SIGNALING	2	0.00165289
REACTOME_GLYCOLYSIS	6	0.00495868
REACTOME_GPCR_DOWNSTREAM_SIGNALING	5	0.00413223
BIOCARTA_HSP27_PATHWAY	2	0.00165289
REACTOME_ACTIVATED_AMPK_STIMULATES_FATTY_ACID_OXIDATION_IN_MUSCLE	3	0.00247934
REACTOME_E2F_ENABLED_INHIBITION_OF_PRE_REPLICATION_COMPLEX_FORMATION	5	0.00413223
PID_LKB1_PATHWAY	23	0.0190083
REACTOME_ARMS_MEDIATED_ACTIVATION	3	0.00247934
BIOCARTA_MITOCHONDRIA_PATHWAY	3	0.00247934
KEGG_ADIPOCYTOKINE_SIGNALING_PATHWAY	8	0.00661157
KEGG_GLYCOSAMINOGLYCAN_BIOSYNTHESIS_KERATAN_SULFATE	10	0.00826446
KEGG_NON_SMALL_CELL_LUNG_CANCER	8	0.00661157
REACTOME_ROLE_OF_SECOND_MESSENGERS_IN_NETRIN1_SIGNALING	3	0.00247934
KEGG_OLFACTORY_TRANSDUCTION	7	0.00578512
PID_HEDGEHOG_2PATHWAY	20	0.0165289
REACTOME_CYCLIN_E_ASSOCIATED_EVENTS_DURING_G1_S_TRANSITION_	8	0.00661157
REACTOME_PURINE_METABOLISM	3	0.00247934
PID_THROMBIN_PAR4_PATHWAY	1	0.000826446
BIOCARTA_CTL_PATHWAY	4	0.00330579
REACTOME_NEGATIVE_REGULATION_OF_FGFR_SIGNALING	11	0.00909091
PID_RET_PATHWAY	19	0.0157025
PID_PI3KCIAKTPATHWAY	15	0.0123967
SIG_CHEMOTAXIS	13	0.0107438
PID_RAS_PATHWAY	4	0.00330579
KEGG_HEDGEHOG_SIGNALING_PATHWAY	8	0.00661157
PID_IL1PATHWAY	2	0.00165289
BIOCARTA_IL3_PATHWAY	2	0.00165289
ST_INTERLEUKIN_13_PATHWAY	8	0.00661157
KEGG_VASCULAR_SMOOTH_MUSCLE_CONTRACTION	1	0.000826446
BIOCARTA_WNT_PATHWAY	15	0.0123967
REACTOME_NEF_MEDIATES_DOWN_MODULATION_OF_CELL_SURFACE_RECEPTORS_BY_RECRUITING_THEM_TO_CLATHRIN_ADAPTERS	18	0.014876
KEGG_AUTOIMMUNE_THYROID_DISEASE	16	0.0132231
ST_TYPE_I_INTERFERON_PATHWAY	9	0.00743802
KEGG_CELL_CYCLE	5	0.00413223
REACTOME_POST_TRANSLATIONAL_PROTEIN_MODIFICATION	5	0.00413223
BIOCARTA_RB_PATHWAY	58	0.0479339
REACTOME_HIV_LIFE_CYCLE	7	0.00578512
REACTOME_REVERSIBLE_HYDRATION_OF_CARBON_DIOXIDE	3	0.00247934
PID_ARF6DOWNSTREAMPATHWAY	64	0.0528926
REACTOME_BIOLOGICAL_OXIDATIONS	3	0.00247934
KEGG_MTOR_SIGNALING_PATHWAY	4	0.00330579
PID_EPHA2_FWDPATHWAY	34	0.0280992
REACTOME_PEPTIDE_LIGAND_BINDING_RECEPTORS	15	0.0123967
PID_NEPHRIN_NEPH1_PATHWAY	53	0.0438017
KEGG_CHEMOKINE_SIGNALING_PATHWAY	2	0.00165289
ST_P38_MAPK_PATHWAY	6	0.00495868
REACTOME_SIGNALING_BY_WNT	5	0.00413223
REACTOME_TRAF6_MEDIATED_IRF7_ACTIVATION_IN_TLR7_8_OR_9_SIGNALING	6	0.00495868
PID_AVB3_INTEGRIN_PATHWAY	7	0.00578512
REACTOME_FORMATION_OF_TUBULIN_FOLDING_INTERMEDIATES_BY_CCT_TRIC	22	0.0181818
REACTOME_CELL_CYCLE_CHECKPOINTS	5	0.00413223
REACTOME_DARPP_32_EVENTS	5	0.00413223
SA_PTEN_PATHWAY	36	0.0297521
BIOCARTA_UCALPAIN_PATHWAY	5	0.00413223
KEGG_INSULIN_SIGNALING_PATHWAY	1	0.000826446
BIOCARTA_CCR3_PATHWAY	4	0.00330579
KEGG_PURINE_METABOLISM	10	0.00826446
REACTOME_PROCESSING_OF_INTRONLESS_PRE_MRNAS	9	0.00743802
REACTOME_ABC_FAMILY_PROTEINS_MEDIATED_TRANSPORT	21	0.0173554
REACTOME_SIGNALING_BY_RHO_GTPASES	1	0.000826446
KEGG_GLYCOSAMINOGLYCAN_BIOSYNTHESIS_CHONDROITIN_SULFATE	5	0.00413223
PID_MAPKTRKPATHWAY	78	0.0644628
BIOCARTA_PLATELETAPP_PATHWAY	11	0.00909091
KEGG_HEMATOPOIETIC_CELL_LINEAGE	9	0.00743802
REACTOME_DEPOSITION_OF_NEW_CENPA_CONTAINING_NUCLEOSOMES_AT_THE_CENTROMERE	6	0.00495868
REACTOME_PI_3K_CASCADE	18	0.014876
PID_LIS1PATHWAY	55	0.0454545
REACTOME_HDL_MEDIATED_LIPID_TRANSPORT	6	0.00495868
PID_ERBB1_DOWNSTREAM_PATHWAY	2	0.00165289
KEGG_SYSTEMIC_LUPUS_ERYTHEMATOSUS	17	0.0140496
PID_NCADHERINPATHWAY	14	0.0115702
REACTOME_DOWNREGULATION_OF_SMAD2_3_SMAD4_TRANSCRIPTIONAL_ACTIVITY	13	0.0107438
PID_NECTIN_PATHWAY	35	0.0289256
KEGG_SMALL_CELL_LUNG_CANCER	2	0.00165289
REACTOME_APOPTOTIC_CLEAVAGE_OF_CELLULAR_PROTEINS	2	0.00165289
REACTOME_ACTIVATION_OF_KAINATE_RECEPTORS_UPON_GLUTAMATE_BINDING	2	0.00165289
REACTOME_NEF_MEDIATED_DOWNREGULATION_OF_MHC_CLASS_I_COMPLEX_CELL_SURFACE_EXPRESSION	9	0.00743802
REACTOME_DNA_STRAND_ELONGATION	10	0.00826446
PID_INTEGRIN_A9B1_PATHWAY	2	0.00165289
REACTOME_PROCESSING_OF_CAPPED_INTRONLESS_PRE_MRNA	11	0.00909091
REACTOME_G_PROTEIN_ACTIVATION	5	0.00413223
REACTOME_BILE_SALT_AND_ORGANIC_ANION_SLC_TRANSPORTERS	9	0.00743802
REACTOME_DOWNSTREAM_SIGNALING_EVENTS_OF_B_CELL_RECEPTOR_BCR	4	0.00330579
BIOCARTA_BLYMPHOCYTE_PATHWAY	3	0.00247934
REACTOME_METABOLISM_OF_PROTEINS	4	0.00330579
KEGG_SPHINGOLIPID_METABOLISM	24	0.0198347
BIOCARTA_GATA3_PATHWAY	17	0.0140496
PID_ECADHERIN_KERATINOCYTE_PATHWAY	7	0.00578512
KEGG_PROTEASOME	21	0.0173554
BIOCARTA_SPPA_PATHWAY	6	0.00495868
PID_INTEGRIN_A4B1_PATHWAY	4	0.00330579
REACTOME_INFLUENZA_LIFE_CYCLE	3	0.00247934
REACTOME_REGULATION_OF_BETA_CELL_DEVELOPMENT	14	0.0115702
REACTOME_PROTEOLYTIC_CLEAVAGE_OF_SNARE_COMPLEX_PROTEINS	22	0.0181818
REACTOME_REGULATION_OF_INSULIN_SECRETION	1	0.000826446
KEGG_VEGF_SIGNALING_PATHWAY	2	0.00165289
PID_HES_HEYPATHWAY	9	0.00743802
REACTOME_APC_CDC20_MEDIATED_DEGRADATION_OF_NEK2A	7	0.00578512
REACTOME_PHOSPHOLIPASE_C_MEDIATED_CASCADE	9	0.00743802
REACTOME_ORGANIC_CATION_ANION_ZWITTERION_TRANSPORT	3	0.00247934
PID_BARD1PATHWAY	4	0.00330579
PID_ALK2PATHWAY	8	0.00661157
BIOCARTA_AMI_PATHWAY	48	0.0396694
ST_GA13_PATHWAY	1	0.000826446
PID_AURORA_B_PATHWAY	6	0.00495868
REACTOME_REGULATED_PROTEOLYSIS_OF_P75NTR	6	0.00495868
REACTOME_REGULATION_OF_HYPOXIA_INDUCIBLE_FACTOR_HIF_BY_OXYGEN	42	0.0347107
REACTOME_VEGF_LIGAND_RECEPTOR_INTERACTIONS	9	0.00743802
ST_TUMOR_NECROSIS_FACTOR_PATHWAY	2	0.00165289
KEGG_ALLOGRAFT_REJECTION	16	0.0132231
PID_CERAMIDE_PATHWAY	1	0.000826446
REACTOME_LOSS_OF_NLP_FROM_MITOTIC_CENTROSOMES	4	0.00330579
PID_TRKRPATHWAY	5	0.00413223
PID_ARF6_PATHWAY	5	0.00413223
KEGG_REGULATION_OF_ACTIN_CYTOSKELETON	1	0.000826446
KEGG_BASAL_TRANSCRIPTION_FACTORS	6	0.00495868
BIOCARTA_AKAP13_PATHWAY	2	0.00165289
PID_AJDISS_2PATHWAY	21	0.0173554
KEGG_NOD_LIKE_RECEPTOR_SIGNALING_PATHWAY	2	0.00165289
BIOCARTA_CARDIACEGF_PATHWAY	3	0.00247934
REACTOME_ACTIVATION_OF_CHAPERONE_GENES_BY_ATF6_ALPHA	4	0.00330579
KEGG_ABC_TRANSPORTERS	5	0.00413223
REACTOME_CELL_DEATH_SIGNALLING_VIA_NRAGE_NRIF_AND_NADE	6	0.00495868
REACTOME_ACTIVATION_OF_THE_MRNA_UPON_BINDING_OF_THE_CAP_BINDING_COMPLEX_AND_EIFS_AND_SUBSEQUENT_BINDING_TO_43S	3	0.00247934
REACTOME_SIGNAL_AMPLIFICATION	1	0.000826446
KEGG_LYSOSOME	3	0.00247934
REACTOME_M_G1_TRANSITION	13	0.0107438
REACTOME_PEPTIDE_HORMONE_BIOSYNTHESIS	13	0.0107438
KEGG_PRION_DISEASES	6	0.00495868
REACTOME_ELEVATION_OF_CYTOSOLIC_CA2_LEVELS	1	0.000826446
REACTOME_SHC_MEDIATED_SIGNALLING	113	0.0933884
REACTOME_CHONDROITIN_SULFATE_BIOSYNTHESIS	3	0.00247934
REACTOME_PLATELET_CALCIUM_HOMEOSTASIS	1	0.000826446
BIOCARTA_TNFR2_PATHWAY	5	0.00413223
KEGG_PARKINSONS_DISEASE	16	0.0132231
REACTOME_AKT_PHOSPHORYLATES_TARGETS_IN_THE_CYTOSOL	5	0.00413223
REACTOME_MYOGENESIS	26	0.0214876
REACTOME_ACTIVATION_OF_CHAPERONE_GENES_BY_XBP1S	2	0.00165289
REACTOME_SMAD2_SMAD3_SMAD4_HETEROTRIMER_REGULATES_TRANSCRIPTION	16	0.0132231
BIOCARTA_CHEMICAL_PATHWAY	2	0.00165289
REACTOME_ANTIGEN_PRESENTATION_FOLDING_ASSEMBLY_AND_PEPTIDE_LOADING_OF_CLASS_I_MHC	60	0.0495868
KEGG_ENDOMETRIAL_CANCER	13	0.0107438
KEGG_GLYCOLYSIS_GLUCONEOGENESIS	10	0.00826446
REACTOME_KINESINS	5	0.00413223
REACTOME_OXYGEN_DEPENDENT_PROLINE_HYDROXYLATION_OF_HYPOXIA_INDUCIBLE_FACTOR_ALPHA	66	0.0545455
REACTOME_PI3K_EVENTS_IN_ERBB2_SIGNALING	17	0.0140496
REACTOME_TRANSPORT_OF_VITAMINS_NUCLEOSIDES_AND_RELATED_MOLECULES	7	0.00578512
PID_BETACATENIN_NUC_PATHWAY	6	0.00495868
REACTOME_HOST_INTERACTIONS_OF_HIV_FACTORS	4	0.00330579
REACTOME_TETRAHYDROBIOPTERIN_BH4_SYNTHESIS_RECYCLING_SALVAGE_AND_REGULATION	3	0.00247934
KEGG_METABOLISM_OF_XENOBIOTICS_BY_CYTOCHROME_P450	2	0.00165289
BIOCARTA_IGF1_PATHWAY	67	0.0553719
REACTOME_PEROXISOMAL_LIPID_METABOLISM	1	0.000826446
KEGG_DNA_REPLICATION	17	0.0140496
REACTOME_SPHINGOLIPID_DE_NOVO_BIOSYNTHESIS	26	0.0214876
KEGG_PYRUVATE_METABOLISM	1	0.000826446
KEGG_NEUROACTIVE_LIGAND_RECEPTOR_INTERACTION	4	0.00330579
REACTOME_RAF_MAP_KINASE_CASCADE	3	0.00247934
PID_CIRCADIANPATHWAY	3	0.00247934
PID_VEGFR1_2_PATHWAY	1	0.000826446
REACTOME_PLATELET_SENSITIZATION_BY_LDL	3	0.00247934
REACTOME_AXON_GUIDANCE	3	0.00247934
ST_T_CELL_SIGNAL_TRANSDUCTION	1	0.000826446
KEGG_APOPTOSIS	1	0.000826446
REACTOME_PYRUVATE_METABOLISM	24	0.0198347
BIOCARTA_AKAP95_PATHWAY	14	0.0115702
KEGG_AMINO_SUGAR_AND_NUCLEOTIDE_SUGAR_METABOLISM	14	0.0115702
REACTOME_MRNA_CAPPING	5	0.00413223
REACTOME_PKB_MEDIATED_EVENTS	9	0.00743802
REACTOME_SIGNALING_BY_FGFR	1	0.000826446
PID_TCRCALCIUMPATHWAY	7	0.00578512
ST_INTEGRIN_SIGNALING_PATHWAY	5	0.00413223
REACTOME_SIGNALING_BY_HIPPO	57	0.0471074
REACTOME_ADAPTIVE_IMMUNE_SYSTEM	1	0.000826446
REACTOME_PLATELET_AGGREGATION_PLUG_FORMATION	4	0.00330579
REACTOME_REGULATION_OF_SIGNALING_BY_CBL	37	0.0305785
REACTOME_ANTIGEN_PROCESSING_UBIQUITINATION_PROTEASOME_DEGRADATION	3	0.00247934
REACTOME_DESTABILIZATION_OF_MRNA_BY_BRF1	2	0.00165289
PID_EPOPATHWAY	22	0.0181818
REACTOME_ASSOCIATION_OF_LICENSING_FACTORS_WITH_THE_PRE_REPLICATIVE_COMPLEX	8	0.00661157
REACTOME_PI3K_AKT_ACTIVATION	25	0.0206612
REACTOME_APOBEC3G_MEDIATED_RESISTANCE_TO_HIV1_INFECTION	5	0.00413223
REACTOME_ACTIVATION_OF_CHAPERONES_BY_ATF6_ALPHA	4	0.00330579
REACTOME_METABOLISM_OF_RNA	4	0.00330579
KEGG_ADHERENS_JUNCTION	4	0.00330579
REACTOME_INTEGRATION_OF_ENERGY_METABOLISM	2	0.00165289
PID_CDC42_REG_PATHWAY	23	0.0190083
KEGG_CELL_ADHESION_MOLECULES_CAMS	55	0.0454545
REACTOME_DEGRADATION_OF_THE_EXTRACELLULAR_MATRIX	9	0.00743802
REACTOME_METAL_ION_SLC_TRANSPORTERS	5	0.00413223
REACTOME_SIGNAL_TRANSDUCTION_BY_L1	2	0.00165289
REACTOME_GLYCOPROTEIN_HORMONES	13	0.0107438
REACTOME_HYALURONAN_METABOLISM	3	0.00247934
REACTOME_SIGNALING_BY_THE_B_CELL_RECEPTOR_BCR	1	0.000826446
REACTOME_ACTIVATED_TAK1_MEDIATES_P38_MAPK_ACTIVATION	1	0.000826446
REACTOME_MTORC1_MEDIATED_SIGNALLING	3	0.00247934
REACTOME_SIGNALING_BY_GPCR	5	0.00413223
KEGG_GALACTOSE_METABOLISM	5	0.00413223
PID_ENDOTHELINPATHWAY	1	0.000826446
REACTOME_UNBLOCKING_OF_NMDA_RECEPTOR_GLUTAMATE_BINDING_AND_ACTIVATION	24	0.0198347
REACTOME_NUCLEAR_EVENTS_KINASE_AND_TRANSCRIPTION_FACTOR_ACTIVATION	33	0.0272727
REACTOME_ACTIVATION_OF_BH3_ONLY_PROTEINS	86	0.0710744
BIOCARTA_TNFR1_PATHWAY	3	0.00247934
REACTOME_PROLONGED_ERK_ACTIVATION_EVENTS	36	0.0297521
PID_P38_MK2PATHWAY	28	0.0231405
KEGG_GLIOMA	12	0.00991736
PID_VEGF_VEGFR_PATHWAY	9	0.00743802
REACTOME_MITOCHONDRIAL_PROTEIN_IMPORT	10	0.00826446
KEGG_LONG_TERM_POTENTIATION	5	0.00413223
PID_INTEGRIN2_PATHWAY	1	0.000826446
BIOCARTA_ACTINY_PATHWAY	3	0.00247934
KEGG_FC_EPSILON_RI_SIGNALING_PATHWAY	3	0.00247934
KEGG_PORPHYRIN_AND_CHLOROPHYLL_METABOLISM	4	0.00330579
BIOCARTA_MTOR_PATHWAY	14	0.0115702
KEGG_PROSTATE_CANCER	1	0.000826446
PID_WNT_SIGNALING_PATHWAY	10	0.00826446
REACTOME_EXTENSION_OF_TELOMERES	6	0.00495868
REACTOME_RORA_ACTIVATES_CIRCADIAN_EXPRESSION	45	0.0371901
REACTOME_COLLAGEN_FORMATION	8	0.00661157
KEGG_NATURAL_KILLER_CELL_MEDIATED_CYTOTOXICITY	1	0.000826446
REACTOME_INTERACTIONS_OF_VPR_WITH_HOST_CELLULAR_PROTEINS	6	0.00495868
REACTOME_POST_NMDA_RECEPTOR_ACTIVATION_EVENTS	3	0.00247934
SIG_INSULIN_RECEPTOR_PATHWAY_IN_CARDIAC_MYOCYTES	10	0.00826446
REACTOME_CONVERSION_FROM_APC_C_CDC20_TO_APC_C_CDH1_IN_LATE_ANAPHASE	5	0.00413223
KEGG_LINOLEIC_ACID_METABOLISM	6	0.00495868
BIOCARTA_IGF1R_PATHWAY	60	0.0495868
REACTOME_ALPHA_LINOLENIC_ACID_ALA_METABOLISM	11	0.00909091
REACTOME_APOPTOTIC_CLEAVAGE_OF_CELL_ADHESION_PROTEINS	2	0.00165289
REACTOME_NEURONAL_SYSTEM	6	0.00495868
KEGG_MISMATCH_REPAIR	10	0.00826446
KEGG_PANCREATIC_CANCER	4	0.00330579
REACTOME_CRMPS_IN_SEMA3A_SIGNALING	9	0.00743802
REACTOME_G1_S_SPECIFIC_TRANSCRIPTION	11	0.00909091
PID_SYNDECAN_3_PATHWAY	4	0.00330579
REACTOME_SMOOTH_MUSCLE_CONTRACTION	3	0.00247934
REACTOME_LIGAND_GATED_ION_CHANNEL_TRANSPORT	4	0.00330579
BIOCARTA_MAL_PATHWAY	2	0.00165289
BIOCARTA_CFTR_PATHWAY	5	0.00413223
BIOCARTA_IL6_PATHWAY	18	0.014876
BIOCARTA_ERYTH_PATHWAY	15	0.0123967
REACTOME_ACTIVATION_OF_GENES_BY_ATF4	2	0.00165289
BIOCARTA_CARM_ER_PATHWAY	17	0.0140496
BIOCARTA_PARKIN_PATHWAY	20	0.0165289
REACTOME_NEGATIVE_REGULATION_OF_THE_PI3K_AKT_NETWORK	3	0.00247934
PID_PDGFRAPATHWAY	28	0.0231405
PID_PI3KPLCTRKPATHWAY	14	0.0115702
REACTOME_BASE_FREE_SUGAR_PHOSPHATE_REMOVAL_VIA_THE_SINGLE_NUCLEOTIDE_REPLACEMENT_PATHWAY	8	0.00661157
REACTOME_GAP_JUNCTION_TRAFFICKING	10	0.00826446
KEGG_PROPANOATE_METABOLISM	3	0.00247934
BIOCARTA_NFAT_PATHWAY	10	0.00826446
REACTOME_TRIGLYCERIDE_BIOSYNTHESIS	9	0.00743802
BIOCARTA_PTEN_PATHWAY	36	0.0297521
KEGG_ACUTE_MYELOID_LEUKEMIA	16	0.0132231
BIOCARTA_TGFB_PATHWAY	24	0.0198347
REACTOME_SIGNALING_BY_NOTCH3	46	0.0380165
KEGG_PENTOSE_PHOSPHATE_PATHWAY	4	0.00330579
BIOCARTA_BIOPEPTIDES_PATHWAY	3	0.00247934
BIOCARTA_PTDINS_PATHWAY	44	0.0363636
KEGG_CALCIUM_SIGNALING_PATHWAY	1	0.000826446
BIOCARTA_41BB_PATHWAY	2	0.00165289
PID_UPA_UPAR_PATHWAY	2	0.00165289
BIOCARTA_NDKDYNAMIN_PATHWAY	3	0.00247934
KEGG_RENAL_CELL_CARCINOMA	4	0.00330579
REACTOME_P53_DEPENDENT_G1_DNA_DAMAGE_RESPONSE	11	0.00909091
KEGG_COLORECTAL_CANCER	6	0.00495868
PID_FGF_PATHWAY	11	0.00909091
REACTOME_VIF_MEDIATED_DEGRADATION_OF_APOBEC3G	26	0.0214876
REACTOME_MAPK_TARGETS_NUCLEAR_EVENTS_MEDIATED_BY_MAP_KINASES	14	0.0115702
PID_FASPATHWAY	3	0.00247934
KEGG_ETHER_LIPID_METABOLISM	6	0.00495868
PID_ATF2_PATHWAY	7	0.00578512
cmpPatwhay	1	0.000826446
PID_MTOR_4PATHWAY	6	0.00495868
PID_BCR_5PATHWAY	3	0.00247934
BIOCARTA_TCRA_PATHWAY	28	0.0231405
REACTOME_N_GLYCAN_ANTENNAE_ELONGATION	3	0.00247934
PID_TAP63PATHWAY	6	0.00495868
REACTOME_PHASE_II_CONJUGATION	8	0.00661157
REACTOME_NUCLEOTIDE_EXCISION_REPAIR	9	0.00743802
REACTOME_HIV_INFECTION	5	0.00413223
PID_INSULIN_PATHWAY	7	0.00578512
BIOCARTA_P38MAPK_PATHWAY	14	0.0115702
REACTOME_GENERATION_OF_SECOND_MESSENGER_MOLECULES	1	0.000826446
REACTOME_CLASS_I_MHC_MEDIATED_ANTIGEN_PROCESSING_PRESENTATION	4	0.00330579
REACTOME_SPHINGOLIPID_METABOLISM	10	0.00826446
BIOCARTA_FMLP_PATHWAY	3	0.00247934
REACTOME_LATE_PHASE_OF_HIV_LIFE_CYCLE	6	0.00495868
REACTOME_SIGNALING_BY_TGF_BETA_RECEPTOR_COMPLEX	1	0.000826446
REACTOME_DOWNSTREAM_SIGNALING_OF_ACTIVATED_FGFR	3	0.00247934
REACTOME_ACTIVATION_OF_RAC	3	0.00247934
BIOCARTA_RACCYCD_PATHWAY	9	0.00743802
REACTOME_PROSTACYCLIN_SIGNALLING_THROUGH_PROSTACYCLIN_RECEPTOR	13	0.0107438
BIOCARTA_ETC_PATHWAY	9	0.00743802
KEGG_T_CELL_RECEPTOR_SIGNALING_PATHWAY	3	0.00247934
ST_GAQ_PATHWAY	1	0.000826446
KEGG_FOLATE_BIOSYNTHESIS	15	0.0123967
REACTOME_ADHERENS_JUNCTIONS_INTERACTIONS	4	0.00330579
PID_NFKAPPABATYPICALPATHWAY	3	0.00247934
BIOCARTA_EPO_PATHWAY	3	0.00247934
PID_IL2_PI3KPATHWAY	12	0.00991736
BIOCARTA_IL4_PATHWAY	4	0.00330579
REACTOME_NONSENSE_MEDIATED_DECAY_ENHANCED_BY_THE_EXON_JUNCTION_COMPLEX	14	0.0115702
BIOCARTA_CDC42RAC_PATHWAY	80	0.0661157
PID_ARF6_TRAFFICKINGPATHWAY	2	0.00165289
REACTOME_REGULATION_OF_IFNA_SIGNALING	10	0.00826446
BIOCARTA_EGF_PATHWAY	13	0.0107438
PID_AR_PATHWAY	5	0.00413223
REACTOME_MITOTIC_G2_G2_M_PHASES	2	0.00165289
BIOCARTA_DEATH_PATHWAY	3	0.00247934
PID_ERB_GENOMIC_PATHWAY	2	0.00165289
REACTOME_CELL_EXTRACELLULAR_MATRIX_INTERACTIONS	1	0.000826446
PID_SYNDECAN_1_PATHWAY	12	0.00991736
PID_PTP1BPATHWAY	2	0.00165289
REACTOME_AUTODEGRADATION_OF_THE_E3_UBIQUITIN_LIGASE_COP1	28	0.0231405
BIOCARTA_IL2RB_PATHWAY	17	0.0140496
KEGG_BETA_ALANINE_METABOLISM	6	0.00495868
REACTOME_RECYCLING_PATHWAY_OF_L1	42	0.0347107
KEGG_TYPE_II_DIABETES_MELLITUS	23	0.0190083
BIOCARTA_NGF_PATHWAY	7	0.00578512
BIOCARTA_MYOSIN_PATHWAY	4	0.00330579
BIOCARTA_P35ALZHEIMERS_PATHWAY	129	0.106612
BIOCARTA_PS1_PATHWAY	53	0.0438017
KEGG_PEROXISOME	12	0.00991736
REACTOME_MITOTIC_M_M_G1_PHASES	3	0.00247934
REACTOME_FORMATION_OF_THE_HIV1_EARLY_ELONGATION_COMPLEX	17	0.0140496
PID_INTEGRIN5_PATHWAY	12	0.00991736
BIOCARTA_EPONFKB_PATHWAY	2	0.00165289
KEGG_RIBOFLAVIN_METABOLISM	5	0.00413223
KEGG_HYPERTROPHIC_CARDIOMYOPATHY_HCM	2	0.00165289
REACTOME_INTEGRIN_CELL_SURFACE_INTERACTIONS	5	0.00413223
REACTOME_POTASSIUM_CHANNELS	33	0.0272727
SA_PROGRAMMED_CELL_DEATH	2	0.00165289
BIOCARTA_TPO_PATHWAY	6	0.00495868
REACTOME_P75NTR_RECRUITS_SIGNALLING_COMPLEXES	5	0.00413223
KEGG_INTESTINAL_IMMUNE_NETWORK_FOR_IGA_PRODUCTION	12	0.00991736
REACTOME_APC_C_CDC20_MEDIATED_DEGRADATION_OF_MITOTIC_PROTEINS	9	0.00743802
REACTOME_SIGNALING_BY_BMP	100	0.0826446
BIOCARTA_BAD_PATHWAY	4	0.00330579
REACTOME_INTRINSIC_PATHWAY	5	0.00413223
BIOCARTA_CBL_PATHWAY	7	0.00578512
BIOCARTA_NO1_PATHWAY	3	0.00247934
REACTOME_NITRIC_OXIDE_STIMULATES_GUANYLATE_CYCLASE	10	0.00826446
BIOCARTA_EDG1_PATHWAY	48	0.0396694
REACTOME_SYNTHESIS_OF_PIPS_AT_THE_PLASMA_MEMBRANE	12	0.00991736
BIOCARTA_ATRBRCA_PATHWAY	8	0.00661157
REACTOME_MEMBRANE_BINDING_AND_TARGETTING_OF_GAG_PROTEINS	2	0.00165289
REACTOME_NRIF_SIGNALS_CELL_DEATH_FROM_THE_NUCLEUS	15	0.0123967
BIOCARTA_SET_PATHWAY	9	0.00743802
PID_RAC1_REG_PATHWAY	23	0.0190083
PID_AMB2_NEUTROPHILS_PATHWAY	3	0.00247934
BIOCARTA_EXTRINSIC_PATHWAY	3	0.00247934
BIOCARTA_INFLAM_PATHWAY	13	0.0107438
REACTOME_GABA_B_RECEPTOR_ACTIVATION	2	0.00165289
REACTOME_CHEMOKINE_RECEPTORS_BIND_CHEMOKINES	5	0.00413223
KEGG_TYPE_I_DIABETES_MELLITUS	11	0.00909091
REACTOME_SYNTHESIS_OF_GLYCOSYLPHOSPHATIDYLINOSITOL_GPI	1	0.000826446
REACTOME_ACTIVATION_OF_THE_AP1_FAMILY_OF_TRANSCRIPTION_FACTORS	6	0.00495868
PID_HIF2PATHWAY	18	0.014876
BIOCARTA_PTC1_PATHWAY	5	0.00413223
REACTOME_TRANSPORT_TO_THE_GOLGI_AND_SUBSEQUENT_MODIFICATION	9	0.00743802
KEGG_GRAFT_VERSUS_HOST_DISEASE	15	0.0123967
REACTOME_NFKB_AND_MAP_KINASES_ACTIVATION_MEDIATED_BY_TLR4_SIGNALING_REPERTOIRE	1	0.000826446
REACTOME_KERATAN_SULFATE_DEGRADATION	6	0.00495868
REACTOME_DIABETES_PATHWAYS	4	0.00330579
BIOCARTA_NKT_PATHWAY	18	0.014876
BIOCARTA_HDAC_PATHWAY	26	0.0214876
BIOCARTA_G2_PATHWAY	27	0.022314
KEGG_ONE_CARBON_POOL_BY_FOLATE	14	0.0115702
KEGG_BUTANOATE_METABOLISM	4	0.00330579
KEGG_PYRIMIDINE_METABOLISM	3	0.00247934
PID_IL2_1PATHWAY	3	0.00247934
REACTOME_YAP1_AND_WWTR1_TAZ_STIMULATED_GENE_EXPRESSION	44	0.0363636
PID_P75NTRPATHWAY	5	0.00413223
REACTOME_ACYL_CHAIN_REMODELLING_OF_PI	6	0.00495868
REACTOME_RNA_POL_III_TRANSCRIPTION	12	0.00991736
REACTOME_PHOSPHORYLATION_OF_CD3_AND_TCR_ZETA_CHAINS	44	0.0363636
REACTOME_AMYLOIDS	14	0.0115702
REACTOME_ACTIVATED_POINT_MUTANTS_OF_FGFR2	18	0.014876
PID_IL23PATHWAY	7	0.00578512
KEGG_SELENOAMINO_ACID_METABOLISM	6	0.00495868
BIOCARTA_PDGF_PATHWAY	17	0.0140496
PID_S1P_S1P3_PATHWAY	15	0.0123967
KEGG_CYTOKINE_CYTOKINE_RECEPTOR_INTERACTION	28	0.0231405
REACTOME_CHOLESTEROL_BIOSYNTHESIS	15	0.0123967
REACTOME_PLATELET_ADHESION_TO_EXPOSED_COLLAGEN	4	0.00330579
REACTOME_PURINE_RIBONUCLEOSIDE_MONOPHOSPHATE_BIOSYNTHESIS	2	0.00165289
REACTOME_INTERFERON_SIGNALING	1	0.000826446
KEGG_GNRH_SIGNALING_PATHWAY	3	0.00247934
REACTOME_SLC_MEDIATED_TRANSMEMBRANE_TRANSPORT	5	0.00413223
REACTOME_METABOLISM_OF_POLYAMINES	3	0.00247934
REACTOME_PI3K_EVENTS_IN_ERBB4_SIGNALING	19	0.0157025
REACTOME_SEMA3A_PAK_DEPENDENT_AXON_REPULSION	48	0.0396694
ST_JNK_MAPK_PATHWAY	21	0.0173554
REACTOME_GLUCAGON_SIGNALING_IN_METABOLIC_REGULATION	2	0.00165289
REACTOME_TRANSCRIPTIONAL_ACTIVITY_OF_SMAD2_SMAD3_SMAD4_HETEROTRIMER	2	0.00165289
REACTOME_ACTIVATION_OF_ATR_IN_RESPONSE_TO_REPLICATION_STRESS	11	0.00909091
REACTOME_ACTIVATION_OF_NF_KAPPAB_IN_B_CELLS	8	0.00661157
KEGG_CIRCADIAN_RHYTHM_MAMMAL	1	0.000826446
KEGG_PATHWAYS_IN_CANCER	2	0.00165289
REACTOME_NEP_NS2_INTERACTS_WITH_THE_CELLULAR_EXPORT_MACHINERY	9	0.00743802
REACTOME_TRANSLATION	18	0.014876
PID_E2F_PATHWAY	1	0.000826446
REACTOME_THROMBOXANE_SIGNALLING_THROUGH_TP_RECEPTOR	4	0.00330579
REACTOME_SCF_BETA_TRCP_MEDIATED_DEGRADATION_OF_EMI1	18	0.014876
REACTOME_S_PHASE	11	0.00909091
BIOCARTA_PML_PATHWAY	7	0.00578512
KEGG_RETINOL_METABOLISM	7	0.00578512
REACTOME_MITOCHONDRIAL_FATTY_ACID_BETA_OXIDATION	5	0.00413223
BIOCARTA_RAC1_PATHWAY	52	0.0429752
KEGG_ARRHYTHMOGENIC_RIGHT_VENTRICULAR_CARDIOMYOPATHY_ARVC	3	0.00247934
REACTOME_PURINE_CATABOLISM	2	0.00165289
PID_AR_NONGENOMIC_PATHWAY	7	0.00578512
PID_IL8CXCR2_PATHWAY	2	0.00165289
REACTOME_IL1_SIGNALING	3	0.00247934
REACTOME_E2F_MEDIATED_REGULATION_OF_DNA_REPLICATION	13	0.0107438
KEGG_PROGESTERONE_MEDIATED_OOCYTE_MATURATION	1	0.000826446
REACTOME_CIRCADIAN_REPRESSION_OF_EXPRESSION_BY_REV_ERBA	50	0.0413223
PID_ERA_GENOMIC_PATHWAY	5	0.00413223
REACTOME_REGULATION_OF_KIT_SIGNALING	28	0.0231405
REACTOME_REGULATION_OF_WATER_BALANCE_BY_RENAL_AQUAPORINS	1	0.000826446
REACTOME_SYNTHESIS_SECRETION_AND_INACTIVATION_OF_GLP1	6	0.00495868
KEGG_JAK_STAT_SIGNALING_PATHWAY	7	0.00578512
REACTOME_P38MAPK_EVENTS	7	0.00578512
BIOCARTA_IL12_PATHWAY	9	0.00743802
KEGG_AXON_GUIDANCE	4	0.00330579
REACTOME_CIRCADIAN_CLOCK	4	0.00330579
REACTOME_SEMAPHORIN_INTERACTIONS	8	0.00661157
REACTOME_G_PROTEIN_BETA_GAMMA_SIGNALLING	2	0.00165289
REACTOME_ACYL_CHAIN_REMODELLING_OF_PG	6	0.00495868
BIOCARTA_THELPER_PATHWAY	3	0.00247934
REACTOME_LATENT_INFECTION_OF_HOMO_SAPIENS_WITH_MYCOBACTERIUM_TUBERCULOSIS	8	0.00661157
BIOCARTA_SRCRPTP_PATHWAY	8	0.00661157
REACTOME_SOS_MEDIATED_SIGNALLING	146	0.120661
BIOCARTA_GPCR_PATHWAY	11	0.00909091
REACTOME_REPAIR_SYNTHESIS_FOR_GAP_FILLING_BY_DNA_POL_IN_TC_NER	6	0.00495868
BIOCARTA_CARM1_PATHWAY	18	0.014876
REACTOME_HYALURONAN_UPTAKE_AND_DEGRADATION	6	0.00495868
REACTOME_TRANSLOCATION_OF_ZAP_70_TO_IMMUNOLOGICAL_SYNAPSE	3	0.00247934
BIOCARTA_ERK5_PATHWAY	13	0.0107438
BIOCARTA_RAB_PATHWAY	105	0.0867769
PID_IL3_PATHWAY	3	0.00247934
REACTOME_RNA_POL_I_TRANSCRIPTION_TERMINATION	4	0.00330579
REACTOME_DOWNSTREAM_TCR_SIGNALING	2	0.00165289
BIOCARTA_VIP_PATHWAY	40	0.0330579
BIOCARTA_BCR_PATHWAY	16	0.0132231
KEGG_OTHER_GLYCAN_DEGRADATION	9	0.00743802
KEGG_P53_SIGNALING_PATHWAY	5	0.00413223
KEGG_NON_HOMOLOGOUS_END_JOINING	2	0.00165289
PID_ERBB1_RECEPTOR_PROXIMAL_PATHWAY	49	0.0404959
REACTOME_SYNTHESIS_OF_PC	11	0.00909091
PID_FCER1PATHWAY	6	0.00495868
PID_TELOMERASEPATHWAY	1	0.000826446
ST_G_ALPHA_S_PATHWAY	3	0.00247934
REACTOME_PI_METABOLISM	4	0.00330579
REACTOME_AMINO_ACID_TRANSPORT_ACROSS_THE_PLASMA_MEMBRANE	20	0.0165289
KEGG_BIOSYNTHESIS_OF_UNSATURATED_FATTY_ACIDS	2	0.00165289
BIOCARTA_GABA_PATHWAY	6	0.00495868
PID_P38ALPHABETAPATHWAY	24	0.0198347
REACTOME_CLASS_A1_RHODOPSIN_LIKE_RECEPTORS	8	0.00661157
BIOCARTA_ATM_PATHWAY	28	0.0231405
PID_MYC_REPRESSPATHWAY	4	0.00330579
BIOCARTA_TCAPOPTOSIS_PATHWAY	3	0.00247934
BIOCARTA_INTRINSIC_PATHWAY	48	0.0396694
BIOCARTA_KERATINOCYTE_PATHWAY	10	0.00826446
REACTOME_ADP_SIGNALLING_THROUGH_P2RY12	5	0.00413223
REACTOME_STEROID_HORMONES	10	0.00826446
PID_PLK1_PATHWAY	4	0.00330579
BIOCARTA_RANKL_PATHWAY	1	0.000826446
PID_REG_GR_PATHWAY	4	0.00330579
PID_CXCR3PATHWAY	2	0.00165289
KEGG_LIMONENE_AND_PINENE_DEGRADATION	24	0.0198347
PID_ATR_PATHWAY	6	0.00495868
BIOCARTA_LONGEVITY_PATHWAY	5	0.00413223
REACTOME_CD28_DEPENDENT_PI3K_AKT_SIGNALING	6	0.00495868
REACTOME_NETRIN1_SIGNALING	22	0.0181818
BIOCARTA_LAIR_PATHWAY	2	0.00165289
REACTOME_CELL_SURFACE_INTERACTIONS_AT_THE_VASCULAR_WALL	5	0.00413223
KEGG_VASOPRESSIN_REGULATED_WATER_REABSORPTION	17	0.0140496
PID_TCR_PATHWAY	4	0.00330579
BIOCARTA_SARS_PATHWAY	8	0.00661157
REACTOME_CGMP_EFFECTS	10	0.00826446
REACTOME_DOWNREGULATION_OF_TGF_BETA_RECEPTOR_SIGNALING	61	0.0504132
KEGG_GAP_JUNCTION	1	0.000826446
PID_CD40_PATHWAY	5	0.00413223
REACTOME_CTNNB1_PHOSPHORYLATION_CASCADE	1	0.000826446
REACTOME_PEPTIDE_CHAIN_ELONGATION	56	0.046281
REACTOME_NUCLEAR_SIGNALING_BY_ERBB4	2	0.00165289
REACTOME_SIGNALING_BY_ROBO_RECEPTOR	18	0.014876
PID_EPHA_FWDPATHWAY	18	0.014876
REACTOME_GLYCOSPHINGOLIPID_METABOLISM	13	0.0107438
KEGG_NICOTINATE_AND_NICOTINAMIDE_METABOLISM	1	0.000826446
REACTOME_GRB2_EVENTS_IN_ERBB2_SIGNALING	6	0.00495868
REACTOME_DAG_AND_IP3_SIGNALING	11	0.00909091
ST_FAS_SIGNALING_PATHWAY	4	0.00330579
BIOCARTA_PPARA_PATHWAY	2	0.00165289
KEGG_DRUG_METABOLISM_OTHER_ENZYMES	3	0.00247934
REACTOME_PRE_NOTCH_TRANSCRIPTION_AND_TRANSLATION	18	0.014876
REACTOME_EGFR_DOWNREGULATION	5	0.00413223
REACTOME_REGULATORY_RNA_PATHWAYS	7	0.00578512
PID_SHP2_PATHWAY	13	0.0107438
PID_PS1PATHWAY	7	0.00578512
REACTOME_METABOLISM_OF_NON_CODING_RNA	5	0.00413223
KEGG_TOLL_LIKE_RECEPTOR_SIGNALING_PATHWAY	6	0.00495868
BIOCARTA_IL7_PATHWAY	8	0.00661157
KEGG_PRIMARY_IMMUNODEFICIENCY	7	0.00578512
ST_INTERLEUKIN_4_PATHWAY	3	0.00247934
KEGG_ERBB_SIGNALING_PATHWAY	9	0.00743802
REACTOME_ANTIVIRAL_MECHANISM_BY_IFN_STIMULATED_GENES	7	0.00578512
REACTOME_FANCONI_ANEMIA_PATHWAY	7	0.00578512
REACTOME_REGULATION_OF_COMPLEMENT_CASCADE	2	0.00165289
REACTOME_GAMMA_CARBOXYLATION_TRANSPORT_AND_AMINO_TERMINAL_CLEAVAGE_OF_PROTEINS	5	0.00413223
REACTOME_AMINO_ACID_AND_OLIGOPEPTIDE_SLC_TRANSPORTERS	12	0.00991736
REACTOME_AMINE_COMPOUND_SLC_TRANSPORTERS	3	0.00247934
PID_INTEGRIN_CS_PATHWAY	8	0.00661157
ST_ADRENERGIC	5	0.00413223
BIOCARTA_SHH_PATHWAY	3	0.00247934
BIOCARTA_CXCR4_PATHWAY	2	0.00165289
BIOCARTA_HER2_PATHWAY	34	0.0280992
REACTOME_TAK1_ACTIVATES_NFKB_BY_PHOSPHORYLATION_AND_ACTIVATION_OF_IKKS_COMPLEX	1	0.000826446
REACTOME_BMAL1_CLOCK_NPAS2_ACTIVATES_CIRCADIAN_EXPRESSION	15	0.0123967
BIOCARTA_EGFR_SMRTE_PATHWAY	13	0.0107438
REACTOME_MICRORNA_MIRNA_BIOGENESIS	4	0.00330579
BIOCARTA_RELA_PATHWAY	7	0.00578512
REACTOME_CDC6_ASSOCIATION_WITH_THE_ORC_ORIGIN_COMPLEX	9	0.00743802
BIOCARTA_EIF2_PATHWAY	5	0.00413223
SIG_PIP3_SIGNALING_IN_B_LYMPHOCYTES	13	0.0107438
REACTOME_INHIBITION_OF_THE_PROTEOLYTIC_ACTIVITY_OF_APC_C_REQUIRED_FOR_THE_ONSET_OF_ANAPHASE_BY_MITOTIC_SPINDLE_CHECKPOINT_COMPONENTS	7	0.00578512
PID_TCPTP_PATHWAY	9	0.00743802
REACTOME_CLASS_B_2_SECRETIN_FAMILY_RECEPTORS	18	0.014876
BIOCARTA_DREAM_PATHWAY	7	0.00578512
REACTOME_GPCR_LIGAND_BINDING	21	0.0173554
PID_ERBB4_PATHWAY	24	0.0198347
BIOCARTA_AGR_PATHWAY	4	0.00330579
REACTOME_CALNEXIN_CALRETICULIN_CYCLE	1	0.000826446
REACTOME_RESOLUTION_OF_AP_SITES_VIA_THE_SINGLE_NUCLEOTIDE_REPLACEMENT_PATHWAY	8	0.00661157
REACTOME_RETROGRADE_NEUROTROPHIN_SIGNALLING	1	0.000826446
KEGG_PPAR_SIGNALING_PATHWAY	4	0.00330579
REACTOME_SIGNALING_BY_NOTCH1	9	0.00743802
REACTOME_LAGGING_STRAND_SYNTHESIS	6	0.00495868
PID_EPHRINBREVPATHWAY	30	0.0247934
BIOCARTA_VITCB_PATHWAY	16	0.0132231
REACTOME_GLOBAL_GENOMIC_NER_GG_NER	7	0.00578512
REACTOME_G2_M_CHECKPOINTS	4	0.00330579
KEGG_BASAL_CELL_CARCINOMA	11	0.00909091
KEGG_GLYCOSPHINGOLIPID_BIOSYNTHESIS_GANGLIO_SERIES	6	0.00495868
REACTOME_NEUROTRANSMITTER_RELEASE_CYCLE	5	0.00413223
REACTOME_RESPIRATORY_ELECTRON_TRANSPORT_ATP_SYNTHESIS_BY_CHEMIOSMOTIC_COUPLING_AND_HEAT_PRODUCTION_BY_UNCOUPLING_PROTEINS_	31	0.0256198
KEGG_RNA_POLYMERASE	16	0.0132231
PID_MET_PATHWAY	1	0.000826446
BIOCARTA_EIF4_PATHWAY	32	0.0264463
REACTOME_RESPIRATORY_ELECTRON_TRANSPORT	28	0.0231405
BIOCARTA_AT1R_PATHWAY	22	0.0181818
KEGG_STEROID_BIOSYNTHESIS	5	0.00413223
KEGG_HOMOLOGOUS_RECOMBINATION	24	0.0198347
BIOCARTA_CTCF_PATHWAY	52	0.0429752
PID_CD8TCRDOWNSTREAMPATHWAY	4	0.00330579
REACTOME_GLYCEROPHOSPHOLIPID_BIOSYNTHESIS	2	0.00165289
REACTOME_ANTIGEN_PROCESSING_CROSS_PRESENTATION	19	0.0157025
REACTOME_SEMA3A_PLEXIN_REPULSION_SIGNALING_BY_INHIBITING_INTEGRIN_ADHESION	17	0.0140496
PID_NFAT_3PATHWAY	9	0.00743802
BIOCARTA_IL5_PATHWAY	3	0.00247934
REACTOME_O_LINKED_GLYCOSYLATION_OF_MUCINS	2	0.00165289
PID_VEGFR1_PATHWAY	28	0.0231405
BIOCARTA_BARR_MAPK_PATHWAY	3	0.00247934
BIOCARTA_PROTEASOME_PATHWAY	27	0.022314
PID_ILK_PATHWAY	9	0.00743802
ST_DIFFERENTIATION_PATHWAY_IN_PC12_CELLS	20	0.0165289
REACTOME_TGF_BETA_RECEPTOR_SIGNALING_IN_EMT_EPITHELIAL_TO_MESENCHYMAL_TRANSITION	32	0.0264463
REACTOME_SIGNALING_BY_NOTCH4	46	0.0380165
BIOCARTA_BARRESTIN_PATHWAY	16	0.0132231
REACTOME_TRANSMEMBRANE_TRANSPORT_OF_SMALL_MOLECULES	2	0.00165289
KEGG_DILATED_CARDIOMYOPATHY	5	0.00413223
REACTOME_TRAF6_MEDIATED_INDUCTION_OF_TAK1_COMPLEX	3	0.00247934
PID_ARF_3PATHWAY	6	0.00495868
REACTOME_ACYL_CHAIN_REMODELLING_OF_PC	3	0.00247934
ST_B_CELL_ANTIGEN_RECEPTOR	4	0.00330579
BIOCARTA_CDK5_PATHWAY	3	0.00247934
REACTOME_GABA_A_RECEPTOR_ACTIVATION	4	0.00330579
REACTOME_G1_PHASE	3	0.00247934
REACTOME_TRANSPORT_OF_RIBONUCLEOPROTEINS_INTO_THE_HOST_NUCLEUS	8	0.00661157
REACTOME_EXTRACELLULAR_MATRIX_ORGANIZATION	8	0.00661157
REACTOME_A_TETRASACCHARIDE_LINKER_SEQUENCE_IS_REQUIRED_FOR_GAG_SYNTHESIS	17	0.0140496
REACTOME_ADP_SIGNALLING_THROUGH_P2RY1	3	0.00247934
REACTOME_THE_ACTIVATION_OF_ARYLSULFATASES	13	0.0107438
PID_ECADHERIN_NASCENTAJ_PATHWAY	5	0.00413223
REACTOME_ABORTIVE_ELONGATION_OF_HIV1_TRANSCRIPT_IN_THE_ABSENCE_OF_TAT	19	0.0157025
REACTOME_ROLE_OF_DCC_IN_REGULATING_APOPTOSIS	2	0.00165289
ST_PHOSPHOINOSITIDE_3_KINASE_PATHWAY	8	0.00661157
PID_INSULIN_GLUCOSE_PATHWAY	50	0.0413223
REACTOME_G_ALPHA_S_SIGNALLING_EVENTS	5	0.00413223
REACTOME_CELL_CELL_JUNCTION_ORGANIZATION	4	0.00330579
REACTOME_DOWNSTREAM_SIGNAL_TRANSDUCTION	2	0.00165289
REACTOME_FATTY_ACYL_COA_BIOSYNTHESIS	2	0.00165289
ST_INTERFERON_GAMMA_PATHWAY	8	0.00661157
REACTOME_MAP_KINASE_ACTIVATION_IN_TLR_CASCADE	4	0.00330579
BIOCARTA_FREE_PATHWAY	19	0.0157025
PID_AVB3_OPN_PATHWAY	48	0.0396694
BIOCARTA_ACE2_PATHWAY	48	0.0396694
BIOCARTA_IL10_PATHWAY	2	0.00165289
REACTOME_METABOLISM_OF_LIPIDS_AND_LIPOPROTEINS	1	0.000826446
REACTOME_REGULATION_OF_ORNITHINE_DECARBOXYLASE_ODC	11	0.00909091
REACTOME_HEPARAN_SULFATE_HEPARIN_HS_GAG_METABOLISM	17	0.0140496
REACTOME_G_ALPHA_Z_SIGNALLING_EVENTS	2	0.00165289
ST_GRANULE_CELL_SURVIVAL_PATHWAY	45	0.0371901
REACTOME_ORC1_REMOVAL_FROM_CHROMATIN	13	0.0107438
REACTOME_CASPASE_MEDIATED_CLEAVAGE_OF_CYTOSKELETAL_PROTEINS	3	0.00247934
KEGG_MELANOMA	23	0.0190083
REACTOME_ION_TRANSPORT_BY_P_TYPE_ATPASES	3	0.00247934
REACTOME_MITOCHONDRIAL_TRNA_AMINOACYLATION	4	0.00330579
REACTOME_SIGNALING_BY_FGFR3_MUTANTS	11	0.00909091
PID_HIF1_TFPATHWAY	4	0.00330579
REACTOME_L1CAM_INTERACTIONS	1	0.000826446
REACTOME_INCRETIN_SYNTHESIS_SECRETION_AND_INACTIVATION	7	0.00578512
REACTOME_GRB2_SOS_PROVIDES_LINKAGE_TO_MAPK_SIGNALING_FOR_INTERGRINS_	5	0.00413223
REACTOME_DCC_MEDIATED_ATTRACTIVE_SIGNALING	6	0.00495868
REACTOME_VITAMIN_B5_PANTOTHENATE_METABOLISM	6	0.00495868
KEGG_ALZHEIMERS_DISEASE	2	0.00165289
KEGG_FC_GAMMA_R_MEDIATED_PHAGOCYTOSIS	2	0.00165289
BIOCARTA_ACH_PATHWAY	3	0.00247934
BIOCARTA_BCELLSURVIVAL_PATHWAY	65	0.053719
REACTOME_TCR_SIGNALING	2	0.00165289
REACTOME_RECRUITMENT_OF_MITOTIC_CENTROSOME_PROTEINS_AND_COMPLEXES	5	0.00413223
REACTOME_ACTIVATED_TLR4_SIGNALLING	2	0.00165289
BIOCARTA_HIVNEF_PATHWAY	8	0.00661157
PID_SYNDECAN_4_PATHWAY	3	0.00247934
REACTOME_TRAF6_MEDIATED_INDUCTION_OF_NFKB_AND_MAP_KINASES_UPON_TLR7_8_OR_9_ACTIVATION	3	0.00247934
REACTOME_PPARA_ACTIVATES_GENE_EXPRESSION	3	0.00247934
REACTOME_CTLA4_INHIBITORY_SIGNALING	10	0.00826446
REACTOME_G_ALPHA1213_SIGNALLING_EVENTS	5	0.00413223
REACTOME_COSTIMULATION_BY_THE_CD28_FAMILY	1	0.000826446
REACTOME_3_UTR_MEDIATED_TRANSLATIONAL_REGULATION	19	0.0157025
BIOCARTA_D4GDI_PATHWAY	5	0.00413223
PID_RHODOPSIN_PATHWAY	16	0.0132231
REACTOME_PYRUVATE_METABOLISM_AND_CITRIC_ACID_TCA_CYCLE	2	0.00165289
KEGG_DORSO_VENTRAL_AXIS_FORMATION	7	0.00578512
KEGG_AMINOACYL_TRNA_BIOSYNTHESIS	12	0.00991736
REACTOME_DEADENYLATION_OF_MRNA	91	0.0752066
PID_LYSOPHOSPHOLIPID_PATHWAY	10	0.00826446
BIOCARTA_TID_PATHWAY	15	0.0123967
PID_P38GAMMADELTAPATHWAY	12	0.00991736
REACTOME_INHIBITION_OF_INSULIN_SECRETION_BY_ADRENALINE_NORADRENALINE	4	0.00330579
REACTOME_IRON_UPTAKE_AND_TRANSPORT	5	0.00413223
REACTOME_REGULATION_OF_GENE_EXPRESSION_IN_BETA_CELLS	13	0.0107438
REACTOME_INSULIN_SYNTHESIS_AND_PROCESSING	4	0.00330579
REACTOME_PROTEIN_FOLDING	12	0.00991736
PID_FOXM1PATHWAY	5	0.00413223
KEGG_ASTHMA	3	0.00247934
REACTOME_TERMINATION_OF_O_GLYCAN_BIOSYNTHESIS	7	0.00578512
KEGG_OOCYTE_MEIOSIS	2	0.00165289
BIOCARTA_SODD_PATHWAY	2	0.00165289
PID_FRA_PATHWAY	2	0.00165289
SA_TRKA_RECEPTOR	2	0.00165289
REACTOME_APC_C_CDH1_MEDIATED_DEGRADATION_OF_CDC20_AND_OTHER_APC_C_CDH1_TARGETED_PROTEINS_IN_LATE_MITOSIS_EARLY_G1	10	0.00826446
KEGG_SNARE_INTERACTIONS_IN_VESICULAR_TRANSPORT	12	0.00991736
REACTOME_DESTABILIZATION_OF_MRNA_BY_AUF1_HNRNP_D0	15	0.0123967
PID_S1P_META_PATHWAY	9	0.00743802
PID_P38_MKK3_6PATHWAY	34	0.0280992
REACTOME_P53_INDEPENDENT_G1_S_DNA_DAMAGE_CHECKPOINT	27	0.022314
REACTOME_G2_M_DNA_DAMAGE_CHECKPOINT	11	0.00909091
BIOCARTA_DNAFRAGMENT_PATHWAY	3	0.00247934
REACTOME_STRIATED_MUSCLE_CONTRACTION	5	0.00413223
REACTOME_TRAFFICKING_AND_PROCESSING_OF_ENDOSOMAL_TLR	1	0.000826446
REACTOME_SIGNAL_REGULATORY_PROTEIN_SIRP_FAMILY_INTERACTIONS	5	0.00413223
REACTOME_DEVELOPMENTAL_BIOLOGY	1	0.000826446
PID_IL6_7PATHWAY	5	0.00413223
BIOCARTA_GH_PATHWAY	4	0.00330579
KEGG_TGF_BETA_SIGNALING_PATHWAY	2	0.00165289
REACTOME_SYNTHESIS_OF_SUBSTRATES_IN_N_GLYCAN_BIOSYTHESIS	4	0.00330579
PID_REELINPATHWAY	20	0.0165289
KEGG_FOCAL_ADHESION	2	0.00165289
REACTOME_CELL_CYCLE_MITOTIC	2	0.00165289
REACTOME_PD1_SIGNALING	16	0.0132231
REACTOME_SULFUR_AMINO_ACID_METABOLISM	2	0.00165289
KEGG_REGULATION_OF_AUTOPHAGY	8	0.00661157
PID_SMAD2_3PATHWAY	132	0.109091
KEGG_TASTE_TRANSDUCTION	10	0.00826446
ST_WNT_BETA_CATENIN_PATHWAY	10	0.00826446
REACTOME_SEMA4D_IN_SEMAPHORIN_SIGNALING	5	0.00413223
refPathway	1	0.000826446
REACTOME_MRNA_DECAY_BY_5_TO_3_EXORIBONUCLEASE	4	0.00330579
REACTOME_INTEGRIN_ALPHAIIB_BETA3_SIGNALING	4	0.00330579
REACTOME_FORMATION_OF_FIBRIN_CLOT_CLOTTING_CASCADE	7	0.00578512
REACTOME_PECAM1_INTERACTIONS	11	0.00909091
BIOCARTA_MET_PATHWAY	16	0.0132231
REACTOME_ACTIVATION_OF_THE_PRE_REPLICATIVE_COMPLEX	10	0.00826446
PID_IL12_2PATHWAY	14	0.0115702
REACTOME_GROWTH_HORMONE_RECEPTOR_SIGNALING	1	0.000826446
REACTOME_MITOTIC_G1_G1_S_PHASES	1	0.000826446
REACTOME_PERK_REGULATED_GENE_EXPRESSION	1	0.000826446
REACTOME_SEROTONIN_RECEPTORS	5	0.00413223
PID_NFKAPPABCANONICALPATHWAY	7	0.00578512
ST_WNT_CA2_CYCLIC_GMP_PATHWAY	3	0.00247934
REACTOME_P130CAS_LINKAGE_TO_MAPK_SIGNALING_FOR_INTEGRINS	4	0.00330579
PID_ERBB2ERBB3PATHWAY	19	0.0157025
REACTOME_DSCAM_INTERACTIONS	6	0.00495868
ST_STAT3_PATHWAY	4	0.00330579
REACTOME_FACTORS_INVOLVED_IN_MEGAKARYOCYTE_DEVELOPMENT_AND_PLATELET_PRODUCTION	2	0.00165289
REACTOME_AQUAPORIN_MEDIATED_TRANSPORT	1	0.000826446
KEGG_TAURINE_AND_HYPOTAURINE_METABOLISM	4	0.00330579
KEGG_PROTEIN_EXPORT	12	0.00991736
REACTOME_CYTOSOLIC_SULFONATION_OF_SMALL_MOLECULES	5	0.00413223
ST_ERK1_ERK2_MAPK_PATHWAY	12	0.00991736
REACTOME_DESTABILIZATION_OF_MRNA_BY_KSRP	4	0.00330579
BIOCARTA_HCMV_PATHWAY	16	0.0132231
BIOCARTA_TCYTOTOXIC_PATHWAY	3	0.00247934
BIOCARTA_PAR1_PATHWAY	1	0.000826446
REACTOME_DEADENYLATION_DEPENDENT_MRNA_DECAY	17	0.0140496
REACTOME_SIGNALLING_TO_RAS	47	0.038843
PID_IFNGPATHWAY	23	0.0190083
REACTOME_METABOLISM_OF_NUCLEOTIDES	4	0.00330579
BIOCARTA_MCALPAIN_PATHWAY	4	0.00330579
REACTOME_DOUBLE_STRAND_BREAK_REPAIR	9	0.00743802
REACTOME_INFLUENZA_VIRAL_RNA_TRANSCRIPTION_AND_REPLICATION	50	0.0413223
BIOCARTA_FEEDER_PATHWAY	5	0.00413223
REACTOME_REMOVAL_OF_THE_FLAP_INTERMEDIATE_FROM_THE_C_STRAND	4	0.00330579
ST_MYOCYTE_AD_PATHWAY	2	0.00165289
KEGG_LEISHMANIA_INFECTION	3	0.00247934
PID_HIF1APATHWAY	44	0.0363636
REACTOME_ASSOCIATION_OF_TRIC_CCT_WITH_TARGET_PROTEINS_DURING_BIOSYNTHESIS	20	0.0165289
PID_RETINOIC_ACID_PATHWAY	17	0.0140496
PID_NOTCH_PATHWAY	3	0.00247934
KEGG_NUCLEOTIDE_EXCISION_REPAIR	7	0.00578512
PID_ATM_PATHWAY	12	0.00991736
REACTOME_NRAGE_SIGNALS_DEATH_THROUGH_JNK	1	0.000826446
BIOCARTA_RANMS_PATHWAY	2	0.00165289
REACTOME_FGFR_LIGAND_BINDING_AND_ACTIVATION	19	0.0157025
KEGG_ANTIGEN_PROCESSING_AND_PRESENTATION	9	0.00743802
KEGG_ALPHA_LINOLENIC_ACID_METABOLISM	2	0.00165289
REACTOME_SIGNALING_BY_FGFR1_MUTANTS	37	0.0305785
REACTOME_IKK_COMPLEX_RECRUITMENT_MEDIATED_BY_RIP1	1	0.000826446
KEGG_MAPK_SIGNALING_PATHWAY	3	0.00247934
REACTOME_THE_ROLE_OF_NEF_IN_HIV1_REPLICATION_AND_DISEASE_PATHOGENESIS	4	0.00330579
BIOCARTA_CD40_PATHWAY	6	0.00495868
REACTOME_SHC1_EVENTS_IN_ERBB4_SIGNALING	77	0.0636364
BIOCARTA_ETS_PATHWAY	31	0.0256198
KEGG_GLYCEROLIPID_METABOLISM	3	0.00247934
REACTOME_TRAF6_MEDIATED_IRF7_ACTIVATION	6	0.00495868
BIOCARTA_BARRESTIN_SRC_PATHWAY	3	0.00247934
BIOCARTA_CCR5_PATHWAY	4	0.00330579
PID_P53REGULATIONPATHWAY	8	0.00661157
REACTOME_REGULATION_OF_RHEB_GTPASE_ACTIVITY_BY_AMPK	4	0.00330579
REACTOME_SIGNALING_BY_ERBB2	1	0.000826446
PID_S1P_S1P2_PATHWAY	5	0.00413223
KEGG_THYROID_CANCER	13	0.0107438
PID_IGF1_PATHWAY	21	0.0173554
BIOCARTA_TEL_PATHWAY	47	0.038843
REACTOME_PKA_MEDIATED_PHOSPHORYLATION_OF_CREB	2	0.00165289
KEGG_RIG_I_LIKE_RECEPTOR_SIGNALING_PATHWAY	2	0.00165289
PID_IL4_2PATHWAY	7	0.00578512
REACTOME_ERKS_ARE_INACTIVATED	1	0.000826446
REACTOME_PRE_NOTCH_EXPRESSION_AND_PROCESSING	8	0.00661157
REACTOME_FORMATION_OF_INCISION_COMPLEX_IN_GG_NER	8	0.00661157
REACTOME_INTEGRATION_OF_PROVIRUS	6	0.00495868
REACTOME_ENOS_ACTIVATION_AND_REGULATION	2	0.00165289
REACTOME_TRAF3_DEPENDENT_IRF_ACTIVATION_PATHWAY	17	0.0140496
REACTOME_CELL_JUNCTION_ORGANIZATION	4	0.00330579
BIOCARTA_STATHMIN_PATHWAY	1	0.000826446
BIOCARTA_CK1_PATHWAY	10	0.00826446
BIOCARTA_GSK3_PATHWAY	3	0.00247934
REACTOME_ENDOSOMAL_VACUOLAR_PATHWAY	9	0.00743802
KEGG_ALANINE_ASPARTATE_AND_GLUTAMATE_METABOLISM	7	0.00578512
REACTOME_INTRINSIC_PATHWAY_FOR_APOPTOSIS	36	0.0297521
REACTOME_ELONGATION_ARREST_AND_RECOVERY	6	0.00495868
BIOCARTA_CTLA4_PATHWAY	5	0.00413223
BIOCARTA_VDR_PATHWAY	112	0.092562
REACTOME_INTERACTION_BETWEEN_L1_AND_ANKYRINS	12	0.00991736
REACTOME_LIPID_DIGESTION_MOBILIZATION_AND_TRANSPORT	9	0.00743802
REACTOME_METABOLISM_OF_VITAMINS_AND_COFACTORS	7	0.00578512
KEGG_ALDOSTERONE_REGULATED_SODIUM_REABSORPTION	12	0.00991736
KEGG_OXIDATIVE_PHOSPHORYLATION	15	0.0123967
REACTOME_TRNA_AMINOACYLATION	15	0.0123967
REACTOME_KERATAN_SULFATE_KERATIN_METABOLISM	4	0.00330579
KEGG_RNA_DEGRADATION	6	0.00495868
PID_GMCSF_PATHWAY	19	0.0157025
REACTOME_FATTY_ACID_TRIACYLGLYCEROL_AND_KETONE_BODY_METABOLISM	2	0.00165289
REACTOME_APOPTOSIS_INDUCED_DNA_FRAGMENTATION	9	0.00743802
REACTOME_DOPAMINE_NEUROTRANSMITTER_RELEASE_CYCLE	4	0.00330579
REACTOME_SYNTHESIS_OF_PIPS_AT_THE_LATE_ENDOSOME_MEMBRANE	6	0.00495868
PID_LYMPHANGIOGENESIS_PATHWAY	32	0.0264463
[truncated: 415 more rows]
